# Supplementary material for: PIM2‐mediated phosphorylation contributes to granulosa cell survival via resisting apoptosis during folliculogenesis
Source: Clin Transl Med. 2021 Mar 9;11(3):e359. doi: 10.1002/ctm2.359 (PMC7943893; doi:10.1002/ctm2.359)
Supplement: Supplementary file 3 — Supporting information [file CTM2-11-e359-s005.xlsx]

## Sheet: Site_quant
Protein accession	Position	Amino acid	Protein description	Gene name	Modified sequence	SI_PIM/SI_NC Ratio	SI_PIM/SI_NC P value
A0JP43	384	S	EF-hand calcium-binding domain-containing protein 5 OS=Mus musculus OX=10090 GN=Efcab5 PE=1 SV=2	Efcab5	S(0.333)S(0.333)T(0.333)VEQTQR	NA	NA
A0JP43	385	S	EF-hand calcium-binding domain-containing protein 5 OS=Mus musculus OX=10090 GN=Efcab5 PE=1 SV=2	Efcab5	S(0.333)S(0.333)T(0.333)VEQTQR	NA	NA
A0JP43	386	T	EF-hand calcium-binding domain-containing protein 5 OS=Mus musculus OX=10090 GN=Efcab5 PE=1 SV=2	Efcab5	S(0.333)S(0.333)T(0.333)VEQTQR	NA	NA
A0PK84	215	T	Palmitoyltransferase ZDHHC22 OS=Mus musculus OX=10090 GN=Zdhhc22 PE=1 SV=1	Zdhhc22	GQT(1)RY(1)QVR	NA	NA
A0PK84	217	Y	Palmitoyltransferase ZDHHC22 OS=Mus musculus OX=10090 GN=Zdhhc22 PE=1 SV=1	Zdhhc22	GQT(1)RY(1)QVR	NA	NA
A1A5B6	560	S	TBC1 domain family member 25 OS=Mus musculus OX=10090 GN=Tbc1d25 PE=1 SV=1	Tbc1d25	QAS(1)LDGLQQLR	NA	NA
A2A3V1	704	S	A-kinase anchor protein 17B OS=Mus musculus OX=10090 GN=Akap17b PE=1 SV=2	Akap17b	KS(0.998)PVS(0.001)SSLR	0.936	0.092595
A2A3V1	678	S	A-kinase anchor protein 17B OS=Mus musculus OX=10090 GN=Akap17b PE=1 SV=2	Akap17b	DIASETDEHLS(0.791)PT(0.209)DGESYPVEK	1.142	0.0124782
A2A4P0	254	S	ATP-dependent RNA helicase DHX8 OS=Mus musculus OX=10090 GN=Dhx8 PE=2 SV=1	Dhx8	SQS(1)PFKDR	0.923	0.20028
A2A4P0	484	S	ATP-dependent RNA helicase DHX8 OS=Mus musculus OX=10090 GN=Dhx8 PE=2 SV=1	Dhx8	QSMDMS(1)PIK	0.988	0.7349
A2A5R2	1520	S	Brefeldin A-inhibited guanine nucleotide-exchange protein 2 OS=Mus musculus OX=10090 GN=Arfgef2 PE=1 SV=1	Arfgef2	HLDVDLDRQS(0.952)LS(0.582)S(0.466)IDR	NA	NA
A2A5R2	276	S	Brefeldin A-inhibited guanine nucleotide-exchange protein 2 OS=Mus musculus OX=10090 GN=Arfgef2 PE=1 SV=1	Arfgef2	ERGS(0.999)PVS(0.001)GR	0.917	0.135041
A2A5R2	1535	S	Brefeldin A-inhibited guanine nucleotide-exchange protein 2 OS=Mus musculus OX=10090 GN=Arfgef2 PE=1 SV=1	Arfgef2	GQSQLS(0.961)NPT(0.039)DDSWK	1.135	0.0026195
A2A5R2	227	S	Brefeldin A-inhibited guanine nucleotide-exchange protein 2 OS=Mus musculus OX=10090 GN=Arfgef2 PE=1 SV=1	Arfgef2	PQSPVIQAT(0.034)AGS(0.966)PK	1.431	0.0083154
A2A5R2	218	S	Brefeldin A-inhibited guanine nucleotide-exchange protein 2 OS=Mus musculus OX=10090 GN=Arfgef2 PE=1 SV=1	Arfgef2	ELEKPMQS(0.027)KPQS(0.973)PVIQAT(0.126)AGS(0.874)PK	1.431	0.0083154
A2A5R2	356	S	Brefeldin A-inhibited guanine nucleotide-exchange protein 2 OS=Mus musculus OX=10090 GN=Arfgef2 PE=1 SV=1	Arfgef2	QS(0.131)LS(0.908)S(0.961)ADNLEPDVQGHQVAAR	1.217	0.141302
A2A5R2	1518	S	Brefeldin A-inhibited guanine nucleotide-exchange protein 2 OS=Mus musculus OX=10090 GN=Arfgef2 PE=1 SV=1	Arfgef2	HLDVDLDRQS(0.952)LS(0.582)S(0.466)IDR	NA	NA
A2A5R2	1022	S	Brefeldin A-inhibited guanine nucleotide-exchange protein 2 OS=Mus musculus OX=10090 GN=Arfgef2 PE=1 SV=1	Arfgef2	YLS(0.628)GS(0.372)GR	0.91	0.067881
A2A5R2	355	S	Brefeldin A-inhibited guanine nucleotide-exchange protein 2 OS=Mus musculus OX=10090 GN=Arfgef2 PE=1 SV=1	Arfgef2	QS(0.131)LS(0.908)S(0.961)ADNLEPDVQGHQVAAR	NA	NA
A2A690	21	S	Protein TANC2 OS=Mus musculus OX=10090 GN=Tanc2 PE=1 SV=1	Tanc2	S(0.5)S(0.5)DGGSEEPPDRR	0.844	0.078102
A2A690	1583	S	Protein TANC2 OS=Mus musculus OX=10090 GN=Tanc2 PE=1 SV=1	Tanc2	YQQETNVSQLPGRPKS(0.996)PLS(0.004)K	1.2	0.0164829
A2A690	1538	S	Protein TANC2 OS=Mus musculus OX=10090 GN=Tanc2 PE=1 SV=1	Tanc2	EY(0.004)PS(0.996)PPPS(1)PLRR	0.987	0.81164
A2A690	1831	S	Protein TANC2 OS=Mus musculus OX=10090 GN=Tanc2 PE=1 SV=1	Tanc2	SCDELSPVS(1)PTQGGYPSEPTR	1.114	0.45434
A2A690	1450	S	Protein TANC2 OS=Mus musculus OX=10090 GN=Tanc2 PE=1 SV=1	Tanc2	PS(0.001)QGLPVIQS(0.991)PPS(0.367)S(0.64)PAHR	1.127	0.0070607
A2A690	22	S	Protein TANC2 OS=Mus musculus OX=10090 GN=Tanc2 PE=1 SV=1	Tanc2	S(0.5)S(0.5)DGGSEEPPDRR	0.844	0.078102
A2A690	1534	S	Protein TANC2 OS=Mus musculus OX=10090 GN=Tanc2 PE=1 SV=1	Tanc2	EYPS(0.998)PPPS(0.002)PLR	1.087	0.061799
A2A690	294	S	Protein TANC2 OS=Mus musculus OX=10090 GN=Tanc2 PE=1 SV=1	Tanc2	HTPLRT(0.5)S(0.5)LR	NA	NA
A2A690	1446	S	Protein TANC2 OS=Mus musculus OX=10090 GN=Tanc2 PE=1 SV=1	Tanc2	PS(0.001)QGLPVIQS(0.991)PPS(0.367)S(0.64)PAHR	1.127	0.0070607
A2A690	169	S	Protein TANC2 OS=Mus musculus OX=10090 GN=Tanc2 PE=1 SV=1	Tanc2	DCSYGAVT(0.108)S(0.782)PT(0.108)S(0.002)TLESR	1.186	0.0168994
A2A690	293	T	Protein TANC2 OS=Mus musculus OX=10090 GN=Tanc2 PE=1 SV=1	Tanc2	HTPLRT(0.5)S(0.5)LR	NA	NA
A2A690	1521	S	Protein TANC2 OS=Mus musculus OX=10090 GN=Tanc2 PE=1 SV=1	Tanc2	FS(1)PPPVGGQSK	1.061	0.093121
A2A699	445	S	Protein FAM171A2 OS=Mus musculus OX=10090 GN=Fam171a2 PE=1 SV=1	Fam171a2	S(1)VEGPGGLEPSLDEYR	1.04	0.35608
A2A699	785	S	Protein FAM171A2 OS=Mus musculus OX=10090 GN=Fam171a2 PE=1 SV=1	Fam171a2	RDS(0.821)LT(0.089)S(0.089)PEDELGAEVGDEAGDK	NA	NA
A2A699	410	S	Protein FAM171A2 OS=Mus musculus OX=10090 GN=Fam171a2 PE=1 SV=1	Fam171a2	DLAS(0.278)S(0.722)RDDFFR	1.004	0.96134
A2A6A1	650	T	G patch domain-containing protein 8 OS=Mus musculus OX=10090 GN=Gpatch8 PE=1 SV=1	Gpatch8	QEPGGSHMS(0.337)ET(0.663)EDTGR	0.905	0.029165
A2A6A1	1013	S	G patch domain-containing protein 8 OS=Mus musculus OX=10090 GN=Gpatch8 PE=1 SV=1	Gpatch8	KGS(1)WGHES(1)PEERR	1.01	0.79534
A2A6A1	503	S	G patch domain-containing protein 8 OS=Mus musculus OX=10090 GN=Gpatch8 PE=1 SV=1	Gpatch8	ET(0.013)S(0.052)ES(0.935)PMCESNPK	NA	NA
A2A6A1	620	S	G patch domain-containing protein 8 OS=Mus musculus OX=10090 GN=Gpatch8 PE=1 SV=1	Gpatch8	SQEEEQDVVLS(0.915)S(0.085)EGR	NA	NA
A2A6A1	451	S	G patch domain-containing protein 8 OS=Mus musculus OX=10090 GN=Gpatch8 PE=1 SV=1	Gpatch8	TAAS(1)PGAER	0.763	0.0052168
A2A6A1	978	S	G patch domain-containing protein 8 OS=Mus musculus OX=10090 GN=Gpatch8 PE=1 SV=1	Gpatch8	S(0.857)RS(0.898)T(0.217)T(0.2)AHS(0.828)WQR	0.847	0.126795
A2A6A1	1185	S	G patch domain-containing protein 8 OS=Mus musculus OX=10090 GN=Gpatch8 PE=1 SV=1	Gpatch8	GEEQEHS(1)EPEEGS(1)PR	0.852	0.00050307
A2A6A1	985	S	G patch domain-containing protein 8 OS=Mus musculus OX=10090 GN=Gpatch8 PE=1 SV=1	Gpatch8	STTAHS(1)WQR	0.854	0.0107613
A2A6A1	915	S	G patch domain-containing protein 8 OS=Mus musculus OX=10090 GN=Gpatch8 PE=1 SV=1	Gpatch8	HS(0.207)KRS(0.793)HDS(0.995)DDS(0.004)DYTSSK	1.179	0.00030009
A2A6A1	912	S	G patch domain-containing protein 8 OS=Mus musculus OX=10090 GN=Gpatch8 PE=1 SV=1	Gpatch8	HS(0.207)KRS(0.793)HDS(0.995)DDS(0.004)DYTSSK	1.179	0.00030009
A2A6A1	894	S	G patch domain-containing protein 8 OS=Mus musculus OX=10090 GN=Gpatch8 PE=1 SV=1	Gpatch8	QHS(0.007)YS(0.993)DDSYSDYSDR	NA	NA
A2A6A1	648	S	G patch domain-containing protein 8 OS=Mus musculus OX=10090 GN=Gpatch8 PE=1 SV=1	Gpatch8	QEPGGSHMS(0.997)ET(0.003)EDTGR	0.919	0.0070154
A2A6A1	980	S	G patch domain-containing protein 8 OS=Mus musculus OX=10090 GN=Gpatch8 PE=1 SV=1	Gpatch8	S(0.857)RS(0.898)T(0.217)T(0.2)AHS(0.828)WQR	0.847	0.126795
A2A6A1	815	S	G patch domain-containing protein 8 OS=Mus musculus OX=10090 GN=Gpatch8 PE=1 SV=1	Gpatch8	SQPSSGDEDS(0.997)DDAS(0.002)S(0.001)HR	0.743	0.0108991
A2A6A1	1179	S	G patch domain-containing protein 8 OS=Mus musculus OX=10090 GN=Gpatch8 PE=1 SV=1	Gpatch8	GEEQEHS(1)EPEEGS(1)PR	0.916	0.049259
A2A6A1	1018	S	G patch domain-containing protein 8 OS=Mus musculus OX=10090 GN=Gpatch8 PE=1 SV=1	Gpatch8	KGS(1)WGHES(1)PEERR	0.95	0.031896
A2A6A1	735	S	G patch domain-containing protein 8 OS=Mus musculus OX=10090 GN=Gpatch8 PE=1 SV=1	Gpatch8	SEPPGS(0.001)GS(0.999)PAPPR	0.916	0.038182
A2A6T1	154	T	Cerebellar degeneration-related protein 2-like OS=Mus musculus OX=10090 GN=Cdr2l PE=1 SV=1	Cdr2l	RRT(0.99)IHT(0.01)FPCLK	0.975	0.84878
A2A6T1	179	S	Cerebellar degeneration-related protein 2-like OS=Mus musculus OX=10090 GN=Cdr2l PE=1 SV=1	Cdr2l	LHS(0.04)S(0.951)S(0.008)LELGPRPLEQENER	1.135	0.030896
A2A6T1	393	S	Cerebellar degeneration-related protein 2-like OS=Mus musculus OX=10090 GN=Cdr2l PE=1 SV=1	Cdr2l	HAGVQT(0.15)S(0.15)RPIS(0.7)R	0.905	0.067478
A2A6T1	318	S	Cerebellar degeneration-related protein 2-like OS=Mus musculus OX=10090 GN=Cdr2l PE=1 SV=1	Cdr2l	KS(0.232)CS(0.73)DT(0.038)ALNAIVAK	NA	NA
A2A6T1	157	T	Cerebellar degeneration-related protein 2-like OS=Mus musculus OX=10090 GN=Cdr2l PE=1 SV=1	Cdr2l	T(0.007)IHT(0.993)FPCLK	0.953	0.53804
A2A791	1548	S	Zinc finger MYM-type protein 4 OS=Mus musculus OX=10090 GN=Zmym4 PE=1 SV=1	Zmym4	SEDSDAELS(1)D	NA	NA
A2A791	121	S	Zinc finger MYM-type protein 4 OS=Mus musculus OX=10090 GN=Zmym4 PE=1 SV=1	Zmym4	AAHQES(1)DNENEIQIQNQLK	1.006	0.78348
A2A7S8	402	S	Uncharacterized protein KIAA1522 OS=Mus musculus OX=10090 GN=Kiaa1522 PE=1 SV=1	Kiaa1522	GS(0.995)PS(0.005)GGSTAETSDTASIR	1.155	0.0103756
A2A7S8	610	S	Uncharacterized protein KIAA1522 OS=Mus musculus OX=10090 GN=Kiaa1522 PE=1 SV=1	Kiaa1522	VPAPFS(1)PPPSK	NA	NA
A2A7S8	909	S	Uncharacterized protein KIAA1522 OS=Mus musculus OX=10090 GN=Kiaa1522 PE=1 SV=1	Kiaa1522	LQLERPVS(1)PEAQADLQR	1.127	0.0179008
A2A7S8	543	S	Uncharacterized protein KIAA1522 OS=Mus musculus OX=10090 GN=Kiaa1522 PE=1 SV=1	Kiaa1522	GLAVAPAS(1)PGK	NA	NA
A2A7S8	340	S	Uncharacterized protein KIAA1522 OS=Mus musculus OX=10090 GN=Kiaa1522 PE=1 SV=1	Kiaa1522	FSSAS(0.052)S(0.948)PRPR	0.953	0.2117
A2A7Y5	307	S	Migration and invasion-inhibitory protein OS=Mus musculus OX=10090 GN=Miip PE=2 SV=1	Miip	RKS(0.996)FDAS(0.004)DTLALPR	NA	NA
A2A884	1933	S	Transcription factor HIVEP3 OS=Mus musculus OX=10090 GN=Hivep3 PE=1 SV=1	Hivep3	RPWS(0.939)PS(0.061)K	1.076	0.146078
A2A8U2	441	S	Transmembrane protein 201 OS=Mus musculus OX=10090 GN=Tmem201 PE=1 SV=1	Tmem201	RVS(0.982)PS(0.015)S(0.003)LPGR	0.953	0.55558
A2A8U2	454	S	Transmembrane protein 201 OS=Mus musculus OX=10090 GN=Tmem201 PE=1 SV=1	Tmem201	ALS(0.993)LGT(0.007)IPPLTR	0.997	0.96958
A2A9C3	3230	S	KICSTOR complex protein SZT2 OS=Mus musculus OX=10090 GN=Szt2 PE=1 SV=1	Szt2	LPLEPETPGS(0.006)LVGS(0.994)PR	1.076	0.043501
A2A9C3	2433	T	KICSTOR complex protein SZT2 OS=Mus musculus OX=10090 GN=Szt2 PE=1 SV=1	Szt2	ANTFPCTPVS(0.004)GEPVT(0.943)PPS(0.054)K	NA	NA
A2AAE1	3562	S	Transmembrane protein KIAA1109 OS=Mus musculus OX=10090 GN=Kiaa1109 PE=1 SV=4	Kiaa1109	LGAS(0.992)EGT(0.008)INQEIQR	1.048	0.47246
A2AAE1	1355	S	Transmembrane protein KIAA1109 OS=Mus musculus OX=10090 GN=Kiaa1109 PE=1 SV=4	Kiaa1109	SDENVLDS(1)PK	1.047	0.13466
A2AAE1	4262	S	Transmembrane protein KIAA1109 OS=Mus musculus OX=10090 GN=Kiaa1109 PE=1 SV=4	Kiaa1109	RLS(1)EILAFPR	0.925	0.4654
A2AAE1	1305	S	Transmembrane protein KIAA1109 OS=Mus musculus OX=10090 GN=Kiaa1109 PE=1 SV=4	Kiaa1109	SVGQSPLRS(1)PLKR	0.991	0.89098
A2AAE1	4365	S	Transmembrane protein KIAA1109 OS=Mus musculus OX=10090 GN=Kiaa1109 PE=1 SV=4	Kiaa1109	S(0.004)PAS(0.997)IRS(0.999)R	0.986	0.95824
A2AAE1	3996	T	Transmembrane protein KIAA1109 OS=Mus musculus OX=10090 GN=Kiaa1109 PE=1 SV=4	Kiaa1109	ALETIPIT(1)PIER	1.136	0.0145624
A2AAE1	628	S	Transmembrane protein KIAA1109 OS=Mus musculus OX=10090 GN=Kiaa1109 PE=1 SV=4	Kiaa1109	MVPETGIPAECQS(1)GQK	1.038	0.3576
A2AAE1	2603	S	Transmembrane protein KIAA1109 OS=Mus musculus OX=10090 GN=Kiaa1109 PE=1 SV=4	Kiaa1109	YTAGS(0.013)AS(0.983)PT(0.003)PTFK	1.136	0.0035247
A2AAE1	4362	S	Transmembrane protein KIAA1109 OS=Mus musculus OX=10090 GN=Kiaa1109 PE=1 SV=4	Kiaa1109	S(0.004)PAS(0.997)IRS(0.999)R	0.986	0.95824
A2AAE1	2755	S	Transmembrane protein KIAA1109 OS=Mus musculus OX=10090 GN=Kiaa1109 PE=1 SV=4	Kiaa1109	VVFENEQDNNS(0.999)LT(0.001)K	1.091	0.22878
A2AAY5	551	S	SH3 and PX domain-containing protein 2B OS=Mus musculus OX=10090 GN=Sh3pxd2b PE=1 SV=1	Sh3pxd2b	GS(0.258)S(0.742)PKPPGMILPMIPAK	NA	NA
A2AAY5	550	S	SH3 and PX domain-containing protein 2B OS=Mus musculus OX=10090 GN=Sh3pxd2b PE=1 SV=1	Sh3pxd2b	GS(0.546)S(0.454)PKPPGMILPMIPAK	0.858	0.035415
A2AB59	215	S	Rho GTPase-activating protein 27 OS=Mus musculus OX=10090 GN=Arhgap27 PE=1 SV=1	Arhgap27	AES(1)PKQVDDPPEPVYANVER	NA	NA
A2ABV5	1149	S	Mediator of RNA polymerase II transcription subunit 14 OS=Mus musculus OX=10090 GN=Med14 PE=1 SV=1	Med14	LPGMS(0.999)PANPS(0.006)LHS(0.995)PVPDVS(0.137)HS(0.863)PR	1.062	0.055579
A2ABV5	1147	S	Mediator of RNA polymerase II transcription subunit 14 OS=Mus musculus OX=10090 GN=Med14 PE=1 SV=1	Med14	LPGMS(0.985)PANPS(0.016)LHS(0.005)PVPDVS(0.539)HS(0.455)PR	NA	NA
A2ABV5	992	S	Mediator of RNA polymerase II transcription subunit 14 OS=Mus musculus OX=10090 GN=Med14 PE=1 SV=1	Med14	S(0.007)VNEDDNPPS(0.993)PIGGDMMDSLISQLQPPQQQPFPK	1.057	0.31166
A2ABV5	1133	S	Mediator of RNA polymerase II transcription subunit 14 OS=Mus musculus OX=10090 GN=Med14 PE=1 SV=1	Med14	LPGMS(1)PANPS(0.029)LHS(0.971)PVPDVS(0.197)HS(0.803)PR	1.062	0.055579
A2ABV5	1141	S	Mediator of RNA polymerase II transcription subunit 14 OS=Mus musculus OX=10090 GN=Med14 PE=1 SV=1	Med14	LPGMS(0.999)PANPS(0.006)LHS(0.995)PVPDVS(0.137)HS(0.863)PR	1.062	0.055579
A2ADY9	194	S	Protein DDI1 homolog 2 OS=Mus musculus OX=10090 GN=Ddi2 PE=1 SV=1	Ddi2	LFS(1)ADPFDLEAQAK	0.999	0.97244
A2ADY9	121	S	Protein DDI1 homolog 2 OS=Mus musculus OX=10090 GN=Ddi2 PE=1 SV=1	Ddi2	T(0.003)QAQHS(0.07)S(0.927)PGEMASSPQGLDNPALLR	1.127	0.00085743
A2AF47	1237	S	Dedicator of cytokinesis protein 11 OS=Mus musculus OX=10090 GN=Dock11 PE=1 SV=1	Dock11	EDS(0.607)RGS(0.393)LIPEGATGFPDPGSTSENTR	1.091	0.185639
A2AF47	1350	S	Dedicator of cytokinesis protein 11 OS=Mus musculus OX=10090 GN=Dock11 PE=1 SV=1	Dock11	S(1)QT(1)MPALR	1.061	0.2535
A2AF47	1352	T	Dedicator of cytokinesis protein 11 OS=Mus musculus OX=10090 GN=Dock11 PE=1 SV=1	Dock11	S(1)QT(1)MPALR	1.061	0.2535
A2AG58	592	S	BCLAF1 and THRAP3 family member 3 OS=Mus musculus OX=10090 GN=Bclaf3 PE=1 SV=1	Bclaf3	LQNEDENIFHMAS(0.687)PT(0.313)ER	NA	NA
A2AG58	139	T	BCLAF1 and THRAP3 family member 3 OS=Mus musculus OX=10090 GN=Bclaf3 PE=1 SV=1	Bclaf3	Y(0.031)T(0.969)PDDHR	NA	NA
A2AG58	80	S	BCLAF1 and THRAP3 family member 3 OS=Mus musculus OX=10090 GN=Bclaf3 PE=1 SV=1	Bclaf3	S(0.011)YVNRS(0.989)PS(1)PNVKPVEK	1.123	0.40726
A2AG58	600	S	BCLAF1 and THRAP3 family member 3 OS=Mus musculus OX=10090 GN=Bclaf3 PE=1 SV=1	Bclaf3	NHQS(0.999)PS(0.001)FSK	0.95	0.46294
A2AG58	78	S	BCLAF1 and THRAP3 family member 3 OS=Mus musculus OX=10090 GN=Bclaf3 PE=1 SV=1	Bclaf3	S(0.011)YVNRS(0.989)PS(1)PNVKPVEK	1.123	0.40726
A2AG58	20	S	BCLAF1 and THRAP3 family member 3 OS=Mus musculus OX=10090 GN=Bclaf3 PE=1 SV=1	Bclaf3	QRS(0.998)LS(0.487)PQS(0.515)R	0.86	0.0066818
A2AG58	15	S	BCLAF1 and THRAP3 family member 3 OS=Mus musculus OX=10090 GN=Bclaf3 PE=1 SV=1	Bclaf3	QRS(0.998)LS(0.487)PQS(0.515)R	0.86	0.0066818
A2AG58	410	S	BCLAF1 and THRAP3 family member 3 OS=Mus musculus OX=10090 GN=Bclaf3 PE=1 SV=1	Bclaf3	QFDT(0.267)S(0.733)PKPEEK	NA	NA
A2AGH6	699	S	Mediator of RNA polymerase II transcription subunit 12 OS=Mus musculus OX=10090 GN=Med12 PE=1 SV=1	Med12	GS(0.991)PS(0.009)PEKPDVEK	0.948	0.003076
A2AGH6	636	S	Mediator of RNA polymerase II transcription subunit 12 OS=Mus musculus OX=10090 GN=Med12 PE=1 SV=1	Med12	GDLAFGAPGPRPPS(1)PFDDPTDDPER	1.102	0.020542
A2AGT5	1863	T	Cytoskeleton-associated protein 5 OS=Mus musculus OX=10090 GN=Ckap5 PE=1 SV=1	Ckap5	KYS(0.399)DT(0.601)DIEPFLK	0.989	0.85958
A2AHC3	553	S	Calmodulin-regulated spectrin-associated protein 1 OS=Mus musculus OX=10090 GN=Camsap1 PE=1 SV=1	Camsap1	T(0.003)DVS(0.14)PPS(0.857)PQMPR	1.005	0.86518
A2AHC3	1111	T	Calmodulin-regulated spectrin-associated protein 1 OS=Mus musculus OX=10090 GN=Camsap1 PE=1 SV=1	Camsap1	S(0.017)KT(0.896)PT(0.087)PSVETLPQSR	NA	NA
A2AHC3	1069	S	Calmodulin-regulated spectrin-associated protein 1 OS=Mus musculus OX=10090 GN=Camsap1 PE=1 SV=1	Camsap1	APVHFVEPLS(1)PTGVPGHR	1.025	0.6518
A2AHC3	736	S	Calmodulin-regulated spectrin-associated protein 1 OS=Mus musculus OX=10090 GN=Camsap1 PE=1 SV=1	Camsap1	QDS(0.107)DS(0.893)DVVDVEDTEQDFIGEDHPVVIPR	1.131	0.031084
A2AHC3	550	S	Calmodulin-regulated spectrin-associated protein 1 OS=Mus musculus OX=10090 GN=Camsap1 PE=1 SV=1	Camsap1	T(0.009)DVS(0.67)PPS(0.321)PQMPR	NA	NA
A2AHC3	1133	S	Calmodulin-regulated spectrin-associated protein 1 OS=Mus musculus OX=10090 GN=Camsap1 PE=1 SV=1	Camsap1	S(0.997)PS(0.003)DPGGELPEK	NA	NA
A2AHJ4	1263	S	Bromodomain and WD repeat-containing protein 3 OS=Mus musculus OX=10090 GN=Brwd3 PE=1 SV=1	Brwd3	IKAEDPDS(0.999)S(0.999)DLEEDS(0.003)EMVDLDS(0.984)DGPGT(0.009)S(0.004)S(0.002)GR	NA	NA
A2AHJ4	1276	S	Bromodomain and WD repeat-containing protein 3 OS=Mus musculus OX=10090 GN=Brwd3 PE=1 SV=1	Brwd3	IKAEDPDS(0.999)S(0.999)DLEEDS(0.003)EMVDLDS(0.984)DGPGT(0.009)S(0.004)S(0.002)GR	NA	NA
A2AHJ4	883	S	Bromodomain and WD repeat-containing protein 3 OS=Mus musculus OX=10090 GN=Brwd3 PE=1 SV=1	Brwd3	IYS(1)S(1)S(1)EDENLKLEDR	1.147	0.0105807
A2AHJ4	1262	S	Bromodomain and WD repeat-containing protein 3 OS=Mus musculus OX=10090 GN=Brwd3 PE=1 SV=1	Brwd3	IKAEDPDS(0.999)S(0.999)DLEEDS(0.003)EMVDLDS(0.984)DGPGT(0.009)S(0.004)S(0.002)GR	NA	NA
A2AHJ4	885	S	Bromodomain and WD repeat-containing protein 3 OS=Mus musculus OX=10090 GN=Brwd3 PE=1 SV=1	Brwd3	IYS(1)S(1)S(1)EDENLKLEDR	1.147	0.0105807
A2AHJ4	1760	S	Bromodomain and WD repeat-containing protein 3 OS=Mus musculus OX=10090 GN=Brwd3 PE=1 SV=1	Brwd3	T(0.002)VLYNDDS(0.998)DNDNFVSTEDPLNLGTSR	NA	NA
A2AHJ4	884	S	Bromodomain and WD repeat-containing protein 3 OS=Mus musculus OX=10090 GN=Brwd3 PE=1 SV=1	Brwd3	IYS(1)S(1)S(1)EDENLKLEDR	1.147	0.0105807
A2AI08	457	S	Taperin OS=Mus musculus OX=10090 GN=Tprn PE=1 SV=1	Tprn	WQRPAS(1)PPPFLPATAEAEPAEGLGVPGLAK	1.038	0.026841
A2AIV2	1578	S	Protein virilizer homolog OS=Mus musculus OX=10090 GN=Virma PE=1 SV=1	Virma	SFLSEPS(0.007)S(0.993)PGR	1.103	0.30818
A2AIV2	173	S	Protein virilizer homolog OS=Mus musculus OX=10090 GN=Virma PE=1 SV=1	Virma	HADGEKEDQFNGS(1)PPRPQPR	1.067	0.0061423
A2AIV2	138	S	Protein virilizer homolog OS=Mus musculus OX=10090 GN=Virma PE=1 SV=1	Virma	VIS(0.081)HDRDS(0.919)PPPPPPPPPPPQPQPTLK	1.144	0.124435
A2AIV2	133	S	Protein virilizer homolog OS=Mus musculus OX=10090 GN=Virma PE=1 SV=1	Virma	VIS(0.549)HDRDS(0.451)PPPPPPPPPPPQPQPTLK	1.015	0.762
A2AIV2	222	S	Protein virilizer homolog OS=Mus musculus OX=10090 GN=Virma PE=1 SV=1	Virma	EDYFEPIS(1)PDR	NA	NA
A2AIW0	245	S	Endosome-associated-trafficking regulator 1 OS=Mus musculus OX=10090 GN=Entr1 PE=1 SV=1	Entr1	ISPAS(0.001)PAGS(0.999)PNADFAAHEESLGDR	NA	NA
A2AJ88	1280	S	Patatin-like phospholipase domain-containing protein 7 OS=Mus musculus OX=10090 GN=Pnpla7 PE=1 SV=1	Pnpla7	VAAVDDES(1)DYQTEYEEELPAIPK	0.983	0.59872
A2AJB2	103	S	Transmembrane protein 141 OS=Mus musculus OX=10090 GN=Tmem141 PE=3 SV=1	Tmem141	DIS(0.891)T(0.109)DPHD	NA	NA
A2AJI0	368	S	MAP7 domain-containing protein 1 OS=Mus musculus OX=10090 GN=Map7d1 PE=1 SV=1	Map7d1	S(0.138)AS(0.838)AS(0.024)PLTPCSAPR	0.92	0.113977
A2AJI0	114	S	MAP7 domain-containing protein 1 OS=Mus musculus OX=10090 GN=Map7d1 PE=1 SV=1	Map7d1	RS(0.47)S(0.47)QPS(0.036)PT(0.018)T(0.006)VPASDSPPAK	NA	NA
A2AJI0	552	S	MAP7 domain-containing protein 1 OS=Mus musculus OX=10090 GN=Map7d1 PE=1 SV=1	Map7d1	AAEEKEPAAPAS(0.018)PAPS(0.947)PVPS(0.742)PT(0.294)PAQPQK	0.991	0.91252
A2AJI0	115	S	MAP7 domain-containing protein 1 OS=Mus musculus OX=10090 GN=Map7d1 PE=1 SV=1	Map7d1	RS(0.47)S(0.47)QPS(0.036)PT(0.018)T(0.006)VPASDSPPAK	NA	NA
A2AJI0	78	S	MAP7 domain-containing protein 1 OS=Mus musculus OX=10090 GN=Map7d1 PE=1 SV=1	Map7d1	QLPLEPGNPT(0.001)GQIS(0.999)PQPAPPQEECPSSEAK	0.953	0.27668
A2AJI0	313	S	MAP7 domain-containing protein 1 OS=Mus musculus OX=10090 GN=Map7d1 PE=1 SV=1	Map7d1	S(0.5)RS(0.5)AVT(0.001)LPR	NA	NA
A2AJI0	460	S	MAP7 domain-containing protein 1 OS=Mus musculus OX=10090 GN=Map7d1 PE=1 SV=1	Map7d1	LSTGSELS(1)PK	NA	NA
A2AJI0	469	S	MAP7 domain-containing protein 1 OS=Mus musculus OX=10090 GN=Map7d1 PE=1 SV=1	Map7d1	ARPS(0.14)S(0.794)PS(0.056)T(0.009)T(0.002)WHR	0.778	0.0131417
A2AJI0	315	S	MAP7 domain-containing protein 1 OS=Mus musculus OX=10090 GN=Map7d1 PE=1 SV=1	Map7d1	S(0.5)RS(0.5)AVT(0.001)LPR	NA	NA
A2AJI0	401	S	MAP7 domain-containing protein 1 OS=Mus musculus OX=10090 GN=Map7d1 PE=1 SV=1	Map7d1	RKPGAGGS(1)PALAR	0.741	0.0026975
A2AJI0	99	T	MAP7 domain-containing protein 1 OS=Mus musculus OX=10090 GN=Map7d1 PE=1 SV=1	Map7d1	GPT(0.98)PT(0.019)AT(0.001)GPR	0.749	0.00076283
A2AJI0	548	S	MAP7 domain-containing protein 1 OS=Mus musculus OX=10090 GN=Map7d1 PE=1 SV=1	Map7d1	AAEEKEPAAPAS(0.018)PAPS(0.947)PVPS(0.742)PT(0.294)PAQPQK	0.991	0.91252
A2AJI0	34	S	MAP7 domain-containing protein 1 OS=Mus musculus OX=10090 GN=Map7d1 PE=1 SV=1	Map7d1	PS(0.065)PEGDPS(0.934)PPPPPT(0.001)PMSALVPDTPPDTPPALK	1.106	0.06434
A2AJK6	2548	S	Chromodomain-helicase-DNA-binding protein 7 OS=Mus musculus OX=10090 GN=Chd7 PE=1 SV=1	Chd7	NIPS(1)PGQLDPDTR	1.053	0.2298
A2AJT4	408	S	Arginine/serine-rich protein PNISR OS=Mus musculus OX=10090 GN=Pnisr PE=1 SV=1	Pnisr	GSES(0.012)S(0.988)DT(1)DDEELR	0.864	0.074278
A2AJT4	321	S	Arginine/serine-rich protein PNISR OS=Mus musculus OX=10090 GN=Pnisr PE=1 SV=1	Pnisr	S(0.838)PS(0.162)PAPQEEHS(0.99)EPEMT(0.009)EEEKEYQMMLLTK	0.757	0.00105783
A2AJT4	311	S	Arginine/serine-rich protein PNISR OS=Mus musculus OX=10090 GN=Pnisr PE=1 SV=1	Pnisr	S(0.838)PS(0.162)PAPQEEHS(0.99)EPEMT(0.009)EEEKEYQMMLLTK	0.757	0.00105783
A2AJT4	485	T	Arginine/serine-rich protein PNISR OS=Mus musculus OX=10090 GN=Pnisr PE=1 SV=1	Pnisr	KRT(0.966)PNEAPS(0.034)VLEPK	NA	NA
A2AJT4	410	T	Arginine/serine-rich protein PNISR OS=Mus musculus OX=10090 GN=Pnisr PE=1 SV=1	Pnisr	GSESSDT(1)DDEELR	0.852	0.0066154
A2AJT4	290	S	Arginine/serine-rich protein PNISR OS=Mus musculus OX=10090 GN=Pnisr PE=1 SV=1	Pnisr	S(0.249)KFDS(0.751)DEEDEDAENLEAVSSGK	1.022	0.51462
A2AJT4	211	S	Arginine/serine-rich protein PNISR OS=Mus musculus OX=10090 GN=Pnisr PE=1 SV=1	Pnisr	S(1)PIALPVK	0.917	0.0053994
A2AKB9	50	S	DDB1- and CUL4-associated factor 10 OS=Mus musculus OX=10090 GN=Dcaf10 PE=1 SV=1	Dcaf10	GADAAS(1)PPPVAGSPR	NA	NA
A2AKX3	2595	S	Probable helicase senataxin OS=Mus musculus OX=10090 GN=Setx PE=1 SV=1	Setx	KYS(1)DPDAGLSHK	NA	NA
A2ALK8	372	S	Tyrosine-protein phosphatase non-receptor type 3 OS=Mus musculus OX=10090 GN=Ptpn3 PE=1 SV=1	Ptpn3	S(0.001)LPS(0.345)RS(0.637)PPIT(0.018)PNWR	NA	NA
A2ALS5	498	S	Rap1 GTPase-activating protein 1 OS=Mus musculus OX=10090 GN=Rap1gap PE=1 SV=2	Rap1gap	RS(0.5)S(0.5)AIGIENIQEVQEK	0.933	0.154296
A2ALS5	499	S	Rap1 GTPase-activating protein 1 OS=Mus musculus OX=10090 GN=Rap1gap PE=1 SV=2	Rap1gap	RS(0.5)S(0.5)AIGIENIQEVQEK	0.933	0.154296
A2ALS5	484	S	Rap1 GTPase-activating protein 1 OS=Mus musculus OX=10090 GN=Rap1gap PE=1 SV=2	Rap1gap	AAGISLIVPGKS(0.609)PT(0.391)R	NA	NA
A2ALU4	935	S	Protein Shroom2 OS=Mus musculus OX=10090 GN=Shroom2 PE=1 SV=1	Shroom2	YHS(1)ADDILDAGLDQQQRPQYIHER	1.051	0.51374
A2ALU4	1043	S	Protein Shroom2 OS=Mus musculus OX=10090 GN=Shroom2 PE=1 SV=1	Shroom2	CQHLQT(0.008)S(0.038)AMET(0.832)S(0.575)RS(0.575)PS(0.972)PQFAPQK	1.096	0.0054
A2ALU4	1038	T	Protein Shroom2 OS=Mus musculus OX=10090 GN=Shroom2 PE=1 SV=1	Shroom2	CQHLQT(0.008)S(0.038)AMET(0.832)S(0.575)RS(0.575)PS(0.972)PQFAPQK	1.152	0.026361
A2ALU4	959	S	Protein Shroom2 OS=Mus musculus OX=10090 GN=Shroom2 PE=1 SV=1	Shroom2	S(0.492)S(0.492)PS(0.008)T(0.008)DHYSQEVPVEPNR	NA	NA
A2ALU4	1041	S	Protein Shroom2 OS=Mus musculus OX=10090 GN=Shroom2 PE=1 SV=1	Shroom2	CQHLQT(0.008)S(0.038)AMET(0.832)S(0.575)RS(0.575)PS(0.972)PQFAPQK	1.096	0.0054
A2ALU4	1165	S	Protein Shroom2 OS=Mus musculus OX=10090 GN=Shroom2 PE=1 SV=1	Shroom2	DS(0.001)CS(0.111)S(0.887)PPSLNYGK	1.142	0.0132784
A2ALU4	236	S	Protein Shroom2 OS=Mus musculus OX=10090 GN=Shroom2 PE=1 SV=1	Shroom2	ADAS(0.11)S(0.87)T(0.02)ENILYK	1.158	0.0039152
A2ALU4	960	S	Protein Shroom2 OS=Mus musculus OX=10090 GN=Shroom2 PE=1 SV=1	Shroom2	S(0.093)RS(0.299)S(0.583)PS(0.016)T(0.009)DHYSQEVPVEPNR	1.142	0.0129649
A2ALU4	318	S	Protein Shroom2 OS=Mus musculus OX=10090 GN=Shroom2 PE=1 SV=1	Shroom2	KAPS(1)PPPLGLPLR	1.109	0.0046806
A2ALU4	1039	S	Protein Shroom2 OS=Mus musculus OX=10090 GN=Shroom2 PE=1 SV=1	Shroom2	CQHLQT(0.008)S(0.038)AMET(0.832)S(0.575)RS(0.575)PS(0.972)PQFAPQK	1.152	0.026361
A2ALU4	285	S	Protein Shroom2 OS=Mus musculus OX=10090 GN=Shroom2 PE=1 SV=1	Shroom2	S(1)PRPEDNVEPK	1.137	0.0169983
A2AM29	484	S	Protein AF-9 OS=Mus musculus OX=10090 GN=Mllt3 PE=1 SV=1	Mllt3	TNNNQILEVKS(1)PIK	0.927	0.2732
A2AN08	181	S	E3 ubiquitin-protein ligase UBR4 OS=Mus musculus OX=10090 GN=Ubr4 PE=1 SV=1	Ubr4	ELAS(0.06)PVS(0.94)PELR	NA	NA
A2AN08	620	S	E3 ubiquitin-protein ligase UBR4 OS=Mus musculus OX=10090 GN=Ubr4 PE=1 SV=1	Ubr4	AAPPPPPPPPPLES(0.5)S(0.5)PR	NA	NA
A2AN08	2719	S	E3 ubiquitin-protein ligase UBR4 OS=Mus musculus OX=10090 GN=Ubr4 PE=1 SV=1	Ubr4	HVT(0.016)LPS(0.507)S(0.507)PRS(0.758)NT(0.211)PMGDKDDDDDDDADEK	1.226	0.0119753
A2AN08	360	T	E3 ubiquitin-protein ligase UBR4 OS=Mus musculus OX=10090 GN=Ubr4 PE=1 SV=1	Ubr4	T(0.514)GS(0.388)T(0.069)S(0.012)S(0.016)KEDDYESDAATIVQK	1.07	0.22184
A2AN08	2716	S	E3 ubiquitin-protein ligase UBR4 OS=Mus musculus OX=10090 GN=Ubr4 PE=1 SV=1	Ubr4	HVTLPS(0.014)S(0.986)PR	1.139	0.191705
A2AN08	619	S	E3 ubiquitin-protein ligase UBR4 OS=Mus musculus OX=10090 GN=Ubr4 PE=1 SV=1	Ubr4	AAPPPPPPPPPLES(0.5)S(0.5)PR	NA	NA
A2AN08	178	S	E3 ubiquitin-protein ligase UBR4 OS=Mus musculus OX=10090 GN=Ubr4 PE=1 SV=1	Ubr4	ELAS(0.639)PVS(0.361)PELR	NA	NA
A2AN08	2882	S	E3 ubiquitin-protein ligase UBR4 OS=Mus musculus OX=10090 GN=Ubr4 PE=1 SV=1	Ubr4	T(0.5)S(0.5)PADHGGSVGSESGGSAVDSVAGEHSVSGR	1.073	0.37804
A2AN08	2881	T	E3 ubiquitin-protein ligase UBR4 OS=Mus musculus OX=10090 GN=Ubr4 PE=1 SV=1	Ubr4	T(0.5)S(0.5)PADHGGSVGSESGGSAVDSVAGEHSVSGR	1.073	0.37804
A2AN08	2715	S	E3 ubiquitin-protein ligase UBR4 OS=Mus musculus OX=10090 GN=Ubr4 PE=1 SV=1	Ubr4	HVT(0.002)LPS(0.879)S(0.119)PR	1.226	0.0119753
A2APB8	737	S	Targeting protein for Xklp2 OS=Mus musculus OX=10090 GN=Tpx2 PE=1 SV=1	Tpx2	SSELPLTVPVS(1)PK	0.902	0.0056603
A2APV2	171	S	Formin-like protein 2 OS=Mus musculus OX=10090 GN=Fmnl2 PE=1 SV=2	Fmnl2	S(1)IEDLHR	1.243	0.094338
A2APV2	1015	S	Formin-like protein 2 OS=Mus musculus OX=10090 GN=Fmnl2 PE=1 SV=2	Fmnl2	LLEQEALMEQQDAKS(0.974)PS(0.026)HK	NA	NA
A2AQ19	333	S	RNA polymerase-associated protein RTF1 homolog OS=Mus musculus OX=10090 GN=Rtf1 PE=1 SV=1	Rtf1	TSEVYSDDEEEEDDDKS(0.941)S(0.14)EKS(0.919)DR	0.891	0.034216
A2AQ19	329	S	RNA polymerase-associated protein RTF1 homolog OS=Mus musculus OX=10090 GN=Rtf1 PE=1 SV=1	Rtf1	TSEVYSDDEEEEDDDKS(0.941)S(0.14)EKS(0.919)DR	0.891	0.034216
A2AQ25	1049	S	Sickle tail protein OS=Mus musculus OX=10090 GN=Skt PE=1 SV=1	Skt	IGGKS(1)PPPPPPPPR	NA	NA
A2AQ25	361	S	Sickle tail protein OS=Mus musculus OX=10090 GN=Skt PE=1 SV=1	Skt	S(0.169)IS(0.823)PS(0.008)PSAILER	1.085	0.020581
A2AQ25	1737	S	Sickle tail protein OS=Mus musculus OX=10090 GN=Skt PE=1 SV=1	Skt	SLLVLDEVPPAPEPPT(0.078)S(0.249)IS(0.295)PAS(0.378)R	NA	NA
A2AQH4	1474	S	BCL-6 corepressor-like protein 1 OS=Mus musculus OX=10090 GN=Bcorl1 PE=2 SV=1	Bcorl1	SAGPEEAS(0.001)ES(0.968)PT(0.031)AR	0.958	0.56926
A2AR02	685	S	Peptidyl-prolyl cis-trans isomerase G OS=Mus musculus OX=10090 GN=Ppig PE=1 SV=1	Ppig	KADREQS(0.995)PVS(0.005)K	0.809	0.014679
A2AR02	626	S	Peptidyl-prolyl cis-trans isomerase G OS=Mus musculus OX=10090 GN=Ppig PE=1 SV=1	Ppig	RDS(0.996)RS(0.004)SER	0.709	0.0053835
A2AR02	356	T	Peptidyl-prolyl cis-trans isomerase G OS=Mus musculus OX=10090 GN=Ppig PE=1 SV=1	Ppig	RS(1)ET(1)PPHWR	1.047	0.127681
A2AR02	413	S	Peptidyl-prolyl cis-trans isomerase G OS=Mus musculus OX=10090 GN=Ppig PE=1 SV=1	Ppig	HMS(1)ES(1)PNR	0.797	0.00086075
A2AR02	254	S	Peptidyl-prolyl cis-trans isomerase G OS=Mus musculus OX=10090 GN=Ppig PE=1 SV=1	Ppig	S(0.518)PS(0.582)S(0.901)ES(1)EAENVDAQPQSTVRPEEIPPIPENR	NA	NA
A2AR02	395	S	Peptidyl-prolyl cis-trans isomerase G OS=Mus musculus OX=10090 GN=Ppig PE=1 SV=1	Ppig	SELNEIKENQRS(1)PVR	0.923	0.091183
A2AR02	354	S	Peptidyl-prolyl cis-trans isomerase G OS=Mus musculus OX=10090 GN=Ppig PE=1 SV=1	Ppig	RS(1)ET(1)PPHWR	1.038	0.2072
A2AR02	173	S	Peptidyl-prolyl cis-trans isomerase G OS=Mus musculus OX=10090 GN=Ppig PE=1 SV=1	Ppig	ILS(1)CGELIPK	0.935	0.27144
A2AR02	411	S	Peptidyl-prolyl cis-trans isomerase G OS=Mus musculus OX=10090 GN=Ppig PE=1 SV=1	Ppig	HMS(1)ES(1)PNR	0.779	0.0020951
A2AR02	255	S	Peptidyl-prolyl cis-trans isomerase G OS=Mus musculus OX=10090 GN=Ppig PE=1 SV=1	Ppig	S(0.518)PS(0.582)S(0.901)ES(1)EAENVDAQPQSTVRPEEIPPIPENR	NA	NA
A2AR02	257	S	Peptidyl-prolyl cis-trans isomerase G OS=Mus musculus OX=10090 GN=Ppig PE=1 SV=1	Ppig	S(0.518)PS(0.582)S(0.901)ES(1)EAENVDAQPQSTVRPEEIPPIPENR	NA	NA
A2ARA8	131	S	Integrin alpha-8 OS=Mus musculus OX=10090 GN=Itga8 PE=1 SV=1	Itga8	S(1)NQWFGAT(1)VR	0.869	0.24208
A2ARA8	138	T	Integrin alpha-8 OS=Mus musculus OX=10090 GN=Itga8 PE=1 SV=1	Itga8	S(1)NQWFGAT(1)VR	0.869	0.24208
A2ARP1	1147	S	Inositol hexakisphosphate and diphosphoinositol-pentakisphosphate kinase 1 OS=Mus musculus OX=10090 GN=Ppip5k1 PE=1 SV=1	Ppip5k1	TLHS(1)PPLQLR	0.987	0.84128
A2ARV4	302	S	Low-density lipoprotein receptor-related protein 2 OS=Mus musculus OX=10090 GN=Lrp2 PE=1 SV=1	Lrp2	VCDGVPDCPEGEDENNAT(0.5)S(0.5)GR	1.225	0.00029888
A2ARV4	301	T	Low-density lipoprotein receptor-related protein 2 OS=Mus musculus OX=10090 GN=Lrp2 PE=1 SV=1	Lrp2	VCDGVPDCPEGEDENNAT(0.5)S(0.5)GR	1.225	0.00029888
A2ARZ3	5865	S	Fibrous sheath-interacting protein 2 OS=Mus musculus OX=10090 GN=Fsip2 PE=1 SV=3	Fsip2	S(0.43)S(0.566)MT(0.004)DHPK	1.17	0.00083616
A2ASS6	17099	T	Titin OS=Mus musculus OX=10090 GN=Ttn PE=1 SV=1	Ttn	S(0.5)T(0.5)ITLDWK	NA	NA
A2ASS6	17098	S	Titin OS=Mus musculus OX=10090 GN=Ttn PE=1 SV=1	Ttn	S(0.5)T(0.5)ITLDWK	NA	NA
A2AUM9	1563	S	Centrosomal protein of 152 kDa OS=Mus musculus OX=10090 GN=Cep152 PE=1 SV=1	Cep152	HT(0.011)T(0.009)LRS(0.4)PS(0.58)EMPR	1.03	0.27826
A2AUM9	1277	T	Centrosomal protein of 152 kDa OS=Mus musculus OX=10090 GN=Cep152 PE=1 SV=1	Cep152	ALCRT(1)PPR	0.883	0.002224
A2AWA9	355	S	Rab GTPase-activating protein 1 OS=Mus musculus OX=10090 GN=Rabgap1 PE=1 SV=1	Rabgap1	DVRNS(1)DMHLLDLESMGK	1.07	0.130765
A2AWL7	448	S	MAX gene-associated protein OS=Mus musculus OX=10090 GN=Mga PE=2 SV=1	Mga	WLPNS(1)PGVAK	1.02	0.66502
A2AWL7	416	S	MAX gene-associated protein OS=Mus musculus OX=10090 GN=Mga PE=2 SV=1	Mga	QEETDEETDVYS(0.002)NS(0.998)DDDPILEK	NA	NA
A2AWL7	531	S	MAX gene-associated protein OS=Mus musculus OX=10090 GN=Mga PE=2 SV=1	Mga	KHS(1)PDLR	0.772	0.024278
A2AWL7	921	S	MAX gene-associated protein OS=Mus musculus OX=10090 GN=Mga PE=2 SV=1	Mga	SILPYPVS(1)PK	0.956	0.100076
A2AWL7	1450	S	MAX gene-associated protein OS=Mus musculus OX=10090 GN=Mga PE=2 SV=1	Mga	GLPFYAGLS(0.999)PS(0.001)GK	NA	NA
A2AWP8	268	S	Rho guanine nucleotide exchange factor 10-like protein OS=Mus musculus OX=10090 GN=Arhgef10l PE=1 SV=1	Arhgef10l	KVS(1)FLHR	1.219	0.04352
A2AWT3	281	S	Ataxin-7-like protein 3 OS=Mus musculus OX=10090 GN=Atxn7l3 PE=1 SV=1	Atxn7l3	LQWDGSSDLS(1)PSDSGSSK	NA	NA
A2BE28	238	S	Ribosomal biogenesis protein LAS1L OS=Mus musculus OX=10090 GN=Las1l PE=1 SV=1	Las1l	GNEEVAS(1)HPEPSSR	0.905	0.126704
A2BE28	20	S	Ribosomal biogenesis protein LAS1L OS=Mus musculus OX=10090 GN=Las1l PE=1 SV=1	Las1l	ENQPES(0.994)PS(0.006)AR	NA	NA
A2BH40	384	S	AT-rich interactive domain-containing protein 1A OS=Mus musculus OX=10090 GN=Arid1a PE=1 SV=1	Arid1a	T(0.009)PQS(0.028)S(0.147)S(0.817)PMDQMGK	1.042	0.26952
A2BH40	365	S	AT-rich interactive domain-containing protein 1A OS=Mus musculus OX=10090 GN=Arid1a PE=1 SV=1	Arid1a	SHHAPMS(0.999)PGS(0.001)SGGGGQPLAR	0.958	0.62342
A2BH40	697	S	AT-rich interactive domain-containing protein 1A OS=Mus musculus OX=10090 GN=Arid1a PE=1 SV=1	Arid1a	GPS(0.985)PS(0.016)PVGS(0.996)PAS(0.004)VAQSR	1.074	0.21634
A2BH40	770	S	AT-rich interactive domain-containing protein 1A OS=Mus musculus OX=10090 GN=Arid1a PE=1 SV=1	Arid1a	NPQMPQYT(0.004)S(0.058)PQPGS(0.836)ALS(0.102)PR	1.075	0.072617
A2BH40	1874	T	AT-rich interactive domain-containing protein 1A OS=Mus musculus OX=10090 GN=Arid1a PE=1 SV=1	Arid1a	IELLPSRPYVPCPT(1)PPR	1.066	0.047025
A2BH40	703	S	AT-rich interactive domain-containing protein 1A OS=Mus musculus OX=10090 GN=Arid1a PE=1 SV=1	Arid1a	GPS(0.985)PS(0.016)PVGS(0.996)PAS(0.004)VAQSR	1.084	0.25856
A2BH40	699	S	AT-rich interactive domain-containing protein 1A OS=Mus musculus OX=10090 GN=Arid1a PE=1 SV=1	Arid1a	GPS(0.428)PS(0.572)PVGS(0.996)PAS(0.004)VAQSR	1.071	0.3418
A2BH40	1942	S	AT-rich interactive domain-containing protein 1A OS=Mus musculus OX=10090 GN=Arid1a PE=1 SV=1	Arid1a	FPFGIS(1)PAQSHR	NA	NA
A2CG49	1686	S	Kalirin OS=Mus musculus OX=10090 GN=Kalrn PE=1 SV=1	Kalrn	S(0.5)S(0.5)VEMDCFFPLK	1.014	0.62244
A2CG49	1687	S	Kalirin OS=Mus musculus OX=10090 GN=Kalrn PE=1 SV=1	Kalrn	S(0.183)S(0.817)VEMDCFFPLK	1.044	0.03998
A2CG63	778	S	AT-rich interactive domain-containing protein 4B OS=Mus musculus OX=10090 GN=Arid4b PE=1 SV=1	Arid4b	T(0.014)VS(0.086)KS(0.899)PER	0.782	0.0163384
A2CG63	675	S	AT-rich interactive domain-containing protein 4B OS=Mus musculus OX=10090 GN=Arid4b PE=1 SV=1	Arid4b	SPFQS(0.001)NPS(0.999)PEMVSK	NA	NA
A2CG63	756	S	AT-rich interactive domain-containing protein 4B OS=Mus musculus OX=10090 GN=Arid4b PE=1 SV=1	Arid4b	EEQS(0.182)S(0.813)PS(0.005)LLEENK	NA	NA
A2CG63	839	S	AT-rich interactive domain-containing protein 4B OS=Mus musculus OX=10090 GN=Arid4b PE=1 SV=1	Arid4b	RYCSADECLQT(0.011)GS(0.989)PGK	1.073	0.28804
A2RSQ0	1076	S	DENN domain-containing protein 5B OS=Mus musculus OX=10090 GN=Dennd5b PE=1 SV=2	Dennd5b	RLS(0.852)IT(0.129)S(0.019)LTGK	1.245	0.0128769
A2RSQ0	833	S	DENN domain-containing protein 5B OS=Mus musculus OX=10090 GN=Dennd5b PE=1 SV=2	Dennd5b	RKS(1)DSGVMLPTLR	1.18	0.003016
A2RSY1	523	S	KAT8 regulatory NSL complex subunit 3 OS=Mus musculus OX=10090 GN=Kansl3 PE=1 SV=1	Kansl3	LPT(0.186)S(0.744)PS(0.06)GS(0.01)EDLSSVSSSPTSSPK	0.98	0.60432
A2RSY1	515	S	KAT8 regulatory NSL complex subunit 3 OS=Mus musculus OX=10090 GN=Kansl3 PE=1 SV=1	Kansl3	GS(0.043)RPAS(0.957)PAAR	0.897	0.34348
A2RTL5	163	S	Arginine/serine-rich coiled-coil protein 2 OS=Mus musculus OX=10090 GN=Rsrc2 PE=2 SV=1	Rsrc2	S(0.476)LS(0.56)RT(0.969)PS(0.995)PPPFR	0.983	0.7193
A2RTL5	159	S	Arginine/serine-rich coiled-coil protein 2 OS=Mus musculus OX=10090 GN=Rsrc2 PE=2 SV=1	Rsrc2	S(0.333)LS(0.742)RT(0.975)PS(0.95)PPPFR	0.983	0.7193
A2RTL5	161	T	Arginine/serine-rich coiled-coil protein 2 OS=Mus musculus OX=10090 GN=Rsrc2 PE=2 SV=1	Rsrc2	S(0.333)LS(0.742)RT(0.975)PS(0.95)PPPFR	0.983	0.7193
A2RTL5	46	S	Arginine/serine-rich coiled-coil protein 2 OS=Mus musculus OX=10090 GN=Rsrc2 PE=2 SV=1	Rsrc2	ERLNS(0.5)S(0.5)ENGEDR	0.758	0.00025505
A2RTL5	45	S	Arginine/serine-rich coiled-coil protein 2 OS=Mus musculus OX=10090 GN=Rsrc2 PE=2 SV=1	Rsrc2	ERLNS(0.925)S(0.075)ENGEDR	0.773	0.00059869
A2TJV2	170	S	Paralemmin-3 OS=Mus musculus OX=10090 GN=Palm3 PE=1 SV=1	Palm3	TSLPDAPVGMS(0.009)PES(0.842)PS(0.149)DPR	1.138	0.067124
A2TJV2	335	S	Paralemmin-3 OS=Mus musculus OX=10090 GN=Palm3 PE=1 SV=1	Palm3	KEEGAS(0.261)RDS(0.739)LEGVGQGGPGVEEGSFIWVER	1.074	0.158478
A2TJV2	270	S	Paralemmin-3 OS=Mus musculus OX=10090 GN=Palm3 PE=1 SV=1	Palm3	QGTS(0.108)S(0.891)PELPTWVK	NA	NA
A3KGB4	1062	S	TBC1 domain family member 8B OS=Mus musculus OX=10090 GN=Tbc1d8b PE=1 SV=1	Tbc1d8b	KDLPS(1)PR	0.944	0.060324
A3KGF9	496	T	Coiled-coil domain-containing protein 9B OS=Mus musculus OX=10090 GN=Ccdc9b PE=1 SV=1	Ccdc9b	KAQT(1)PEPMEDR	0.857	0.0035369
A3KGF9	146	T	Coiled-coil domain-containing protein 9B OS=Mus musculus OX=10090 GN=Ccdc9b PE=1 SV=1	Ccdc9b	APLSPGVT(0.003)T(0.01)T(0.028)LT(0.959)DDEDAADAPGTFSMGHR	1.045	0.076539
A3KGS3	819	S	Ral GTPase-activating protein subunit alpha-2 OS=Mus musculus OX=10090 GN=Ralgapa2 PE=1 SV=2	Ralgapa2	RS(0.595)S(0.595)S(0.81)PAELELKDDLQQAHGR	1.097	0.00094416
A3KGS3	373	S	Ral GTPase-activating protein subunit alpha-2 OS=Mus musculus OX=10090 GN=Ralgapa2 PE=1 SV=2	Ralgapa2	RLS(0.974)NS(0.071)S(0.956)LCS(1)IEEEHR	1.057	0.41426
A3KGS3	820	S	Ral GTPase-activating protein subunit alpha-2 OS=Mus musculus OX=10090 GN=Ralgapa2 PE=1 SV=2	Ralgapa2	S(0.004)S(0.057)S(0.939)PAELELKDDLQQAHGR	1.074	0.29882
A3KGS3	375	S	Ral GTPase-activating protein subunit alpha-2 OS=Mus musculus OX=10090 GN=Ralgapa2 PE=1 SV=2	Ralgapa2	RLS(0.804)NS(0.674)S(0.589)LCS(0.933)IEEEHR	0.942	0.63752
A3KGS3	379	S	Ral GTPase-activating protein subunit alpha-2 OS=Mus musculus OX=10090 GN=Ralgapa2 PE=1 SV=2	Ralgapa2	RLS(0.974)NS(0.071)S(0.956)LCS(1)IEEEHR	1.057	0.41426
A3KGS3	376	S	Ral GTPase-activating protein subunit alpha-2 OS=Mus musculus OX=10090 GN=Ralgapa2 PE=1 SV=2	Ralgapa2	RLS(0.974)NS(0.071)S(0.956)LCS(1)IEEEHR	1.057	0.41426
A3KGS3	818	S	Ral GTPase-activating protein subunit alpha-2 OS=Mus musculus OX=10090 GN=Ralgapa2 PE=1 SV=2	Ralgapa2	RS(0.595)S(0.595)S(0.81)PAELELKDDLQQAHGR	1.097	0.00094416
A3KGV1	92	T	Outer dense fiber protein 2 OS=Mus musculus OX=10090 GN=Odf2 PE=1 SV=1	Odf2	WENPPHCLEIT(0.998)PPS(0.002)SEK	NA	NA
A3KGV1	821	S	Outer dense fiber protein 2 OS=Mus musculus OX=10090 GN=Odf2 PE=1 SV=1	Odf2	ASYANVFGDAPYTSSYLT(0.003)S(0.113)S(0.884)PIR	1.086	0.26578
A6H619	1169	S	PHD and RING finger domain-containing protein 1 OS=Mus musculus OX=10090 GN=Phrf1 PE=1 SV=2	Phrf1	S(0.494)RS(0.494)PS(0.012)LEHR	NA	NA
A6H619	1043	S	PHD and RING finger domain-containing protein 1 OS=Mus musculus OX=10090 GN=Phrf1 PE=1 SV=2	Phrf1	S(1)VS(1)PVAEEHTR	0.993	0.87392
A6H619	1092	S	PHD and RING finger domain-containing protein 1 OS=Mus musculus OX=10090 GN=Phrf1 PE=1 SV=2	Phrf1	RGS(1)WGHGR	0.868	0.054336
A6H619	1173	S	PHD and RING finger domain-containing protein 1 OS=Mus musculus OX=10090 GN=Phrf1 PE=1 SV=2	Phrf1	S(0.043)PS(0.957)LEHRPR	0.714	0.0179846
A6H619	102	S	PHD and RING finger domain-containing protein 1 OS=Mus musculus OX=10090 GN=Phrf1 PE=1 SV=2	Phrf1	LEASS(0.001)VPNS(0.999)DDDAESCPICLNAFR	1.054	0.028895
A6H619	845	S	PHD and RING finger domain-containing protein 1 OS=Mus musculus OX=10090 GN=Phrf1 PE=1 SV=2	Phrf1	SEIYDPFDPT(0.001)GS(0.004)DS(0.01)S(0.028)PPS(0.305)S(0.305)S(0.305)PES(0.042)LGPGLLPSEITR	NA	NA
A6H619	1135	S	PHD and RING finger domain-containing protein 1 OS=Mus musculus OX=10090 GN=Phrf1 PE=1 SV=2	Phrf1	S(0.072)RGS(0.933)S(0.995)LERDR	0.852	0.121656
A6H619	77	S	PHD and RING finger domain-containing protein 1 OS=Mus musculus OX=10090 GN=Phrf1 PE=1 SV=2	Phrf1	S(0.008)GS(0.011)EDS(0.981)EDGVEMATAAIETQGK	0.992	0.84048
A6H619	867	S	PHD and RING finger domain-containing protein 1 OS=Mus musculus OX=10090 GN=Phrf1 PE=1 SV=2	Phrf1	TISINS(1)PK	0.885	0.055935
A6H619	1045	S	PHD and RING finger domain-containing protein 1 OS=Mus musculus OX=10090 GN=Phrf1 PE=1 SV=2	Phrf1	S(1)VS(1)PVAEEHTR	0.899	0.00173655
A6H619	1171	S	PHD and RING finger domain-containing protein 1 OS=Mus musculus OX=10090 GN=Phrf1 PE=1 SV=2	Phrf1	S(0.995)PS(0.005)LEHRPR	0.8	0.0045036
A6H619	1134	S	PHD and RING finger domain-containing protein 1 OS=Mus musculus OX=10090 GN=Phrf1 PE=1 SV=2	Phrf1	S(0.072)RGS(0.933)S(0.995)LERDR	0.852	0.121656
A6H619	844	S	PHD and RING finger domain-containing protein 1 OS=Mus musculus OX=10090 GN=Phrf1 PE=1 SV=2	Phrf1	SEIYDPFDPT(0.001)GS(0.004)DS(0.01)S(0.028)PPS(0.305)S(0.305)S(0.305)PES(0.042)LGPGLLPSEITR	NA	NA
A6H619	622	S	PHD and RING finger domain-containing protein 1 OS=Mus musculus OX=10090 GN=Phrf1 PE=1 SV=2	Phrf1	T(0.001)LS(0.998)DENRPS(0.001)R	0.875	0.033119
A6H619	98	S	PHD and RING finger domain-containing protein 1 OS=Mus musculus OX=10090 GN=Phrf1 PE=1 SV=2	Phrf1	LEAS(0.254)S(0.755)VPNS(0.989)DDDAES(0.002)CPICLNAFR	NA	NA
A6H619	1201	S	PHD and RING finger domain-containing protein 1 OS=Mus musculus OX=10090 GN=Phrf1 PE=1 SV=2	Phrf1	EVS(1)PAPATQGESR	0.868	0.191799
A6H619	846	S	PHD and RING finger domain-containing protein 1 OS=Mus musculus OX=10090 GN=Phrf1 PE=1 SV=2	Phrf1	SEIYDPFDPT(0.001)GS(0.004)DS(0.01)S(0.028)PPS(0.305)S(0.305)S(0.305)PES(0.042)LGPGLLPSEITR	NA	NA
A6H6A9	119	S	Rab GTPase-activating protein 1-like OS=Mus musculus OX=10090 GN=Rabgap1l PE=1 SV=1	Rabgap1l	PSS(0.994)PS(0.006)RFPEEDSVLFNK	1.328	0.089605
A6H6A9	121	S	Rab GTPase-activating protein 1-like OS=Mus musculus OX=10090 GN=Rabgap1l PE=1 SV=1	Rabgap1l	PS(0.011)S(0.426)PS(0.563)RFPEEDSVLFNK	1.06	0.061921
A6H8H2	1057	S	DENN domain-containing protein 4C OS=Mus musculus OX=10090 GN=Dennd4c PE=1 SV=1	Dennd4c	KS(0.491)S(0.491)LDLNS(0.009)S(0.009)EMAIMMGADAK	NA	NA
A6H8H2	1058	S	DENN domain-containing protein 4C OS=Mus musculus OX=10090 GN=Dennd4c PE=1 SV=1	Dennd4c	KS(0.491)S(0.491)LDLNS(0.009)S(0.009)EMAIMMGADAK	NA	NA
A6H8H2	720	S	DENN domain-containing protein 4C OS=Mus musculus OX=10090 GN=Dennd4c PE=1 SV=1	Dennd4c	LFDS(1)PQK	1.009	0.599
A6H8H2	987	S	DENN domain-containing protein 4C OS=Mus musculus OX=10090 GN=Dennd4c PE=1 SV=1	Dennd4c	VPS(1)GLFDTNNR	NA	NA
A6H8H2	1637	S	DENN domain-containing protein 4C OS=Mus musculus OX=10090 GN=Dennd4c PE=1 SV=1	Dennd4c	S(0.041)HS(0.959)VGGPLQNIDFSQR	NA	NA
A6H8H2	1310	S	DENN domain-containing protein 4C OS=Mus musculus OX=10090 GN=Dennd4c PE=1 SV=1	Dennd4c	FKPQS(0.998)PY(0.002)R	0.998	0.9371
A6H8H2	1321	S	DENN domain-containing protein 4C OS=Mus musculus OX=10090 GN=Dennd4c PE=1 SV=1	Dennd4c	S(0.031)T(0.013)S(0.935)LS(0.022)ALVR	1.066	0.086544
A6H8H2	971	S	DENN domain-containing protein 4C OS=Mus musculus OX=10090 GN=Dennd4c PE=1 SV=1	Dennd4c	HLQPTPEPQS(0.951)PT(0.049)EPPAWGSSIVK	1.196	0.023019
A6H8H2	1087	S	DENN domain-containing protein 4C OS=Mus musculus OX=10090 GN=Dennd4c PE=1 SV=1	Dennd4c	T(0.293)S(0.707)PPHVTR	0.774	0.031118
A6H8H2	1274	S	DENN domain-containing protein 4C OS=Mus musculus OX=10090 GN=Dennd4c PE=1 SV=1	Dennd4c	S(0.002)S(0.009)S(0.987)LPS(0.002)DR	1.02	0.627
A6H8H2	1225	S	DENN domain-containing protein 4C OS=Mus musculus OX=10090 GN=Dennd4c PE=1 SV=1	Dennd4c	LFS(0.034)PVIS(0.966)R	0.875	0.37606
A6H8H2	1221	S	DENN domain-containing protein 4C OS=Mus musculus OX=10090 GN=Dennd4c PE=1 SV=1	Dennd4c	TSDSEDKLFS(1)PVISR	1.022	0.42186
A6X8Z5	667	S	Rho GTPase-activating protein 31 OS=Mus musculus OX=10090 GN=Arhgap31 PE=1 SV=1	Arhgap31	T(0.499)S(0.499)PIPES(0.001)SPAPFPFPEAPGSLPSSSAPR	NA	NA
A6X8Z5	935	S	Rho GTPase-activating protein 31 OS=Mus musculus OX=10090 GN=Arhgap31 PE=1 SV=1	Arhgap31	LCHRPS(1)LR	1.145	0.025116
A6X8Z5	1355	S	Rho GTPase-activating protein 31 OS=Mus musculus OX=10090 GN=Arhgap31 PE=1 SV=1	Arhgap31	VLLS(1)PIR	1.027	0.026355
A6X8Z5	272	S	Rho GTPase-activating protein 31 OS=Mus musculus OX=10090 GN=Arhgap31 PE=1 SV=1	Arhgap31	RENS(1)LPEIVPPPFHTVLELPDNK	1.093	0.082217
A6X8Z5	1092	S	Rho GTPase-activating protein 31 OS=Mus musculus OX=10090 GN=Arhgap31 PE=1 SV=1	Arhgap31	HRPS(0.498)S(0.498)LNLDS(0.003)ATPIADLFR	NA	NA
A6X8Z5	1093	S	Rho GTPase-activating protein 31 OS=Mus musculus OX=10090 GN=Arhgap31 PE=1 SV=1	Arhgap31	HRPS(0.171)S(0.828)LNLDS(0.001)ATPIADLFR	1.111	0.075199
A6X8Z5	765	S	Rho GTPase-activating protein 31 OS=Mus musculus OX=10090 GN=Arhgap31 PE=1 SV=1	Arhgap31	NLS(0.924)PPLT(0.076)PAPPPPTPLEEEPEVLLSK	0.904	0.186081
A6X8Z5	1163	S	Rho GTPase-activating protein 31 OS=Mus musculus OX=10090 GN=Arhgap31 PE=1 SV=1	Arhgap31	RNS(1)APVSVSAVR	1.091	0.096416
A6X8Z5	464	S	Rho GTPase-activating protein 31 OS=Mus musculus OX=10090 GN=Arhgap31 PE=1 SV=1	Arhgap31	SVFTSSLFQMEPS(1)PR	NA	NA
A6X8Z5	666	T	Rho GTPase-activating protein 31 OS=Mus musculus OX=10090 GN=Arhgap31 PE=1 SV=1	Arhgap31	T(0.499)S(0.499)PIPES(0.001)SPAPFPFPEAPGSLPSSSAPR	NA	NA
A6X8Z5	343	S	Rho GTPase-activating protein 31 OS=Mus musculus OX=10090 GN=Arhgap31 PE=1 SV=1	Arhgap31	S(0.822)MDS(0.178)LCSVPVEGK	1.106	0.02762
A6X919	22	S	Probable C-mannosyltransferase DPY19L1 OS=Mus musculus OX=10090 GN=Dpy19l1 PE=1 SV=1	Dpy19l1	S(0.5)S(0.5)PPPLSGASEVDAGELGSER	1.012	0.5365
A6X919	46	S	Probable C-mannosyltransferase DPY19L1 OS=Mus musculus OX=10090 GN=Dpy19l1 PE=1 SV=1	Dpy19l1	T(0.013)PPS(0.987)PGRR	0.686	0.00082301
A6X919	43	T	Probable C-mannosyltransferase DPY19L1 OS=Mus musculus OX=10090 GN=Dpy19l1 PE=1 SV=1	Dpy19l1	T(0.973)PPS(0.027)PGRR	0.878	0.118645
A6X919	23	S	Probable C-mannosyltransferase DPY19L1 OS=Mus musculus OX=10090 GN=Dpy19l1 PE=1 SV=1	Dpy19l1	S(0.164)S(0.836)PPPLSGASEVDAGELGSER	0.977	0.34014
A9JSM3	124	S	Transmembrane protein 238 OS=Mus musculus OX=10090 GN=Tmem238 PE=2 SV=1	Tmem238	RWS(1)APATASPR	1.099	0.28854
B1AQJ2	578	S	Ubiquitin carboxyl-terminal hydrolase 36 OS=Mus musculus OX=10090 GN=Usp36 PE=1 SV=1	Usp36	DTIFS(0.018)T(0.354)S(0.628)PK	NA	NA
B1AR13	135	S	CDGSH iron-sulfur domain-containing protein 3, mitochondrial OS=Mus musculus OX=10090 GN=Cisd3 PE=1 SV=1	Cisd3	AEVGS(1)PL	1.042	0.5292
B1AUE5	259	S	Peroxisome biogenesis factor 10 OS=Mus musculus OX=10090 GN=Pex10 PE=2 SV=1	Pex10	RS(0.015)S(0.985)LEDR	1.04	0.103824
B1AVH7	914	S	TBC1 domain family member 2A OS=Mus musculus OX=10090 GN=Tbc1d2 PE=2 SV=1	Tbc1d2	APPEGCVS(1)EDEGEGDS	1.095	0.28934
B1AVY7	838	S	Kinesin-like protein KIF16B OS=Mus musculus OX=10090 GN=Kif16b PE=1 SV=1	Kif16b	LAS(1)LEKDLVQQK	1.193	0.026378
B1AVZ0	25	S	Uracil phosphoribosyltransferase homolog OS=Mus musculus OX=10090 GN=Uprt PE=1 SV=1	Uprt	QVNST(0.002)S(0.002)S(0.007)PS(0.99)PEHLLAEDR	1.069	0.078264
B1AWL2	2161	S	Zinc finger protein 462 OS=Mus musculus OX=10090 GN=Znf462 PE=1 SV=1	Znf462	VS(0.992)PVPPS(0.007)GT(0.001)AAGTEQK	NA	NA
B1AWL2	2158	S	Zinc finger protein 462 OS=Mus musculus OX=10090 GN=Znf462 PE=1 SV=1	Znf462	S(0.747)RVS(0.25)PVPPS(0.003)GTAAGTEQK	0.913	0.00056039
B1AWL2	2367	S	Zinc finger protein 462 OS=Mus musculus OX=10090 GN=Znf462 PE=1 SV=1	Znf462	IES(0.108)S(0.862)S(0.025)S(0.006)EDEDKDDEMSSK	1.002	0.95572
B1AWL2	1000	T	Zinc finger protein 462 OS=Mus musculus OX=10090 GN=Znf462 PE=1 SV=1	Znf462	GGGLPAT(0.001)FNKNT(0.999)PPK	NA	NA
B1AWL2	449	T	Zinc finger protein 462 OS=Mus musculus OX=10090 GN=Znf462 PE=1 SV=1	Znf462	FQCPFCPFLT(1)MHR	NA	NA
B1AWL2	1346	S	Zinc finger protein 462 OS=Mus musculus OX=10090 GN=Znf462 PE=1 SV=1	Znf462	LWAGPDPS(0.037)S(0.925)PT(0.031)LT(0.006)MSAEAK	0.997	0.87414
B1AWL2	2366	S	Zinc finger protein 462 OS=Mus musculus OX=10090 GN=Znf462 PE=1 SV=1	Znf462	EKIES(0.498)S(0.498)S(0.004)SEDEDKDDEMSSK	NA	NA
B1AWL2	681	S	Zinc finger protein 462 OS=Mus musculus OX=10090 GN=Znf462 PE=1 SV=1	Znf462	LASDFPLDLS(1)PVK	0.835	0.0156787
B1AXD8	21	S	Akirin-2 OS=Mus musculus OX=10090 GN=Akirin2 PE=1 SV=1	Akirin2	TLDFDPLLSPAS(1)PKR	0.99	0.80946
B1AY10	151	S	Transcriptional repressor NF-X1 OS=Mus musculus OX=10090 GN=Nfx1 PE=1 SV=1	Nfx1	EHS(0.174)PS(0.325)ES(0.5)EKEVVIADPR	1.154	0.005623
B1AY13	2044	S	Ubiquitin carboxyl-terminal hydrolase 24 OS=Mus musculus OX=10090 GN=Usp24 PE=1 SV=1	Usp24	VSDQNS(1)PVLPK	1.09	0.042938
B1AY13	1940	S	Ubiquitin carboxyl-terminal hydrolase 24 OS=Mus musculus OX=10090 GN=Usp24 PE=1 SV=1	Usp24	NMDQGGGGS(1)PR	0.874	0.0061995
B1AY13	2558	S	Ubiquitin carboxyl-terminal hydrolase 24 OS=Mus musculus OX=10090 GN=Usp24 PE=1 SV=1	Usp24	T(0.16)IS(0.839)AQDT(0.001)LAYATALLNEK	1.049	0.165035
B1AZA5	327	S	Transmembrane protein 245 OS=Mus musculus OX=10090 GN=Tmem245 PE=1 SV=1	Tmem245	S(0.995)S(0.005)PS(0.089)S(0.884)PS(0.027)PTLGR	0.951	0.5402
B1AZA5	21	S	Transmembrane protein 245 OS=Mus musculus OX=10090 GN=Tmem245 PE=1 SV=1	Tmem245	GGPAEAPS(0.994)PRGS(0.268)PRPES(0.737)R	1.094	0.0061445
B1AZA5	326	S	Transmembrane protein 245 OS=Mus musculus OX=10090 GN=Tmem245 PE=1 SV=1	Tmem245	S(0.009)S(0.009)PS(0.491)S(0.491)PSPTLGR	NA	NA
B1AZA5	329	S	Transmembrane protein 245 OS=Mus musculus OX=10090 GN=Tmem245 PE=1 SV=1	Tmem245	SS(0.001)PS(0.051)S(0.195)PS(0.597)PT(0.156)LGR	NA	NA
B1AZA5	323	S	Transmembrane protein 245 OS=Mus musculus OX=10090 GN=Tmem245 PE=1 SV=1	Tmem245	S(0.995)S(0.005)PS(0.089)S(0.884)PS(0.027)PTLGR	0.989	0.87338
B1AZA5	16	S	Transmembrane protein 245 OS=Mus musculus OX=10090 GN=Tmem245 PE=1 SV=1	Tmem245	GS(0.995)PRPES(0.005)R	1.018	0.74382
B1AZA5	12	S	Transmembrane protein 245 OS=Mus musculus OX=10090 GN=Tmem245 PE=1 SV=1	Tmem245	GGPAEAPS(1)PR	1.027	0.2569
B1AZI6	1514	S	THO complex subunit 2 OS=Mus musculus OX=10090 GN=Thoc2 PE=1 SV=1	Thoc2	HKS(1)ES(0.972)PCES(0.028)QYPNEKDK	1.141	0.153621
B1AZI6	1417	S	THO complex subunit 2 OS=Mus musculus OX=10090 GN=Thoc2 PE=1 SV=1	Thoc2	IDS(0.013)HPS(0.978)PS(0.009)HSSTVK	0.842	0.003997
B1AZI6	1516	S	THO complex subunit 2 OS=Mus musculus OX=10090 GN=Thoc2 PE=1 SV=1	Thoc2	S(0.008)ES(0.991)PCESQYPNEK	1.068	0.32556
B1AZI6	1393	S	THO complex subunit 2 OS=Mus musculus OX=10090 GN=Thoc2 PE=1 SV=1	Thoc2	TPVS(0.001)GS(0.006)LKS(0.993)PVPR	1.013	0.75056
B1AZP2	915	T	Disks large-associated protein 4 OS=Mus musculus OX=10090 GN=Dlgap4 PE=1 SV=1	Dlgap4	ANSWQLVET(1)PEKR	0.746	0.0091405
B1AZP2	763	S	Disks large-associated protein 4 OS=Mus musculus OX=10090 GN=Dlgap4 PE=1 SV=1	Dlgap4	NLS(0.998)YGDNS(0.002)DPALEASSLPPPDPWLETSSSSPAEPAQPGACR	0.979	0.73786
B2B9E1	79	S	Triple QxxK/R motif-containing protein OS=Mus musculus OX=10090 GN=Triqk PE=2 SV=1	Triqk	LST(0.001)NIDS(0.999)DLDLDED	1.134	0.161736
B2RPY5	445	S	G-protein coupled receptor 161 OS=Mus musculus OX=10090 GN=Gpr161 PE=1 SV=1	Gpr161	S(0.5)S(0.5)VTFEDEVEQIK	NA	NA
B2RPY5	446	S	G-protein coupled receptor 161 OS=Mus musculus OX=10090 GN=Gpr161 PE=1 SV=1	Gpr161	S(0.5)S(0.5)VTFEDEVEQIK	NA	NA
B2RPY5	376	S	G-protein coupled receptor 161 OS=Mus musculus OX=10090 GN=Gpr161 PE=1 SV=1	Gpr161	LFS(0.853)IS(0.147)NR	0.997	0.86012
B2RQC2	1189	S	Ubiquitin carboxyl-terminal hydrolase 42 OS=Mus musculus OX=10090 GN=Usp42 PE=1 SV=1	Usp42	S(0.999)LEKDT(0.001)LEEPR	1.114	0.035679
B2RQC2	431	S	Ubiquitin carboxyl-terminal hydrolase 42 OS=Mus musculus OX=10090 GN=Usp42 PE=1 SV=1	Usp42	NGGESAHPAHS(0.037)PGQS(0.481)S(0.481)PR	NA	NA
B2RQC2	936	S	Ubiquitin carboxyl-terminal hydrolase 42 OS=Mus musculus OX=10090 GN=Usp42 PE=1 SV=1	Usp42	AQEPS(1)PAKEK	0.868	0.062115
B2RQC2	858	S	Ubiquitin carboxyl-terminal hydrolase 42 OS=Mus musculus OX=10090 GN=Usp42 PE=1 SV=1	Usp42	AQDSAMAEVVERLS(0.955)PAPS(0.045)VLTGDGCEQK	1.107	0.0086028
B2RQC2	430	S	Ubiquitin carboxyl-terminal hydrolase 42 OS=Mus musculus OX=10090 GN=Usp42 PE=1 SV=1	Usp42	NGGESAHPAHS(0.037)PGQS(0.481)S(0.481)PR	NA	NA
B2RQC6	1833	T	CAD protein OS=Mus musculus OX=10090 GN=Cad PE=1 SV=1	Cad	WPQGVVPQPPPSTPAT(0.008)T(0.025)EIT(0.032)T(0.076)T(0.858)PERPR	1.118	0.028736
B2RQC6	1859	S	CAD protein OS=Mus musculus OX=10090 GN=Cad PE=1 SV=1	Cad	IHRAS(1)DPGLPAEEPK	1.052	0.0126161
B2RQC6	1832	T	CAD protein OS=Mus musculus OX=10090 GN=Cad PE=1 SV=1	Cad	WPQGVVPQPPPST(0.002)PAT(0.022)T(0.013)EIT(0.35)T(0.35)T(0.263)PERPR	NA	NA
B2RQC6	1407	S	CAD protein OS=Mus musculus OX=10090 GN=Cad PE=1 SV=1	Cad	RLS(0.004)S(0.996)FVTK	1.137	0.002099
B2RQC6	1406	S	CAD protein OS=Mus musculus OX=10090 GN=Cad PE=1 SV=1	Cad	RLS(0.936)S(0.064)FVTK	0.985	0.82698
B2RQC6	1823	S	CAD protein OS=Mus musculus OX=10090 GN=Cad PE=1 SV=1	Cad	KWPQGVVPQPPPS(0.262)T(0.219)PAT(0.155)T(0.132)EIT(0.081)T(0.081)T(0.07)PERPR	NA	NA
B2RQC6	1831	T	CAD protein OS=Mus musculus OX=10090 GN=Cad PE=1 SV=1	Cad	WPQGVVPQPPPST(0.002)PAT(0.022)T(0.013)EIT(0.35)T(0.35)T(0.263)PERPR	NA	NA
B2RQE8	553	S	Rho GTPase-activating protein 42 OS=Mus musculus OX=10090 GN=Arhgap42 PE=1 SV=1	Arhgap42	IFHTAPDPNIPLPQPQS(1)R	NA	NA
B2RQE8	342	Y	Rho GTPase-activating protein 42 OS=Mus musculus OX=10090 GN=Arhgap42 PE=1 SV=1	Arhgap42	EPIY(0.808)T(0.192)LPAIISK	NA	NA
B2RQE8	680	S	Rho GTPase-activating protein 42 OS=Mus musculus OX=10090 GN=Arhgap42 PE=1 SV=1	Arhgap42	TDVESDCQSVAS(0.001)IT(0.001)IPGNVS(0.999)PPIDLVK	1.032	0.77092
B2RR83	1294	S	3'-5' RNA helicase YTHDC2 OS=Mus musculus OX=10090 GN=Ythdc2 PE=1 SV=1	Ythdc2	GS(0.242)KS(0.716)PS(0.041)PRPNMPIR	1.137	0.004439
B2RR83	1105	S	3'-5' RNA helicase YTHDC2 OS=Mus musculus OX=10090 GN=Ythdc2 PE=1 SV=1	Ythdc2	ADGIPNDS(0.125)S(0.874)DSEMEDR	1.138	0.080838
B2RRD7	49	S	Peregrin OS=Mus musculus OX=10090 GN=Brpf1 PE=1 SV=1	Brpf1	SYSGIEYHLYHYDHDS(1)PPPPQQTPLR	0.966	0.7335
B2RRD7	461	S	Peregrin OS=Mus musculus OX=10090 GN=Brpf1 PE=1 SV=1	Brpf1	RLPALS(1)HS(1)EGEEEEDEEEDEGKSWSSEK	NA	NA
B2RRD7	459	S	Peregrin OS=Mus musculus OX=10090 GN=Brpf1 PE=1 SV=1	Brpf1	RLPALS(1)HS(1)EGEEEEDEEEDEGKSWSSEK	NA	NA
B2RRE7	442	S	OTU domain-containing protein 4 OS=Mus musculus OX=10090 GN=Otud4 PE=1 SV=1	Otud4	ESYYFGLS(1)PEER	1.054	0.174156
B2RU40	718	T	Proline-rich transmembrane protein 4 OS=Mus musculus OX=10090 GN=Prrt4 PE=1 SV=3	Prrt4	GFEGAGANPTQSTASS(0.001)PS(0.02)S(0.164)DCT(0.567)VDFRPPS(0.249)PINLR	NA	NA
B2RU40	824	S	Proline-rich transmembrane protein 4 OS=Mus musculus OX=10090 GN=Prrt4 PE=1 SV=3	Prrt4	DSSSMLLCS(0.032)S(0.968)PDRPPR	NA	NA
B2RU40	897	S	Proline-rich transmembrane protein 4 OS=Mus musculus OX=10090 GN=Prrt4 PE=1 SV=3	Prrt4	QIDELS(0.999)MGS(0.944)DT(0.058)IDL	NA	NA
B2RU40	894	S	Proline-rich transmembrane protein 4 OS=Mus musculus OX=10090 GN=Prrt4 PE=1 SV=3	Prrt4	QIDELS(0.999)MGS(0.944)DT(0.058)IDL	NA	NA
B2RU40	767	S	Proline-rich transmembrane protein 4 OS=Mus musculus OX=10090 GN=Prrt4 PE=1 SV=3	Prrt4	T(0.008)IS(0.992)LGNK	0.839	0.032925
B2RU40	725	S	Proline-rich transmembrane protein 4 OS=Mus musculus OX=10090 GN=Prrt4 PE=1 SV=3	Prrt4	GFEGAGANPTQSTASSPSSDCT(0.015)VDFRPPS(0.985)PINLR	1.27	0.00161817
B2RUR8	730	T	OTU domain-containing protein 7B OS=Mus musculus OX=10090 GN=Otud7b PE=1 SV=1	Otud7b	QLAGGPCVGGLPS(0.031)Y(0.002)AT(0.967)FPR	0.963	0.160041
B2RUR8	449	S	OTU domain-containing protein 7B OS=Mus musculus OX=10090 GN=Otud7b PE=1 SV=1	Otud7b	WIPLSSDSQAPLAQPES(0.954)PT(0.043)AS(0.003)AGDEPR	1.131	0.0190629
B2RX14	131	S	Terminal uridylyltransferase 4 OS=Mus musculus OX=10090 GN=Tut4 PE=1 SV=2	Tut4	VPKS(1)PNLPVK	0.949	0.53718
B2RX14	176	S	Terminal uridylyltransferase 4 OS=Mus musculus OX=10090 GN=Tut4 PE=1 SV=2	Tut4	S(1)PLEPENVPSLLLK	1	0.98048
B2RXC1	70	T	Trafficking protein particle complex subunit 11 OS=Mus musculus OX=10090 GN=Trappc11 PE=1 SV=1	Trappc11	RT(0.607)S(0.391)YEWY(0.002)IPK	0.999	0.98058
B2RXC1	71	S	Trafficking protein particle complex subunit 11 OS=Mus musculus OX=10090 GN=Trappc11 PE=1 SV=1	Trappc11	T(0.5)S(0.5)YEWYIPK	0.98	0.31508
B2RXM4	12	S	Alpha N-terminal protein methyltransferase 1B OS=Mus musculus OX=10090 GN=Mettl11b PE=2 SV=1	Mettl11b	AHLGAHFAFRS(1)R	0.674	0.000175688
B2RY04	1287	S	Dedicator of cytokinesis protein 5 OS=Mus musculus OX=10090 GN=Dock5 PE=1 SV=2	Dock5	DS(1)YYVYTQQELK	0.918	0.115624
B2RY04	1788	S	Dedicator of cytokinesis protein 5 OS=Mus musculus OX=10090 GN=Dock5 PE=1 SV=2	Dock5	LTPFHS(0.002)PS(0.007)PLQS(0.436)T(0.119)ALS(0.436)PPPLTPK	NA	NA
B2RY04	1784	S	Dedicator of cytokinesis protein 5 OS=Mus musculus OX=10090 GN=Dock5 PE=1 SV=2	Dock5	LTPFHS(0.002)PS(0.007)PLQS(0.436)T(0.119)ALS(0.436)PPPLTPK	NA	NA
B2RY04	1845	S	Dedicator of cytokinesis protein 5 OS=Mus musculus OX=10090 GN=Dock5 PE=1 SV=2	Dock5	RDS(1)KAPPPPPPK	NA	NA
B2RY04	1832	S	Dedicator of cytokinesis protein 5 OS=Mus musculus OX=10090 GN=Dock5 PE=1 SV=2	Dock5	NS(1)AEIAPPLPVR	1.134	0.0090416
B2RY04	1765	S	Dedicator of cytokinesis protein 5 OS=Mus musculus OX=10090 GN=Dock5 PE=1 SV=2	Dock5	S(1)LQLVDSR	0.801	0.0034594
B2RY56	578	S	RNA-binding protein 25 OS=Mus musculus OX=10090 GN=Rbm25 PE=1 SV=2	Rbm25	QEPES(1)EEEEEEKQEK	0.99	0.62152
B2RY56	698	S	RNA-binding protein 25 OS=Mus musculus OX=10090 GN=Rbm25 PE=1 SV=2	Rbm25	LPVDSVFNKFEDEDS(1)DDVPR	1.148	0.064804
B7ZNG0	903	S	Kinesin-like protein KIF7 OS=Mus musculus OX=10090 GN=Kif7 PE=1 SV=1	Kif7	S(0.159)GS(0.111)NGS(0.73)VVSLEQQQK	NA	NA
B9EJ80	490	S	PDZ domain-containing protein 8 OS=Mus musculus OX=10090 GN=Pdzd8 PE=1 SV=1	Pdzd8	DLDS(0.999)EFEDLAS(0.001)DVR	1.154	0.178265
B9EJ80	515	S	PDZ domain-containing protein 8 OS=Mus musculus OX=10090 GN=Pdzd8 PE=1 SV=1	Pdzd8	VQTELKEETQPLS(0.002)HS(0.998)PK	1.082	0.0096787
B9EJ86	39	T	Oxysterol-binding protein-related protein 8 OS=Mus musculus OX=10090 GN=Osbpl8 PE=1 SV=1	Osbpl8	DVLGPSTVVANSDEPQHLT(1)PGK	NA	NA
B9EJ86	342	S	Oxysterol-binding protein-related protein 8 OS=Mus musculus OX=10090 GN=Osbpl8 PE=1 SV=1	Osbpl8	SDKENDPEHDES(1)DNEVLGK	1.024	0.44806
B9EJ86	328	S	Oxysterol-binding protein-related protein 8 OS=Mus musculus OX=10090 GN=Osbpl8 PE=1 SV=1	Osbpl8	DQDLYS(1)DKS(1)DKENDPEHDES(1)DNEVLGK	1.045	0.20942
B9EJ86	358	S	Oxysterol-binding protein-related protein 8 OS=Mus musculus OX=10090 GN=Osbpl8 PE=1 SV=1	Osbpl8	S(0.016)EES(0.177)DT(0.755)DT(0.807)S(0.821)ERQDDS(0.313)Y(0.11)IDPEPVEPLK	1.01	0.5156
B9EJ86	331	S	Oxysterol-binding protein-related protein 8 OS=Mus musculus OX=10090 GN=Osbpl8 PE=1 SV=1	Osbpl8	DQDLYS(1)DKS(1)DKENDPEHDES(1)DNEVLGK	1.035	0.083219
B9EJ86	808	S	Oxysterol-binding protein-related protein 8 OS=Mus musculus OX=10090 GN=Osbpl8 PE=1 SV=1	Osbpl8	GYSSPEPDIQDS(1)S(1)GS(0.997)EAQS(0.003)VKPSTR	1.089	0.0028992
B9EJ86	357	T	Oxysterol-binding protein-related protein 8 OS=Mus musculus OX=10090 GN=Osbpl8 PE=1 SV=1	Osbpl8	SEES(0.009)DT(0.143)DT(0.816)S(0.032)ER	1.014	0.40658
B9EJ86	807	S	Oxysterol-binding protein-related protein 8 OS=Mus musculus OX=10090 GN=Osbpl8 PE=1 SV=1	Osbpl8	GYSSPEPDIQDS(1)S(1)GS(0.997)EAQS(0.003)VKPSTR	1.086	0.011016
B9EJ86	810	S	Oxysterol-binding protein-related protein 8 OS=Mus musculus OX=10090 GN=Osbpl8 PE=1 SV=1	Osbpl8	GYSSPEPDIQDS(1)S(1)GS(0.997)EAQS(0.003)VKPSTR	1.094	0.074219
B9EJ86	65	S	Oxysterol-binding protein-related protein 8 OS=Mus musculus OX=10090 GN=Osbpl8 PE=1 SV=1	Osbpl8	DLPQPS(0.001)LS(0.999)PASLHSQGFER	1.064	0.034204
B9EJ86	799	S	Oxysterol-binding protein-related protein 8 OS=Mus musculus OX=10090 GN=Osbpl8 PE=1 SV=1	Osbpl8	GYS(0.145)S(0.855)PEPDIQDS(0.999)S(0.971)GS(0.03)EAQSVKPSTR	1.1	0.01614
B9EJ86	355	T	Oxysterol-binding protein-related protein 8 OS=Mus musculus OX=10090 GN=Osbpl8 PE=1 SV=1	Osbpl8	S(0.016)EES(0.177)DT(0.755)DT(0.807)S(0.821)ERQDDS(0.313)Y(0.11)IDPEPVEPLK	1.004	0.88326
B9EKI3	334	S	TATA element modulatory factor OS=Mus musculus OX=10090 GN=Tmf1 PE=1 SV=2	Tmf1	S(0.5)VS(0.5)EINS(1)DDELPGK	1.245	0.0024039
B9EKI3	359	S	TATA element modulatory factor OS=Mus musculus OX=10090 GN=Tmf1 PE=1 SV=2	Tmf1	GYALVPIIVSPS(0.632)T(0.368)PK	0.811	0.020758
B9EKI3	927	T	TATA element modulatory factor OS=Mus musculus OX=10090 GN=Tmf1 PE=1 SV=2	Tmf1	LFSVCS(0.061)T(0.935)PT(0.003)MSR	1.118	0.30244
B9EKI3	357	S	TATA element modulatory factor OS=Mus musculus OX=10090 GN=Tmf1 PE=1 SV=2	Tmf1	GYALVPIIVS(0.867)PS(0.115)T(0.018)PK	0.941	0.140018
B9EKI3	340	S	TATA element modulatory factor OS=Mus musculus OX=10090 GN=Tmf1 PE=1 SV=2	Tmf1	SVSEINS(1)DDELPGK	1.117	0.00188404
B9EKI3	336	S	TATA element modulatory factor OS=Mus musculus OX=10090 GN=Tmf1 PE=1 SV=2	Tmf1	S(0.5)VS(0.5)EINS(1)DDELPGK	1.245	0.0024039
B9EKR1	2052	S	Receptor-type tyrosine-protein phosphatase zeta OS=Mus musculus OX=10090 GN=Ptprz1 PE=1 SV=1	Ptprz1	NRT(0.098)S(0.899)S(0.003)IIPVER	0.787	0.0030403
C0HKD9	53	S	Microfibrillar-associated protein 1B OS=Mus musculus OX=10090 GN=Mfap1b PE=1 SV=1	Mfap1b	RPDYAPMES(1)S(1)DEEDEEFQFIK	0.941	0.033039
C0HKD9	118	S	Microfibrillar-associated protein 1B OS=Mus musculus OX=10090 GN=Mfap1b PE=1 SV=1	Mfap1b	IVEPEVVGES(1)DS(1)EVEGDAWR	0.874	0.010344
C0HKD9	267	T	Microfibrillar-associated protein 1B OS=Mus musculus OX=10090 GN=Mfap1b PE=1 SV=1	Mfap1b	SLAALDALNT(1)DDENDEEEYEAWK	0.929	0.102315
C0HKD9	80	S	Microfibrillar-associated protein 1B OS=Mus musculus OX=10090 GN=Mfap1b PE=1 SV=1	Mfap1b	AKEQEAEPEEQEEDS(0.736)S(0.217)S(0.047)DPR	0.941	0.189255
C0HKD9	52	S	Microfibrillar-associated protein 1B OS=Mus musculus OX=10090 GN=Mfap1b PE=1 SV=1	Mfap1b	RPDYAPMES(1)S(1)DEEDEEFQFIK	0.937	0.054677
C0HKD9	116	S	Microfibrillar-associated protein 1B OS=Mus musculus OX=10090 GN=Mfap1b PE=1 SV=1	Mfap1b	IVEPEVVGES(1)DS(1)EVEGDAWR	0.978	0.2497
C0HKD9	132	S	Microfibrillar-associated protein 1B OS=Mus musculus OX=10090 GN=Mfap1b PE=1 SV=1	Mfap1b	LEREDS(1)S(1)EEEEEEIDDEEIER	1.326	0.162965
C0HKD9	133	S	Microfibrillar-associated protein 1B OS=Mus musculus OX=10090 GN=Mfap1b PE=1 SV=1	Mfap1b	LEREDS(1)S(1)EEEEEEIDDEEIER	1.025	0.22896
C0HKD9	82	S	Microfibrillar-associated protein 1B OS=Mus musculus OX=10090 GN=Mfap1b PE=1 SV=1	Mfap1b	EQEAEPEEQEEDS(0.031)S(0.341)S(0.627)DPR	0.983	0.733
D2EAC2	383	S	Zinc finger BED domain-containing protein 6 OS=Mus musculus OX=10090 GN=Zbed6 PE=1 SV=1	Zbed6	S(0.038)ES(0.962)PIPVADQDNPVHAQER	1.157	0.0084405
D3YVF0	22	S	A-kinase anchor protein 5 OS=Mus musculus OX=10090 GN=Akap5 PE=1 SV=2	Akap5	GPVAAS(1)PQKER	0.752	0.00062296
D3YVF0	251	S	A-kinase anchor protein 5 OS=Mus musculus OX=10090 GN=Akap5 PE=1 SV=2	Akap5	AS(1)LLES(0.014)S(0.21)AAGS(0.777)PR	1.007	0.9539
D3YVF0	220	T	A-kinase anchor protein 5 OS=Mus musculus OX=10090 GN=Akap5 PE=1 SV=2	Akap5	SSAIQMGT(1)PELEK	1.071	0.166163
D3YVF0	242	S	A-kinase anchor protein 5 OS=Mus musculus OX=10090 GN=Akap5 PE=1 SV=2	Akap5	AS(1)LLES(0.014)S(0.21)AAGS(0.777)PR	0.961	0.22384
D3YXK1	362	S	Atherin OS=Mus musculus OX=10090 GN=Samd1 PE=1 SV=1	Samd1	VKEWS(1)PCGPYQGQDEGR	NA	NA
D3YXK1	107	T	Atherin OS=Mus musculus OX=10090 GN=Samd1 PE=1 SV=1	Samd1	RGAT(1)PPAPPR	NA	NA
D3YXK1	150	S	Atherin OS=Mus musculus OX=10090 GN=Samd1 PE=1 SV=1	Samd1	AAAAT(0.011)APPS(0.989)PGPAQPGPR	0.873	0.161537
D3YXK2	623	S	Scaffold attachment factor B1 OS=Mus musculus OX=10090 GN=Safb PE=1 SV=2	Safb	S(1)VVS(1)FDKVK	0.731	0.027818
D3YXK2	626	S	Scaffold attachment factor B1 OS=Mus musculus OX=10090 GN=Safb PE=1 SV=2	Safb	S(1)VVS(1)FDKVK	0.735	0.02578
D3YXK2	783	S	Scaffold attachment factor B1 OS=Mus musculus OX=10090 GN=Safb PE=1 SV=2	Safb	YPNHS(1)VDRR	0.654	0.00055772
D3YYU8	10	S	Obscurin-like protein 1 OS=Mus musculus OX=10090 GN=Obsl1 PE=1 SV=1	Obsl1	AGSGDQGS(1)PPCFLR	NA	NA
D3YZP9	237	S	Coiled-coil domain-containing protein 6 OS=Mus musculus OX=10090 GN=Ccdc6 PE=1 SV=1	Ccdc6	LDQPVS(1)APPS(1)PR	0.903	0.0051556
D3YZP9	233	S	Coiled-coil domain-containing protein 6 OS=Mus musculus OX=10090 GN=Ccdc6 PE=1 SV=1	Ccdc6	LDQPVS(1)APPS(1)PR	0.892	0.0079987
D3YZP9	412	S	Coiled-coil domain-containing protein 6 OS=Mus musculus OX=10090 GN=Ccdc6 PE=1 SV=1	Ccdc6	S(0.001)S(0.021)S(0.979)PDKFK	0.738	0.00112098
D3YZP9	316	S	Coiled-coil domain-containing protein 6 OS=Mus musculus OX=10090 GN=Ccdc6 PE=1 SV=1	Ccdc6	QLS(0.94)ES(0.058)ES(0.002)SLEMDDER	0.922	0.132843
D3YZP9	345	S	Coiled-coil domain-containing protein 6 OS=Mus musculus OX=10090 GN=Ccdc6 PE=1 SV=1	Ccdc6	T(0.039)VS(0.094)S(0.867)PIPYTPSPSSSR	0.965	0.4843
D3YZP9	360	S	Coiled-coil domain-containing protein 6 OS=Mus musculus OX=10090 GN=Ccdc6 PE=1 SV=1	Ccdc6	PIS(1)PGLSYASHTVGFTPPTSLTR	0.988	0.62966
D3YZP9	411	S	Coiled-coil domain-containing protein 6 OS=Mus musculus OX=10090 GN=Ccdc6 PE=1 SV=1	Ccdc6	RS(0.335)S(0.902)S(0.763)PDKFK	0.709	0.0029596
D3YZP9	45	S	Coiled-coil domain-containing protein 6 OS=Mus musculus OX=10090 GN=Ccdc6 PE=1 SV=1	Ccdc6	SGGIVIS(1)PFRLEELTNR	0.959	0.000179315
D3YZP9	410	S	Coiled-coil domain-containing protein 6 OS=Mus musculus OX=10090 GN=Ccdc6 PE=1 SV=1	Ccdc6	RS(0.422)S(0.289)S(0.289)PDKFK	NA	NA
D3Z1D3	252	S	Cardiac-enriched FHL2-interacting protein OS=Mus musculus OX=10090 GN=CEFIP PE=1 SV=1	CEFIP	Y(0.232)PS(0.739)PPLKPAT(0.029)AEPGR	NA	NA
D3Z1D3	1205	S	Cardiac-enriched FHL2-interacting protein OS=Mus musculus OX=10090 GN=CEFIP PE=1 SV=1	CEFIP	RPVS(1)PGKGPR	NA	NA
D3Z1D3	518	S	Cardiac-enriched FHL2-interacting protein OS=Mus musculus OX=10090 GN=CEFIP PE=1 SV=1	CEFIP	S(0.148)T(0.148)Y(0.028)S(0.677)PLPLLK	0.711	0.00098153
D3Z1D3	1384	S	Cardiac-enriched FHL2-interacting protein OS=Mus musculus OX=10090 GN=CEFIP PE=1 SV=1	CEFIP	GPS(0.215)HS(0.785)PEKES(0.001)AEAPR	0.64	0.000104121
D3Z2R5	13	S	Selenoprotein N OS=Mus musculus OX=10090 GN=Selenon PE=3 SV=2	Selenon	RPHS(1)PDPGAQPAPPR	NA	NA
E0CYV9	206	S	Uncharacterized protein C4orf54 homolog OS=Mus musculus OX=10090 PE=1 SV=1	---	RES(1)PQTLK	NA	NA
E1U8D0	1300	S	Protein SOGA1 OS=Mus musculus OX=10090 GN=Soga1 PE=1 SV=3	Soga1	APS(0.954)PT(0.045)TAAGEESCK	0.811	0.0043804
E1U8D0	1015	S	Protein SOGA1 OS=Mus musculus OX=10090 GN=Soga1 PE=1 SV=3	Soga1	VYYS(1)PPVAR	1.088	0.123761
E2JF22	1389	S	Piezo-type mechanosensitive ion channel component 1 OS=Mus musculus OX=10090 GN=Piezo1 PE=1 SV=1	Piezo1	DPQDPSQEPGPDS(1)PGGS(1)S(1)PPRR	1.101	0.120563
E2JF22	1646	S	Piezo-type mechanosensitive ion channel component 1 OS=Mus musculus OX=10090 GN=Piezo1 PE=1 SV=1	Piezo1	T(0.013)AS(0.987)ELLLDRR	0.982	0.58348
E2JF22	1385	S	Piezo-type mechanosensitive ion channel component 1 OS=Mus musculus OX=10090 GN=Piezo1 PE=1 SV=1	Piezo1	DPQDPSQEPGPDS(1)PGGS(1)S(1)PPRR	1.039	0.20766
E2JF22	1390	S	Piezo-type mechanosensitive ion channel component 1 OS=Mus musculus OX=10090 GN=Piezo1 PE=1 SV=1	Piezo1	DPQDPSQEPGPDS(1)PGGS(1)S(1)PPRR	1.05	0.33912
E9PV82	119	S	Protein FAM53A OS=Mus musculus OX=10090 GN=Fam53a PE=1 SV=1	Fam53a	S(0.337)LS(0.663)EPEELAR	0.93	0.028202
E9PV82	180	S	Protein FAM53A OS=Mus musculus OX=10090 GN=Fam53a PE=1 SV=1	Fam53a	RPVS(1)PAGPTSPLTPR	1.27	0.194623
E9PV87	1220	S	Protein TALPID3 OS=Mus musculus OX=10090 GN=Talpid3 PE=1 SV=1	Talpid3	VPS(0.41)S(0.41)GS(0.173)S(0.003)T(0.003)LENTLSTVTETETLDR	NA	NA
E9PV87	670	S	Protein TALPID3 OS=Mus musculus OX=10090 GN=Talpid3 PE=1 SV=1	Talpid3	FS(0.484)S(0.484)PS(0.032)PK	NA	NA
E9PV87	1221	S	Protein TALPID3 OS=Mus musculus OX=10090 GN=Talpid3 PE=1 SV=1	Talpid3	VPS(0.41)S(0.41)GS(0.173)S(0.003)T(0.003)LENTLSTVTETETLDR	NA	NA
E9PV87	671	S	Protein TALPID3 OS=Mus musculus OX=10090 GN=Talpid3 PE=1 SV=1	Talpid3	FS(0.484)S(0.484)PS(0.032)PK	NA	NA
E9PVD1	147	T	Coiled-coil domain-containing protein 62 OS=Mus musculus OX=10090 GN=Ccdc62 PE=3 SV=1	Ccdc62	TLES(0.009)NQAECQT(0.99)ALQK	1.291	0.0025571
E9PVX6	527	T	Proliferation marker protein Ki-67 OS=Mus musculus OX=10090 GN=Mki67 PE=1 SV=1	Mki67	ERPQS(0.999)PGKQES(0.001)PGIT(0.999)PPR	0.958	0.44702
E9PVX6	2934	S	Proliferation marker protein Ki-67 OS=Mus musculus OX=10090 GN=Mki67 PE=1 SV=1	Mki67	SNPLLS(1)PK	NA	NA
E9PVX6	2980	S	Proliferation marker protein Ki-67 OS=Mus musculus OX=10090 GN=Mki67 PE=1 SV=1	Mki67	RHVS(1)PEPVK	0.642	0.00118357
E9PVX6	2649	S	Proliferation marker protein Ki-67 OS=Mus musculus OX=10090 GN=Mki67 PE=1 SV=1	Mki67	IS(0.006)S(0.019)KS(0.975)PQPEEK	0.736	0.045724
E9PVX6	517	S	Proliferation marker protein Ki-67 OS=Mus musculus OX=10090 GN=Mki67 PE=1 SV=1	Mki67	ERPQS(1)PGKQESPGITPPR	1.001	0.96024
E9PY46	190	S	Intraflagellar transport protein 140 homolog OS=Mus musculus OX=10090 GN=Ift140 PE=1 SV=1	Ift140	KS(0.004)S(0.978)FGS(0.018)FLK	1.301	0.0032037
E9PY46	1445	S	Intraflagellar transport protein 140 homolog OS=Mus musculus OX=10090 GN=Ift140 PE=1 SV=1	Ift140	HNS(1)MEDHKEVYEEVIEEVDNDP	1.09	0.014976
E9PYH6	1160	S	Histone-lysine N-methyltransferase SETD1A OS=Mus musculus OX=10090 GN=Setd1a PE=1 SV=1	Setd1a	LDERPS(0.128)S(0.872)PIPLLPPPK	1.048	0.049842
E9PYH6	1159	S	Histone-lysine N-methyltransferase SETD1A OS=Mus musculus OX=10090 GN=Setd1a PE=1 SV=1	Setd1a	LDERPS(0.689)S(0.311)PIPLLPPPK	0.943	0.51592
E9PYH6	930	S	Histone-lysine N-methyltransferase SETD1A OS=Mus musculus OX=10090 GN=Setd1a PE=1 SV=1	Setd1a	RPRPS(0.88)T(0.12)PAEEDEDDPER	1.063	0.5023
E9PYH6	931	T	Histone-lysine N-methyltransferase SETD1A OS=Mus musculus OX=10090 GN=Setd1a PE=1 SV=1	Setd1a	PS(0.155)T(0.845)PAEEDEDDPER	1.03	0.8057
E9PYK3	1683	S	Protein mono-ADP-ribosyltransferase PARP4 OS=Mus musculus OX=10090 GN=Parp4 PE=1 SV=1	Parp4	FSQGPNNIS(0.042)FS(0.958)PK	1.041	0.09538
E9PYL2	1555	T	Proline-rich protein 12 OS=Mus musculus OX=10090 GN=Prr12 PE=1 SV=1	Prr12	KQETAAVCGET(1)DEEAGES(1)GGEGIFR	1.097	0.36866
E9PYL2	1373	S	Proline-rich protein 12 OS=Mus musculus OX=10090 GN=Prr12 PE=1 SV=1	Prr12	NLETLPS(0.003)FS(0.998)S(0.998)DEEDSVAK	0.997	0.93146
E9PYL2	1372	S	Proline-rich protein 12 OS=Mus musculus OX=10090 GN=Prr12 PE=1 SV=1	Prr12	NLETLPS(0.003)FS(0.998)S(0.998)DEEDSVAK	1.013	0.49576
E9PYL2	859	S	Proline-rich protein 12 OS=Mus musculus OX=10090 GN=Prr12 PE=1 SV=1	Prr12	GHGLEPT(0.001)APS(0.999)PR	1.072	0.3211
E9PYL2	648	S	Proline-rich protein 12 OS=Mus musculus OX=10090 GN=Prr12 PE=1 SV=1	Prr12	TEDEEFLIQHLLQAPS(1)PPR	1.05	0.24734
E9PYL2	1562	S	Proline-rich protein 12 OS=Mus musculus OX=10090 GN=Prr12 PE=1 SV=1	Prr12	KQETAAVCGET(1)DEEAGES(1)GGEGIFR	1.097	0.36866
E9PYL2	1128	S	Proline-rich protein 12 OS=Mus musculus OX=10090 GN=Prr12 PE=1 SV=1	Prr12	S(0.083)RPALS(0.917)PLGDIDFCPPNPGPDGPR	NA	NA
E9PZJ8	2197	S	Activating signal cointegrator 1 complex subunit 3 OS=Mus musculus OX=10090 GN=Ascc3 PE=1 SV=1	Ascc3	DSDVFTDLS(1)V	NA	NA
E9PZM4	1587	S	Chromodomain-helicase-DNA-binding protein 2 OS=Mus musculus OX=10090 GN=Chd2 PE=1 SV=1	Chd2	KPFRPEAS(0.026)GS(0.487)S(0.487)R	NA	NA
E9PZM4	1373	S	Chromodomain-helicase-DNA-binding protein 2 OS=Mus musculus OX=10090 GN=Chd2 PE=1 SV=1	Chd2	HS(0.001)DNPS(0.999)EEGEVKDDGLEK	1.005	0.76408
E9PZM4	1800	S	Chromodomain-helicase-DNA-binding protein 2 OS=Mus musculus OX=10090 GN=Chd2 PE=1 SV=1	Chd2	S(0.005)PHDS(0.012)KS(0.983)PLDHR	NA	NA
E9PZM4	1108	S	Chromodomain-helicase-DNA-binding protein 2 OS=Mus musculus OX=10090 GN=Chd2 PE=1 SV=1	Chd2	SSASESET(0.005)DDS(0.995)DDDKKPK	NA	NA
E9PZM4	1806	S	Chromodomain-helicase-DNA-binding protein 2 OS=Mus musculus OX=10090 GN=Chd2 PE=1 SV=1	Chd2	SPLDHRS(1)PLER	0.87	0.196304
E9PZM4	1365	S	Chromodomain-helicase-DNA-binding protein 2 OS=Mus musculus OX=10090 GN=Chd2 PE=1 SV=1	Chd2	LKDEHGLEPAS(1)PR	0.885	0.174125
E9PZM4	164	T	Chromodomain-helicase-DNA-binding protein 2 OS=Mus musculus OX=10090 GN=Chd2 PE=1 SV=1	Chd2	QDPSEDEQEQGT(0.548)S(0.427)AES(0.025)EAEQK	0.998	0.97328
E9PZM4	1586	S	Chromodomain-helicase-DNA-binding protein 2 OS=Mus musculus OX=10090 GN=Chd2 PE=1 SV=1	Chd2	KPFRPEAS(0.026)GS(0.487)S(0.487)R	NA	NA
E9PZM4	1727	S	Chromodomain-helicase-DNA-binding protein 2 OS=Mus musculus OX=10090 GN=Chd2 PE=1 SV=1	Chd2	S(1)DDFRPQNYHQQDFR	NA	NA
E9Q1P8	440	S	Interferon regulatory factor 2-binding protein 2 OS=Mus musculus OX=10090 GN=Irf2bp2 PE=1 SV=1	Irf2bp2	RNS(0.939)S(0.192)S(0.825)PPS(0.024)PS(0.01)S(0.009)MNQR	1.011	0.66036
E9Q1P8	71	S	Interferon regulatory factor 2-binding protein 2 OS=Mus musculus OX=10090 GN=Irf2bp2 PE=1 SV=1	Irf2bp2	S(0.954)PT(0.046)GAQPAAAKPPPLSAK	0.959	0.53896
E9Q1P8	250	S	Interferon regulatory factor 2-binding protein 2 OS=Mus musculus OX=10090 GN=Irf2bp2 PE=1 SV=1	Irf2bp2	S(0.931)PADS(0.069)LSSAAGASELSAEGAGK	0.934	0.27044
E9Q1P8	389	S	Interferon regulatory factor 2-binding protein 2 OS=Mus musculus OX=10090 GN=Irf2bp2 PE=1 SV=1	Irf2bp2	IPITPT(0.001)S(0.005)S(0.005)FVS(0.064)PPPPT(0.123)AS(0.657)PHS(0.145)NR	1.056	0.035076
E9Q1P8	15	S	Interferon regulatory factor 2-binding protein 2 OS=Mus musculus OX=10090 GN=Irf2bp2 PE=1 SV=1	Irf2bp2	RQS(1)CYLCDLPR	0.983	0.86022
E9Q1P8	438	S	Interferon regulatory factor 2-binding protein 2 OS=Mus musculus OX=10090 GN=Irf2bp2 PE=1 SV=1	Irf2bp2	RNS(0.939)S(0.192)S(0.825)PPS(0.024)PS(0.01)S(0.009)MNQR	1.011	0.66036
E9Q1P8	169	S	Interferon regulatory factor 2-binding protein 2 OS=Mus musculus OX=10090 GN=Irf2bp2 PE=1 SV=1	Irf2bp2	LEEPPELNRQS(1)PNPR	1.068	0.044136
E9Q1P8	73	T	Interferon regulatory factor 2-binding protein 2 OS=Mus musculus OX=10090 GN=Irf2bp2 PE=1 SV=1	Irf2bp2	S(0.249)PT(0.751)GAQPAAAKPPPLSAK	NA	NA
E9Q1P8	343	S	Interferon regulatory factor 2-binding protein 2 OS=Mus musculus OX=10090 GN=Irf2bp2 PE=1 SV=1	Irf2bp2	RKPS(1)PEPEGEVGPPK	0.972	0.68844
E9Q286	910	S	Little elongation complex subunit 1 OS=Mus musculus OX=10090 GN=Ice1 PE=1 SV=1	Ice1	NPICDS(0.972)PS(0.028)DSLLAENFSCSTDR	1.076	0.34304
E9Q286	1677	S	Little elongation complex subunit 1 OS=Mus musculus OX=10090 GN=Ice1 PE=1 SV=1	Ice1	IVS(0.127)S(0.873)PLQFCAATPK	1.204	0.0056364
E9Q286	1582	S	Little elongation complex subunit 1 OS=Mus musculus OX=10090 GN=Ice1 PE=1 SV=1	Ice1	S(0.002)T(0.002)PT(0.011)NCS(0.974)PDT(0.009)LS(0.001)K	0.902	0.034181
E9Q286	468	S	Little elongation complex subunit 1 OS=Mus musculus OX=10090 GN=Ice1 PE=1 SV=1	Ice1	DRGDS(1)VEEAER	1.007	0.94984
E9Q286	1607	T	Little elongation complex subunit 1 OS=Mus musculus OX=10090 GN=Ice1 PE=1 SV=1	Ice1	QEVGPPLPPLLPPLIAT(1)PPR	1.153	0.00128132
E9Q286	1820	S	Little elongation complex subunit 1 OS=Mus musculus OX=10090 GN=Ice1 PE=1 SV=1	Ice1	LDNKS(1)PEPDTR	1.003	0.89276
E9Q286	676	S	Little elongation complex subunit 1 OS=Mus musculus OX=10090 GN=Ice1 PE=1 SV=1	Ice1	ENDPENSLS(0.005)T(0.045)LS(0.95)PK	1.131	0.0158562
E9Q286	1078	S	Little elongation complex subunit 1 OS=Mus musculus OX=10090 GN=Ice1 PE=1 SV=1	Ice1	ERGEEDTEVEDEAVS(0.02)CS(0.98)EGEHEAEAVMGR	1.09	0.22294
E9Q309	1259	S	Centrosome-associated protein 350 OS=Mus musculus OX=10090 GN=Cep350 PE=1 SV=1	Cep350	TPTSPLS(0.999)PS(0.001)SQK	1.104	0.0039599
E9Q309	2450	S	Centrosome-associated protein 350 OS=Mus musculus OX=10090 GN=Cep350 PE=1 SV=1	Cep350	LLELRS(0.977)PT(0.023)ELMK	1.035	0.47264
E9Q309	2221	S	Centrosome-associated protein 350 OS=Mus musculus OX=10090 GN=Cep350 PE=1 SV=1	Cep350	DSLESAPS(0.017)LS(0.983)PVK	1.1	0.050956
E9Q309	691	S	Centrosome-associated protein 350 OS=Mus musculus OX=10090 GN=Cep350 PE=1 SV=1	Cep350	PGYQPS(0.003)GES(0.997)DKENK	0.926	0.084062
E9Q309	736	S	Centrosome-associated protein 350 OS=Mus musculus OX=10090 GN=Cep350 PE=1 SV=1	Cep350	DLMEPTWMQPDRLS(1)PR	NA	NA
E9Q309	1641	S	Centrosome-associated protein 350 OS=Mus musculus OX=10090 GN=Cep350 PE=1 SV=1	Cep350	GHHDDS(1)DEDASPDK	0.896	0.051802
E9Q309	1930	S	Centrosome-associated protein 350 OS=Mus musculus OX=10090 GN=Cep350 PE=1 SV=1	Cep350	GIASEEGS(0.005)PMPS(0.308)Y(0.099)S(0.588)PR	1.21	0.0146244
E9Q394	1839	S	A-kinase anchor protein 13 OS=Mus musculus OX=10090 GN=Akap13 PE=1 SV=1	Akap13	S(1)AVLLADEATAAPMFTNR	1.058	0.054665
E9Q394	1908	S	A-kinase anchor protein 13 OS=Mus musculus OX=10090 GN=Akap13 PE=1 SV=1	Akap13	VNES(0.787)T(0.229)ES(0.979)LT(0.004)DEGVGTDMNEGQLMGDFESDSK	1.22	0.054461
E9Q394	1892	S	A-kinase anchor protein 13 OS=Mus musculus OX=10090 GN=Akap13 PE=1 SV=1	Akap13	FLS(0.002)HS(0.981)T(0.018)DSLNK	1.163	0.089855
E9Q394	1895	S	A-kinase anchor protein 13 OS=Mus musculus OX=10090 GN=Akap13 PE=1 SV=1	Akap13	FLS(0.003)HS(0.796)T(0.201)DS(1)LNK	NA	NA
E9Q394	1905	S	A-kinase anchor protein 13 OS=Mus musculus OX=10090 GN=Akap13 PE=1 SV=1	Akap13	VNES(0.787)T(0.229)ES(0.979)LT(0.004)DEGVGTDMNEGQLMGDFESDSK	1.22	0.054461
E9Q394	2692	S	A-kinase anchor protein 13 OS=Mus musculus OX=10090 GN=Akap13 PE=1 SV=1	Akap13	SGSLDSELS(0.003)VS(0.997)PK	1.089	0.032621
E9Q394	2361	S	A-kinase anchor protein 13 OS=Mus musculus OX=10090 GN=Akap13 PE=1 SV=1	Akap13	DMTECST(0.001)PLPEDCS(0.754)PT(0.311)HS(0.934)PR	NA	NA
E9Q394	1569	S	A-kinase anchor protein 13 OS=Mus musculus OX=10090 GN=Akap13 PE=1 SV=1	Akap13	S(0.219)FS(0.781)LEGLTGGGVGNKPSSSLEMSSANSSELR	1.022	0.48588
E9Q394	583	S	A-kinase anchor protein 13 OS=Mus musculus OX=10090 GN=Akap13 PE=1 SV=1	Akap13	GCEGGT(0.001)T(0.005)S(0.008)DQS(0.281)S(0.705)PVLPAAAIENK	NA	NA
E9Q394	1532	S	A-kinase anchor protein 13 OS=Mus musculus OX=10090 GN=Akap13 PE=1 SV=1	Akap13	RHS(1)WGPGK	0.967	0.51692
E9Q394	2365	S	A-kinase anchor protein 13 OS=Mus musculus OX=10090 GN=Akap13 PE=1 SV=1	Akap13	DMTECST(0.001)PLPEDCS(0.754)PT(0.311)HS(0.934)PR	NA	NA
E9Q394	1613	S	A-kinase anchor protein 13 OS=Mus musculus OX=10090 GN=Akap13 PE=1 SV=1	Akap13	NSLMS(0.001)LS(0.999)EEHLEPDQR	1.198	0.0119023
E9Q394	1526	S	A-kinase anchor protein 13 OS=Mus musculus OX=10090 GN=Akap13 PE=1 SV=1	Akap13	SLS(1)PFRR	1.083	0.120822
E9Q3L2	233	S	Phosphatidylinositol 4-kinase alpha OS=Mus musculus OX=10090 GN=Pi4ka PE=1 SV=2	Pi4ka	RRS(1)FNDFR	1.207	0.020435
E9Q3L2	259	S	Phosphatidylinositol 4-kinase alpha OS=Mus musculus OX=10090 GN=Pi4ka PE=1 SV=2	Pi4ka	RKT(0.482)S(0.482)S(0.035)VSSISQVSPER	NA	NA
E9Q3L2	268	S	Phosphatidylinositol 4-kinase alpha OS=Mus musculus OX=10090 GN=Pi4ka PE=1 SV=2	Pi4ka	TSSVSSISQVS(1)PER	0.965	0.41684
E9Q3L2	258	T	Phosphatidylinositol 4-kinase alpha OS=Mus musculus OX=10090 GN=Pi4ka PE=1 SV=2	Pi4ka	RKT(0.482)S(0.482)S(0.035)VSSISQVSPER	NA	NA
E9Q4F7	1844	S	Ankyrin repeat domain-containing protein 11 OS=Mus musculus OX=10090 GN=Ankrd11 PE=1 SV=1	Ankrd11	FACLS(1)PGYY(0.001)S(0.999)PDYGIPS(1)PK	1.141	0.05212
E9Q4F7	278	T	Ankyrin repeat domain-containing protein 11 OS=Mus musculus OX=10090 GN=Ankrd11 PE=1 SV=1	Ankrd11	VANS(0.189)PT(0.811)MVNLLLGK	0.914	0.0941
E9Q4F7	1070	S	Ankyrin repeat domain-containing protein 11 OS=Mus musculus OX=10090 GN=Ankrd11 PE=1 SV=1	Ankrd11	KAS(1)FDQLR	NA	NA
E9Q4F7	1676	S	Ankyrin repeat domain-containing protein 11 OS=Mus musculus OX=10090 GN=Ankrd11 PE=1 SV=1	Ankrd11	EVLPAS(1)PR	1.006	0.89518
E9Q4F7	1832	S	Ankyrin repeat domain-containing protein 11 OS=Mus musculus OX=10090 GN=Ankrd11 PE=1 SV=1	Ankrd11	FACLS(1)PGYY(0.001)S(0.999)PDYGIPS(1)PK	1.141	0.05212
E9Q4F7	1837	S	Ankyrin repeat domain-containing protein 11 OS=Mus musculus OX=10090 GN=Ankrd11 PE=1 SV=1	Ankrd11	FACLS(1)PGYY(0.001)S(0.999)PDYGIPS(1)PK	1.141	0.05212
E9Q4F7	2354	S	Ankyrin repeat domain-containing protein 11 OS=Mus musculus OX=10090 GN=Ankrd11 PE=1 SV=1	Ankrd11	GRAS(1)EEEDAQAQHPR	1.126	0.137378
E9Q4N7	1757	S	AT-rich interactive domain-containing protein 1B OS=Mus musculus OX=10090 GN=Arid1b PE=1 SV=1	Arid1b	S(0.21)S(0.79)PALAAPDASVDPK	1.115	0.024358
E9Q4N7	1756	S	AT-rich interactive domain-containing protein 1B OS=Mus musculus OX=10090 GN=Arid1b PE=1 SV=1	Arid1b	S(0.5)S(0.5)PALAAPDASVDPK	1.115	0.100058
E9Q4N7	1563	S	AT-rich interactive domain-containing protein 1B OS=Mus musculus OX=10090 GN=Arid1b PE=1 SV=1	Arid1b	MS(0.788)PS(0.394)KS(0.816)PFLPT(0.001)MK	NA	NA
E9Q4N7	1550	S	AT-rich interactive domain-containing protein 1B OS=Mus musculus OX=10090 GN=Arid1b PE=1 SV=1	Arid1b	APS(0.998)PAS(0.002)FQR	1.173	0.0146019
E9Q4N7	1567	S	AT-rich interactive domain-containing protein 1B OS=Mus musculus OX=10090 GN=Arid1b PE=1 SV=1	Arid1b	MS(0.788)PS(0.394)KS(0.816)PFLPT(0.001)MK	NA	NA
E9Q4P1	408	S	WD repeat and FYVE domain-containing protein 1 OS=Mus musculus OX=10090 GN=Wdfy1 PE=1 SV=1	Wdfy1	IWDMTPVVGCSLAT(0.001)GFS(0.999)PH	1.107	0.21554
E9Q4Z2	212	S	Acetyl-CoA carboxylase 2 OS=Mus musculus OX=10090 GN=Acacb PE=1 SV=1	Acacb	PS(0.001)MS(0.999)GLHLVK	1.19	0.140855
E9Q4Z2	136	S	Acetyl-CoA carboxylase 2 OS=Mus musculus OX=10090 GN=Acacb PE=1 SV=1	Acacb	TVS(0.844)PS(0.156)REDR	1.063	0.071422
E9Q555	252	S	E3 ubiquitin-protein ligase RNF213 OS=Mus musculus OX=10090 GN=Rnf213 PE=1 SV=2	Rnf213	KVPPIDAAAS(1)PVK	NA	NA
E9Q5C9	613	T	Nucleolar and coiled-body phosphoprotein 1 OS=Mus musculus OX=10090 GN=Nolc1 PE=1 SV=1	Nolc1	VKLET(1)PNT(1)FPK	NA	NA
E9Q5C9	274	S	Nucleolar and coiled-body phosphoprotein 1 OS=Mus musculus OX=10090 GN=Nolc1 PE=1 SV=1	Nolc1	S(0.43)S(0.43)S(0.132)S(0.007)EDSSSEEEEGQRQPMK	NA	NA
E9Q5C9	371	S	Nucleolar and coiled-body phosphoprotein 1 OS=Mus musculus OX=10090 GN=Nolc1 PE=1 SV=1	Nolc1	KAES(0.481)S(0.481)S(0.038)DSSDSDSSEDEAPAKPVSTTK	NA	NA
E9Q5C9	370	S	Nucleolar and coiled-body phosphoprotein 1 OS=Mus musculus OX=10090 GN=Nolc1 PE=1 SV=1	Nolc1	KAES(0.481)S(0.481)S(0.038)DSSDSDSSEDEAPAKPVSTTK	NA	NA
E9Q5C9	626	S	Nucleolar and coiled-body phosphoprotein 1 OS=Mus musculus OX=10090 GN=Nolc1 PE=1 SV=1	Nolc1	ASS(1)PFRR	0.803	0.000179898
E9Q5C9	129	S	Nucleolar and coiled-body phosphoprotein 1 OS=Mus musculus OX=10090 GN=Nolc1 PE=1 SV=1	Nolc1	AS(0.938)ES(0.047)S(0.012)S(0.003)S(0.001)EESSEEEEEDKK	1.094	0.081336
E9Q5C9	480	S	Nucleolar and coiled-body phosphoprotein 1 OS=Mus musculus OX=10090 GN=Nolc1 PE=1 SV=1	Nolc1	QAPQAAGDSSSDSDS(0.141)S(0.434)S(0.367)S(0.059)EEEEK	NA	NA
E9Q5C9	341	S	Nucleolar and coiled-body phosphoprotein 1 OS=Mus musculus OX=10090 GN=Nolc1 PE=1 SV=1	Nolc1	AAAQTQPADSSDDSSDDSDS(0.151)S(0.759)S(0.09)EEEKKPPAK	0.653	0.014764
E9Q5C9	438	S	Nucleolar and coiled-body phosphoprotein 1 OS=Mus musculus OX=10090 GN=Nolc1 PE=1 SV=1	Nolc1	KADS(0.001)S(0.001)S(0.002)S(0.003)EEES(0.302)S(0.862)S(0.862)S(0.964)EEEEAS(0.004)KK	0.818	0.022823
E9Q5C9	281	S	Nucleolar and coiled-body phosphoprotein 1 OS=Mus musculus OX=10090 GN=Nolc1 PE=1 SV=1	Nolc1	SSSSEDS(0.063)S(0.995)S(0.941)EEEEGQRQPMK	0.999	0.98426
E9Q5C9	610	T	Nucleolar and coiled-body phosphoprotein 1 OS=Mus musculus OX=10090 GN=Nolc1 PE=1 SV=1	Nolc1	VKLET(1)PNT(1)FPK	NA	NA
E9Q5C9	481	S	Nucleolar and coiled-body phosphoprotein 1 OS=Mus musculus OX=10090 GN=Nolc1 PE=1 SV=1	Nolc1	QAPQAAGDSSSDSDS(0.009)S(0.15)S(0.799)S(0.042)EEEEKTPKPPAK	NA	NA
E9Q5C9	93	S	Nucleolar and coiled-body phosphoprotein 1 OS=Mus musculus OX=10090 GN=Nolc1 PE=1 SV=1	Nolc1	ETSSSDSS(0.001)EDS(0.999)S(1)EDEDKKAQGLPTQK	0.788	0.037116
E9Q5C9	275	S	Nucleolar and coiled-body phosphoprotein 1 OS=Mus musculus OX=10090 GN=Nolc1 PE=1 SV=1	Nolc1	S(0.245)S(0.368)S(0.368)S(0.018)EDS(0.042)S(0.835)S(0.123)EEEEGQRQPMK	NA	NA
E9Q5C9	380	S	Nucleolar and coiled-body phosphoprotein 1 OS=Mus musculus OX=10090 GN=Nolc1 PE=1 SV=1	Nolc1	KAESSSDSS(0.002)DS(0.04)DS(0.968)S(0.99)EDEAPAKPVSTTK	0.859	0.13698
E9Q5C9	84	S	Nucleolar and coiled-body phosphoprotein 1 OS=Mus musculus OX=10090 GN=Nolc1 PE=1 SV=1	Nolc1	ET(0.005)S(0.971)S(0.021)S(0.003)DSSEDSSEDEDKK	0.698	0.00072076
E9Q5C9	437	S	Nucleolar and coiled-body phosphoprotein 1 OS=Mus musculus OX=10090 GN=Nolc1 PE=1 SV=1	Nolc1	KADS(0.001)S(0.001)S(0.002)S(0.003)EEES(0.302)S(0.862)S(0.862)S(0.964)EEEEAS(0.004)KK	0.808	0.0081622
E9Q5C9	280	S	Nucleolar and coiled-body phosphoprotein 1 OS=Mus musculus OX=10090 GN=Nolc1 PE=1 SV=1	Nolc1	SSSSEDS(0.063)S(0.995)S(0.941)EEEEGQRQPMK	0.956	0.115983
E9Q5C9	273	S	Nucleolar and coiled-body phosphoprotein 1 OS=Mus musculus OX=10090 GN=Nolc1 PE=1 SV=1	Nolc1	S(0.98)S(0.019)S(0.001)SEDSSSEEEEGQRQPMK	0.793	0.00140386
E9Q5C9	138	S	Nucleolar and coiled-body phosphoprotein 1 OS=Mus musculus OX=10090 GN=Nolc1 PE=1 SV=1	Nolc1	ASESSSS(0.001)EES(0.999)S(1)EEEEEDKK	0.86	0.0051626
E9Q5C9	279	S	Nucleolar and coiled-body phosphoprotein 1 OS=Mus musculus OX=10090 GN=Nolc1 PE=1 SV=1	Nolc1	S(0.96)S(0.04)SSEDS(0.477)S(0.477)S(0.047)EEEEGQRQPMK	NA	NA
E9Q5C9	92	S	Nucleolar and coiled-body phosphoprotein 1 OS=Mus musculus OX=10090 GN=Nolc1 PE=1 SV=1	Nolc1	ETSSSDSS(0.001)EDS(0.999)S(1)EDEDKKAQGLPTQK	0.788	0.037116
E9Q5C9	137	S	Nucleolar and coiled-body phosphoprotein 1 OS=Mus musculus OX=10090 GN=Nolc1 PE=1 SV=1	Nolc1	ASESSSS(0.001)EES(0.999)S(1)EEEEEDKK	0.86	0.0051626
E9Q5C9	482	S	Nucleolar and coiled-body phosphoprotein 1 OS=Mus musculus OX=10090 GN=Nolc1 PE=1 SV=1	Nolc1	QAPQAAGDSSSDSDSS(0.07)S(0.222)S(0.708)EEEEK	0.808	0.0078966
E9Q5C9	439	S	Nucleolar and coiled-body phosphoprotein 1 OS=Mus musculus OX=10090 GN=Nolc1 PE=1 SV=1	Nolc1	KADS(0.001)S(0.001)S(0.002)S(0.003)EEES(0.302)S(0.862)S(0.862)S(0.964)EEEEAS(0.004)KK	0.818	0.022823
E9Q5C9	379	S	Nucleolar and coiled-body phosphoprotein 1 OS=Mus musculus OX=10090 GN=Nolc1 PE=1 SV=1	Nolc1	KAESSSDSS(0.002)DS(0.04)DS(0.968)S(0.99)EDEAPAKPVSTTK	0.882	0.25414
E9Q5C9	132	S	Nucleolar and coiled-body phosphoprotein 1 OS=Mus musculus OX=10090 GN=Nolc1 PE=1 SV=1	Nolc1	ASES(0.134)S(0.855)S(0.011)SEESSEEEEEDKKK	0.737	0.0065965
E9Q5F9	1818	S	Histone-lysine N-methyltransferase SETD2 OS=Mus musculus OX=10090 GN=Setd2 PE=1 SV=1	Setd2	TAVPQLSEGDGYS(0.99)S(0.964)ENT(0.01)S(0.037)R	1.046	0.54394
E9Q5F9	743	S	Histone-lysine N-methyltransferase SETD2 OS=Mus musculus OX=10090 GN=Setd2 PE=1 SV=1	Setd2	QHNT(0.103)S(0.171)KS(0.725)PFR	0.946	0.62564
E9Q5F9	1391	S	Histone-lysine N-methyltransferase SETD2 OS=Mus musculus OX=10090 GN=Setd2 PE=1 SV=1	Setd2	RQELES(0.004)DS(0.996)ES(1)DGELQAR	0.992	0.86092
E9Q5F9	700	S	Histone-lysine N-methyltransferase SETD2 OS=Mus musculus OX=10090 GN=Setd2 PE=1 SV=1	Setd2	T(0.002)DAIS(0.026)MT(0.091)S(0.295)DDS(0.559)VT(0.042)GS(0.078)EVS(0.907)PLIK	NA	NA
E9Q5F9	322	S	Histone-lysine N-methyltransferase SETD2 OS=Mus musculus OX=10090 GN=Setd2 PE=1 SV=1	Setd2	SSQFEGTFLGS(1)ES(0.999)DEDS(0.001)VR	1.077	0.029224
E9Q5F9	475	S	Histone-lysine N-methyltransferase SETD2 OS=Mus musculus OX=10090 GN=Setd2 PE=1 SV=1	Setd2	RT(0.202)S(0.785)AHS(0.011)Y(0.002)R	NA	NA
E9Q5F9	1063	S	Histone-lysine N-methyltransferase SETD2 OS=Mus musculus OX=10090 GN=Setd2 PE=1 SV=1	Setd2	NSTLPMEET(0.045)S(0.95)PCS(0.004)S(0.001)R	1.116	0.2802
E9Q5F9	460	S	Histone-lysine N-methyltransferase SETD2 OS=Mus musculus OX=10090 GN=Setd2 PE=1 SV=1	Setd2	ARES(0.442)S(0.442)DS(0.114)EDEY(0.001)KK	NA	NA
E9Q5F9	1827	T	Histone-lysine N-methyltransferase SETD2 OS=Mus musculus OX=10090 GN=Setd2 PE=1 SV=1	Setd2	AHT(1)PLNTPDPSAKPSTEMDTDTPK	1.078	0.0181027
E9Q5F9	324	S	Histone-lysine N-methyltransferase SETD2 OS=Mus musculus OX=10090 GN=Setd2 PE=1 SV=1	Setd2	SSQFEGTFLGS(0.001)ES(0.999)DEDSVR	1.022	0.2552
E9Q5F9	1389	S	Histone-lysine N-methyltransferase SETD2 OS=Mus musculus OX=10090 GN=Setd2 PE=1 SV=1	Setd2	RQELES(0.004)DS(0.996)ES(1)DGELQAR	1.001	0.9794
E9Q5F9	707	S	Histone-lysine N-methyltransferase SETD2 OS=Mus musculus OX=10090 GN=Setd2 PE=1 SV=1	Setd2	T(0.002)DAIS(0.026)MT(0.091)S(0.295)DDS(0.559)VT(0.042)GS(0.078)EVS(0.907)PLIK	NA	NA
E9Q5F9	2053	S	Histone-lysine N-methyltransferase SETD2 OS=Mus musculus OX=10090 GN=Setd2 PE=1 SV=1	Setd2	RRGS(1)LS(0.989)PPS(0.005)S(0.006)AY(0.001)ER	1.088	0.030265
E9Q5F9	532	S	Histone-lysine N-methyltransferase SETD2 OS=Mus musculus OX=10090 GN=Setd2 PE=1 SV=1	Setd2	RCCS(1)PPNELGFR	1.033	0.31568
E9Q5F9	1926	S	Histone-lysine N-methyltransferase SETD2 OS=Mus musculus OX=10090 GN=Setd2 PE=1 SV=1	Setd2	LPT(0.085)S(0.915)EPEADTETEPK	0.954	0.073424
E9Q5F9	439	S	Histone-lysine N-methyltransferase SETD2 OS=Mus musculus OX=10090 GN=Setd2 PE=1 SV=1	Setd2	S(0.071)S(0.929)PYRER	0.849	0.00158163
E9Q5F9	633	S	Histone-lysine N-methyltransferase SETD2 OS=Mus musculus OX=10090 GN=Setd2 PE=1 SV=1	Setd2	LDES(1)PVLKPEFIGHDGR	1.048	0.153824
E9Q5F9	132	S	Histone-lysine N-methyltransferase SETD2 OS=Mus musculus OX=10090 GN=Setd2 PE=1 SV=1	Setd2	MDAGDTFPAT(0.009)EES(0.219)S(0.772)PPK	0.998	0.94494
E9Q5F9	462	S	Histone-lysine N-methyltransferase SETD2 OS=Mus musculus OX=10090 GN=Setd2 PE=1 SV=1	Setd2	ESS(0.002)DS(0.998)EDEYKK	0.911	0.30254
E9Q5F9	459	S	Histone-lysine N-methyltransferase SETD2 OS=Mus musculus OX=10090 GN=Setd2 PE=1 SV=1	Setd2	ARES(0.442)S(0.442)DS(0.114)EDEY(0.001)KK	NA	NA
E9Q5F9	2055	S	Histone-lysine N-methyltransferase SETD2 OS=Mus musculus OX=10090 GN=Setd2 PE=1 SV=1	Setd2	RGS(1)LS(0.993)PPS(0.005)S(0.002)AYER	1.088	0.030265
E9Q5F9	1819	S	Histone-lysine N-methyltransferase SETD2 OS=Mus musculus OX=10090 GN=Setd2 PE=1 SV=1	Setd2	TAVPQLSEGDGYS(0.99)S(0.964)ENT(0.01)S(0.037)R	1.046	0.54394
E9Q5F9	753	S	Histone-lysine N-methyltransferase SETD2 OS=Mus musculus OX=10090 GN=Setd2 PE=1 SV=1	Setd2	EMEPLLS(1)PHHDK	1.031	0.3124
E9Q5G3	860	S	Kinesin-like protein KIF23 OS=Mus musculus OX=10090 GN=Kif23 PE=1 SV=1	Kif23	YMLTHQELAS(1)DGEIQTK	0.972	0.36434
E9Q5G3	160	S	Kinesin-like protein KIF23 OS=Mus musculus OX=10090 GN=Kif23 PE=1 SV=1	Kif23	S(0.063)NDRNS(0.937)MEIQCEVDALLER	NA	NA
E9Q5G3	606	S	Kinesin-like protein KIF23 OS=Mus musculus OX=10090 GN=Kif23 PE=1 SV=1	Kif23	QFS(1)DKRR	0.76	0.0034037
E9Q5K9	274	S	YTH domain-containing protein 1 OS=Mus musculus OX=10090 GN=Ythdc1 PE=1 SV=2	Ythdc1	S(0.022)EAS(0.22)DS(0.744)GS(0.014)ESVSFTDGSVR	NA	NA
E9Q5K9	516	S	YTH domain-containing protein 1 OS=Mus musculus OX=10090 GN=Ythdc1 PE=1 SV=2	Ythdc1	RMHS(1)QPR	0.768	0.0157413
E9Q5K9	152	S	YTH domain-containing protein 1 OS=Mus musculus OX=10090 GN=Ythdc1 PE=1 SV=2	Ythdc1	AKS(0.941)PT(0.486)PDGS(0.574)ER	0.861	0.071345
E9Q5K9	276	S	YTH domain-containing protein 1 OS=Mus musculus OX=10090 GN=Ythdc1 PE=1 SV=2	Ythdc1	SEASDS(0.001)GS(0.948)ES(0.05)VSFTDGSVR	1.017	0.576
E9Q5K9	309	S	YTH domain-containing protein 1 OS=Mus musculus OX=10090 GN=Ythdc1 PE=1 SV=2	Ythdc1	GIS(1)PIVFDRS(0.996)GS(0.004)SASESYAGSEK	1.173	0.031844
E9Q5K9	146	S	YTH domain-containing protein 1 OS=Mus musculus OX=10090 GN=Ythdc1 PE=1 SV=2	Ythdc1	RAKS(0.995)PT(0.489)PDGS(0.516)ER	0.815	0.0021594
E9Q5K9	425	S	YTH domain-containing protein 1 OS=Mus musculus OX=10090 GN=Ythdc1 PE=1 SV=2	Ythdc1	LSSES(0.001)HHGGS(0.998)PIHWVLPAGMSAK	1.082	0.077462
E9Q5K9	316	S	YTH domain-containing protein 1 OS=Mus musculus OX=10090 GN=Ythdc1 PE=1 SV=2	Ythdc1	GIS(1)PIVFDRS(0.996)GS(0.004)SASESYAGSEK	0.967	0.26586
E9Q5K9	318	S	YTH domain-containing protein 1 OS=Mus musculus OX=10090 GN=Ythdc1 PE=1 SV=2	Ythdc1	S(0.446)GS(0.446)S(0.109)ASESYAGSEK	NA	NA
E9Q5K9	148	T	YTH domain-containing protein 1 OS=Mus musculus OX=10090 GN=Ythdc1 PE=1 SV=2	Ythdc1	S(0.094)PT(0.906)PDGSER	0.82	0.0035792
E9Q6J5	482	S	Biorientation of chromosomes in cell division protein 1-like 1 OS=Mus musculus OX=10090 GN=Bod1l PE=1 SV=1	Bod1l	YYS(1)DS(1)DDELTVEQR	0.972	0.34692
E9Q6J5	2989	S	Biorientation of chromosomes in cell division protein 1-like 1 OS=Mus musculus OX=10090 GN=Bod1l PE=1 SV=1	Bod1l	VS(0.14)KS(0.86)PPLGR	0.743	0.000164254
E9Q6J5	2898	S	Biorientation of chromosomes in cell division protein 1-like 1 OS=Mus musculus OX=10090 GN=Bod1l PE=1 SV=1	Bod1l	SLTSSDDAES(0.113)S(0.887)EPER	0.979	0.67422
E9Q6J5	2888	S	Biorientation of chromosomes in cell division protein 1-like 1 OS=Mus musculus OX=10090 GN=Bod1l PE=1 SV=1	Bod1l	RS(0.984)LT(0.016)SSDDAESSEPER	0.962	0.42726
E9Q6J5	3000	S	Biorientation of chromosomes in cell division protein 1-like 1 OS=Mus musculus OX=10090 GN=Bod1l PE=1 SV=1	Bod1l	AQLS(0.9)PS(0.1)VK	0.819	0.0074379
E9Q6J5	480	S	Biorientation of chromosomes in cell division protein 1-like 1 OS=Mus musculus OX=10090 GN=Bod1l PE=1 SV=1	Bod1l	YYS(1)DS(1)DDELTVEQR	0.947	0.21056
E9Q6J5	2001	S	Biorientation of chromosomes in cell division protein 1-like 1 OS=Mus musculus OX=10090 GN=Bod1l PE=1 SV=1	Bod1l	GSDDVLVSGEVPECEVGHMS(1)PR	1.058	0.26882
E9Q6P5	161	T	Tetratricopeptide repeat protein 7B OS=Mus musculus OX=10090 GN=Ttc7b PE=1 SV=1	Ttc7b	LPVS(0.047)S(0.219)S(0.219)T(0.258)S(0.258)NLHVDREQDVITCYEK	NA	NA
E9Q6P5	630	S	Tetratricopeptide repeat protein 7B OS=Mus musculus OX=10090 GN=Ttc7b PE=1 SV=1	Ttc7b	SCYNLTNPS(0.002)DS(0.008)GRGS(0.991)S(0.999)LLDR	0.99	0.70506
E9Q6P5	160	S	Tetratricopeptide repeat protein 7B OS=Mus musculus OX=10090 GN=Ttc7b PE=1 SV=1	Ttc7b	LPVSS(0.015)S(0.723)T(0.193)S(0.068)NLHVDR	NA	NA
E9Q6P5	681	S	Tetratricopeptide repeat protein 7B OS=Mus musculus OX=10090 GN=Ttc7b PE=1 SV=1	Ttc7b	VEQALS(0.001)EVAS(0.978)S(0.981)LQS(0.788)S(0.251)APK	NA	NA
E9Q6P5	682	S	Tetratricopeptide repeat protein 7B OS=Mus musculus OX=10090 GN=Ttc7b PE=1 SV=1	Ttc7b	VEQALSEVASS(0.003)LQS(0.498)S(0.498)APK	NA	NA
E9Q6P5	677	S	Tetratricopeptide repeat protein 7B OS=Mus musculus OX=10090 GN=Ttc7b PE=1 SV=1	Ttc7b	VEQALS(0.001)EVAS(0.978)S(0.981)LQS(0.788)S(0.251)APK	NA	NA
E9Q6P5	629	S	Tetratricopeptide repeat protein 7B OS=Mus musculus OX=10090 GN=Ttc7b PE=1 SV=1	Ttc7b	SCYNLTNPS(0.002)DS(0.008)GRGS(0.991)S(0.999)LLDR	1.005	0.84968
E9Q6P5	162	S	Tetratricopeptide repeat protein 7B OS=Mus musculus OX=10090 GN=Ttc7b PE=1 SV=1	Ttc7b	LPVS(0.047)S(0.219)S(0.219)T(0.258)S(0.258)NLHVDREQDVITCYEK	NA	NA
E9Q6P5	678	S	Tetratricopeptide repeat protein 7B OS=Mus musculus OX=10090 GN=Ttc7b PE=1 SV=1	Ttc7b	VEQALSEVAS(0.007)S(0.993)LQSSAPK	0.939	0.0023378
E9Q784	198	S	Zinc finger CCCH domain-containing protein 13 OS=Mus musculus OX=10090 GN=Zc3h13 PE=1 SV=1	Zc3h13	EVS(1)PEVVR	0.959	0.25898
E9Q784	1295	S	Zinc finger CCCH domain-containing protein 13 OS=Mus musculus OX=10090 GN=Zc3h13 PE=1 SV=1	Zc3h13	VLHS(1)GS(1)RDREK	1.085	0.022981
E9Q784	682	S	Zinc finger CCCH domain-containing protein 13 OS=Mus musculus OX=10090 GN=Zc3h13 PE=1 SV=1	Zc3h13	DS(0.486)S(0.514)FERR	0.97	0.49426
E9Q784	353	T	Zinc finger CCCH domain-containing protein 13 OS=Mus musculus OX=10090 GN=Zc3h13 PE=1 SV=1	Zc3h13	T(1)PS(0.953)PS(0.048)YQR	0.768	0.0011159
E9Q784	926	T	Zinc finger CCCH domain-containing protein 13 OS=Mus musculus OX=10090 GN=Zc3h13 PE=1 SV=1	Zc3h13	EHSPDS(0.991)DT(0.781)YHS(0.227)GDDKNEK	0.844	0.042136
E9Q784	324	S	Zinc finger CCCH domain-containing protein 13 OS=Mus musculus OX=10090 GN=Zc3h13 PE=1 SV=1	Zc3h13	S(0.064)S(0.088)S(0.848)PGQHHS(0.997)PLS(0.002)S(0.001)R	0.767	0.080382
E9Q784	924	S	Zinc finger CCCH domain-containing protein 13 OS=Mus musculus OX=10090 GN=Zc3h13 PE=1 SV=1	Zc3h13	EHSPDS(0.991)DT(0.781)YHS(0.227)GDDKNEK	0.844	0.042136
E9Q784	110	S	Zinc finger CCCH domain-containing protein 13 OS=Mus musculus OX=10090 GN=Zc3h13 PE=1 SV=1	Zc3h13	NTEEPS(0.004)S(0.996)PVR	0.822	0.000181279
E9Q784	1069	S	Zinc finger CCCH domain-containing protein 13 OS=Mus musculus OX=10090 GN=Zc3h13 PE=1 SV=1	Zc3h13	GNLETHEDSQVFS(1)PK	0.937	0.21944
E9Q784	134	T	Zinc finger CCCH domain-containing protein 13 OS=Mus musculus OX=10090 GN=Zc3h13 PE=1 SV=1	Zc3h13	ERT(0.951)PES(0.049)EEENVEWETNR	1.029	0.84226
E9Q784	1273	S	Zinc finger CCCH domain-containing protein 13 OS=Mus musculus OX=10090 GN=Zc3h13 PE=1 SV=1	Zc3h13	LRS(0.969)PS(0.03)NDS(0.001)AHR	NA	NA
E9Q784	316	S	Zinc finger CCCH domain-containing protein 13 OS=Mus musculus OX=10090 GN=Zc3h13 PE=1 SV=1	Zc3h13	S(0.956)S(0.831)S(0.213)PGQHHS(0.97)PLS(0.024)S(0.006)R	NA	NA
E9Q784	1297	S	Zinc finger CCCH domain-containing protein 13 OS=Mus musculus OX=10090 GN=Zc3h13 PE=1 SV=1	Zc3h13	VLHS(1)GS(1)RDREK	1.085	0.022981
E9Q784	1109	T	Zinc finger CCCH domain-containing protein 13 OS=Mus musculus OX=10090 GN=Zc3h13 PE=1 SV=1	Zc3h13	T(1)PPLAIK	0.965	0.39362
E9Q784	207	S	Zinc finger CCCH domain-containing protein 13 OS=Mus musculus OX=10090 GN=Zc3h13 PE=1 SV=1	Zc3h13	LS(0.999)PS(0.969)PS(0.031)LR	1.006	0.77326
E9Q784	703	S	Zinc finger CCCH domain-containing protein 13 OS=Mus musculus OX=10090 GN=Zc3h13 PE=1 SV=1	Zc3h13	ERDQRPS(0.859)S(0.141)PIR	0.859	0.0102763
E9Q784	263	T	Zinc finger CCCH domain-containing protein 13 OS=Mus musculus OX=10090 GN=Zc3h13 PE=1 SV=1	Zc3h13	T(1)PS(1)PPPPILEDIILGK	1.071	0.034979
E9Q784	363	T	Zinc finger CCCH domain-containing protein 13 OS=Mus musculus OX=10090 GN=Zc3h13 PE=1 SV=1	Zc3h13	T(0.003)LT(0.973)PS(0.024)LR	1.041	0.31476
E9Q784	929	S	Zinc finger CCCH domain-containing protein 13 OS=Mus musculus OX=10090 GN=Zc3h13 PE=1 SV=1	Zc3h13	EHSPDSDTYHS(1)GDDKNEK	1.013	0.88262
E9Q784	77	S	Zinc finger CCCH domain-containing protein 13 OS=Mus musculus OX=10090 GN=Zc3h13 PE=1 SV=1	Zc3h13	RS(1)PERPTGDLR	1.005	0.801
E9Q784	318	S	Zinc finger CCCH domain-containing protein 13 OS=Mus musculus OX=10090 GN=Zc3h13 PE=1 SV=1	Zc3h13	S(0.064)S(0.088)S(0.848)PGQHHS(0.997)PLS(0.002)S(0.001)R	0.767	0.080382
E9Q784	355	S	Zinc finger CCCH domain-containing protein 13 OS=Mus musculus OX=10090 GN=Zc3h13 PE=1 SV=1	Zc3h13	T(1)PS(0.953)PS(0.048)YQR	0.768	0.0011159
E9Q784	953	S	Zinc finger CCCH domain-containing protein 13 OS=Mus musculus OX=10090 GN=Zc3h13 PE=1 SV=1	Zc3h13	S(1)LS(0.992)PS(0.008)HLTEDR	1.095	0.07492
E9Q784	951	S	Zinc finger CCCH domain-containing protein 13 OS=Mus musculus OX=10090 GN=Zc3h13 PE=1 SV=1	Zc3h13	S(1)LS(0.992)PS(0.008)HLTEDR	1.095	0.07492
E9Q784	712	S	Zinc finger CCCH domain-containing protein 13 OS=Mus musculus OX=10090 GN=Zc3h13 PE=1 SV=1	Zc3h13	HQGRS(1)EELERDER	0.947	0.038381
E9Q784	64	S	Zinc finger CCCH domain-containing protein 13 OS=Mus musculus OX=10090 GN=Zc3h13 PE=1 SV=1	Zc3h13	FIHGPS(1)PR	0.975	0.58214
E9Q784	704	S	Zinc finger CCCH domain-containing protein 13 OS=Mus musculus OX=10090 GN=Zc3h13 PE=1 SV=1	Zc3h13	ERDQRPS(0.02)S(0.98)PIR	0.861	0.0128227
E9Q784	211	S	Zinc finger CCCH domain-containing protein 13 OS=Mus musculus OX=10090 GN=Zc3h13 PE=1 SV=1	Zc3h13	S(0.003)KLS(0.807)PS(0.595)PS(0.595)LRK	0.919	0.0140638
E9Q784	209	S	Zinc finger CCCH domain-containing protein 13 OS=Mus musculus OX=10090 GN=Zc3h13 PE=1 SV=1	Zc3h13	S(0.009)KLS(0.991)PS(0.994)PS(0.006)LR	0.994	0.8574
E9Q784	265	S	Zinc finger CCCH domain-containing protein 13 OS=Mus musculus OX=10090 GN=Zc3h13 PE=1 SV=1	Zc3h13	T(1)PS(1)PPPPILEDIILGK	1.071	0.034979
E9Q784	317	S	Zinc finger CCCH domain-containing protein 13 OS=Mus musculus OX=10090 GN=Zc3h13 PE=1 SV=1	Zc3h13	S(0.956)S(0.831)S(0.213)PGQHHS(0.97)PLS(0.024)S(0.006)R	NA	NA
E9Q784	242	S	Zinc finger CCCH domain-containing protein 13 OS=Mus musculus OX=10090 GN=Zc3h13 PE=1 SV=1	Zc3h13	KAAVVAS(1)PLLDQQR	1	0.98834
E9Q7D5	953	S	Rho guanine nucleotide exchange factor 5 OS=Mus musculus OX=10090 GN=Arhgef5 PE=1 SV=1	Arhgef5	DESGLTEES(0.001)EPPVRGS(0.999)FR	1.215	0.27176
E9Q7D5	593	S	Rho guanine nucleotide exchange factor 5 OS=Mus musculus OX=10090 GN=Arhgef5 PE=1 SV=1	Arhgef5	S(0.119)NS(0.881)FPGSHR	0.898	0.120076
E9Q7D5	720	S	Rho guanine nucleotide exchange factor 5 OS=Mus musculus OX=10090 GN=Arhgef5 PE=1 SV=1	Arhgef5	RHS(1)YSHIVER	0.916	0.052439
E9Q7D5	882	T	Rho guanine nucleotide exchange factor 5 OS=Mus musculus OX=10090 GN=Arhgef5 PE=1 SV=1	Arhgef5	T(0.846)S(0.154)WPPATGR	1.027	0.38092
E9Q7D5	319	S	Rho guanine nucleotide exchange factor 5 OS=Mus musculus OX=10090 GN=Arhgef5 PE=1 SV=1	Arhgef5	VWVLRDS(1)EEEGQDQESR	1.023	0.48806
E9Q7D5	990	S	Rho guanine nucleotide exchange factor 5 OS=Mus musculus OX=10090 GN=Arhgef5 PE=1 SV=1	Arhgef5	AS(0.028)S(0.972)WPHR	0.947	0.3027
E9Q7D5	851	S	Rho guanine nucleotide exchange factor 5 OS=Mus musculus OX=10090 GN=Arhgef5 PE=1 SV=1	Arhgef5	S(1)IQGGVIHSGGQAK	0.791	0.046357
E9Q7D5	169	S	Rho guanine nucleotide exchange factor 5 OS=Mus musculus OX=10090 GN=Arhgef5 PE=1 SV=1	Arhgef5	EKEEEET(0.022)S(0.977)PDT(0.001)SIPR	0.99	0.90624
E9Q7D5	722	S	Rho guanine nucleotide exchange factor 5 OS=Mus musculus OX=10090 GN=Arhgef5 PE=1 SV=1	Arhgef5	HS(0.5)YS(0.5)HIVER	0.844	0.06826
E9Q7D5	742	S	Rho guanine nucleotide exchange factor 5 OS=Mus musculus OX=10090 GN=Arhgef5 PE=1 SV=1	Arhgef5	RHS(1)HPPPLTLSSGLHR	0.838	0.30118
E9Q7D5	1110	S	Rho guanine nucleotide exchange factor 5 OS=Mus musculus OX=10090 GN=Arhgef5 PE=1 SV=1	Arhgef5	LDSLAEPHGLS(0.021)S(0.979)PR	1.073	0.030459
E9Q7D5	1029	S	Rho guanine nucleotide exchange factor 5 OS=Mus musculus OX=10090 GN=Arhgef5 PE=1 SV=1	Arhgef5	RPS(1)ILPESSSDLR	1.026	0.66894
E9Q7F2	234	S	E3 ubiquitin-protein ligase RNF169 OS=Mus musculus OX=10090 GN=Rnf169 PE=1 SV=1	Rnf169	T(0.001)S(0.001)LEQCPARLS(0.994)DS(0.004)ENEEPSR	1.094	0.21284
E9Q7F2	630	S	E3 ubiquitin-protein ligase RNF169 OS=Mus musculus OX=10090 GN=Rnf169 PE=1 SV=1	Rnf169	LRPPS(0.891)S(0.109)DMDLAPK	1.203	0.0122435
E9Q7F2	390	S	E3 ubiquitin-protein ligase RNF169 OS=Mus musculus OX=10090 GN=Rnf169 PE=1 SV=1	Rnf169	VLS(1)PLIIK	0.924	0.144896
E9Q7F2	279	S	E3 ubiquitin-protein ligase RNF169 OS=Mus musculus OX=10090 GN=Rnf169 PE=1 SV=1	Rnf169	S(0.027)QS(0.964)CS(0.008)DTVQDR	0.812	0.0175038
E9Q7G0	167	S	Nuclear mitotic apparatus protein 1 OS=Mus musculus OX=10090 GN=Numa1 PE=1 SV=1	Numa1	VPYTHASTLSEELS(0.993)PPS(0.007)HQTK	NA	NA
E9Q7G0	2059	S	Nuclear mitotic apparatus protein 1 OS=Mus musculus OX=10090 GN=Numa1 PE=1 SV=1	Numa1	KT(0.008)PAKVS(0.992)PNPR	0.644	0.002482
E9Q7G0	1739	S	Nuclear mitotic apparatus protein 1 OS=Mus musculus OX=10090 GN=Numa1 PE=1 SV=1	Numa1	TQPDGTSVPGEPAS(1)PISQR	0.956	0.178255
E9Q7X6	1249	S	Protein HEG homolog 1 OS=Mus musculus OX=10090 GN=Heg1 PE=1 SV=1	Heg1	S(0.004)GDFQMS(0.99)PY(0.001)T(0.006)DVPK	NA	NA
E9Q7X6	1276	T	Protein HEG homolog 1 OS=Mus musculus OX=10090 GN=Heg1 PE=1 SV=1	Heg1	EAIEMHENGS(0.441)T(0.559)K	0.946	0.131358
E9Q7X6	495	S	Protein HEG homolog 1 OS=Mus musculus OX=10090 GN=Heg1 PE=1 SV=1	Heg1	SYAESSSSSSST(0.001)S(0.01)S(0.817)S(0.167)ES(0.006)LDSSAPLR	1.04	0.58624
E9Q7X6	1275	S	Protein HEG homolog 1 OS=Mus musculus OX=10090 GN=Heg1 PE=1 SV=1	Heg1	EAIEMHENGS(0.998)T(0.002)K	0.895	0.029499
E9Q7X6	492	S	Protein HEG homolog 1 OS=Mus musculus OX=10090 GN=Heg1 PE=1 SV=1	Heg1	SYAESSS(0.001)S(0.002)S(0.021)S(0.067)S(0.216)T(0.186)S(0.16)S(0.16)S(0.16)ES(0.021)LDS(0.003)S(0.001)APLR	NA	NA
E9Q7X6	1288	S	Protein HEG homolog 1 OS=Mus musculus OX=10090 GN=Heg1 PE=1 SV=1	Heg1	NLLQMTDVYYS(1)PTNVR	0.935	0.059817
E9Q8D0	283	S	DnaJ homolog subfamily C member 21 OS=Mus musculus OX=10090 GN=Dnajc21 PE=1 SV=1	Dnajc21	EFGDGS(1)DENEVEDQEPR	1.165	0.051536
E9Q8I9	2495	S	Protein furry homolog OS=Mus musculus OX=10090 GN=Fry PE=1 SV=1	Fry	S(0.998)LDS(0.002)LDKCDMQILEER	1.048	0.050716
E9Q8I9	1991	S	Protein furry homolog OS=Mus musculus OX=10090 GN=Fry PE=1 SV=1	Fry	S(0.029)FS(0.971)VPKK	NA	NA
E9Q8I9	2375	S	Protein furry homolog OS=Mus musculus OX=10090 GN=Fry PE=1 SV=1	Fry	S(0.154)AS(0.654)S(0.154)T(0.037)SSGSNSNVLVPVSWK	NA	NA
E9Q8I9	1936	S	Protein furry homolog OS=Mus musculus OX=10090 GN=Fry PE=1 SV=1	Fry	NSDLFTVLS(1)R	1.041	0.0151849
E9Q9R9	1669	S	Disks large homolog 5 OS=Mus musculus OX=10090 GN=Dlg5 PE=1 SV=1	Dlg5	RLS(0.979)MS(0.021)EVKDDNTAK	1.03	0.28854
E9Q9R9	1263	S	Disks large homolog 5 OS=Mus musculus OX=10090 GN=Dlg5 PE=1 SV=1	Dlg5	LGS(0.865)S(0.133)S(0.002)NLQFK	1.007	0.82288
E9Q9R9	1011	T	Disks large homolog 5 OS=Mus musculus OX=10090 GN=Dlg5 PE=1 SV=1	Dlg5	VGSLT(1)PPKPPR	0.979	0.78698
E9Q9R9	264	S	Disks large homolog 5 OS=Mus musculus OX=10090 GN=Dlg5 PE=1 SV=1	Dlg5	NLLQQS(1)WEDMKR	NA	NA
E9Q9R9	295	S	Disks large homolog 5 OS=Mus musculus OX=10090 GN=Dlg5 PE=1 SV=1	Dlg5	HNGS(0.841)S(0.159)EILNK	NA	NA
E9Q9R9	803	S	Disks large homolog 5 OS=Mus musculus OX=10090 GN=Dlg5 PE=1 SV=1	Dlg5	VFPQSS(0.002)S(0.015)WS(0.983)GQNIFENIK	NA	NA
E9QAM5	81	S	Helicase with zinc finger domain 2 OS=Mus musculus OX=10090 GN=Helz2 PE=1 SV=1	Helz2	RPS(1)FPTPMR	1.027	0.73914
E9QAT4	1377	S	Protein transport protein Sec16A OS=Mus musculus OX=10090 GN=Sec16a PE=1 SV=1	Sec16a	S(0.012)T(0.014)HS(0.972)LPS(0.002)R	0.878	0.28472
E9QAT4	1030	S	Protein transport protein Sec16A OS=Mus musculus OX=10090 GN=Sec16a PE=1 SV=1	Sec16a	MYS(0.4)PS(0.597)PS(0.002)DGPASQQPLPNHPR	1.079	0.2243
E9QAT4	2058	S	Protein transport protein Sec16A OS=Mus musculus OX=10090 GN=Sec16a PE=1 SV=1	Sec16a	GS(1)PVRHS(0.97)PPELS(0.03)QEEFGESFADPGSSR	1.132	0.067079
E9QAT4	1245	S	Protein transport protein Sec16A OS=Mus musculus OX=10090 GN=Sec16a PE=1 SV=1	Sec16a	ASHYS(1)DQLAPR	1.013	0.7641
E9QAT4	2063	S	Protein transport protein Sec16A OS=Mus musculus OX=10090 GN=Sec16a PE=1 SV=1	Sec16a	GS(0.959)PVRHS(0.518)PPELS(0.518)QEEFGES(0.005)FADPGSSR	1.192	0.020259
E9QAT4	2053	S	Protein transport protein Sec16A OS=Mus musculus OX=10090 GN=Sec16a PE=1 SV=1	Sec16a	GS(1)PVRHS(0.97)PPELS(0.03)QEEFGESFADPGSSR	1.132	0.067079
F6SEU4	87	S	Ras/Rap GTPase-activating protein SynGAP OS=Mus musculus OX=10090 GN=Syngap1 PE=1 SV=2	Syngap1	T(0.178)VS(0.822)VPVEGR	NA	NA
F6VAN0	330	S	Cyclic AMP-dependent transcription factor ATF-6 alpha OS=Mus musculus OX=10090 GN=Atf6 PE=1 SV=2	Atf6	AALS(1)ENEQLK	0.966	0.5874
F6ZDS4	453	S	Nucleoprotein TPR OS=Mus musculus OX=10090 GN=Tpr PE=1 SV=1	Tpr	GAILSEEELAAMS(1)PTAAAVAK	1.356	3.8928e-05
F6ZDS4	2141	S	Nucleoprotein TPR OS=Mus musculus OX=10090 GN=Tpr PE=1 SV=1	Tpr	QTPQAPQS(1)PR	0.928	0.37442
F8VPQ2	427	S	AT-rich interactive domain-containing protein 4A OS=Mus musculus OX=10090 GN=Arid4a PE=1 SV=1	Arid4a	KDFEDS(1)MDEALK	0.955	0.27186
F8VPQ2	867	S	AT-rich interactive domain-containing protein 4A OS=Mus musculus OX=10090 GN=Arid4a PE=1 SV=1	Arid4a	KILGQQS(1)PEK	0.784	0.0084756
F8VPQ2	703	S	AT-rich interactive domain-containing protein 4A OS=Mus musculus OX=10090 GN=Arid4a PE=1 SV=1	Arid4a	SDS(0.002)CS(0.056)S(0.387)DS(0.555)EADDQLEK	0.964	0.25286
F8VPU2	892	S	FERM, ARHGEF and pleckstrin domain-containing protein 1 OS=Mus musculus OX=10090 GN=Farp1 PE=1 SV=1	Farp1	SPDEATAADQES(1)EDDLSASR	1.11	0.150176
F8VPU2	875	S	FERM, ARHGEF and pleckstrin domain-containing protein 1 OS=Mus musculus OX=10090 GN=Farp1 PE=1 SV=1	Farp1	SNGPTPELLAS(0.072)S(0.928)PPDNK	1.06	0.0361
F8VPU2	427	S	FERM, ARHGEF and pleckstrin domain-containing protein 1 OS=Mus musculus OX=10090 GN=Farp1 PE=1 SV=1	Farp1	ACTLELGPHQS(1)PALPK	0.863	0.054316
F8VPU2	902	S	FERM, ARHGEF and pleckstrin domain-containing protein 1 OS=Mus musculus OX=10090 GN=Farp1 PE=1 SV=1	Farp1	SPDEATAADQESEDDLS(0.236)AS(0.687)RT(0.129)S(0.948)LER	1.204	0.014882
F8VPU2	899	S	FERM, ARHGEF and pleckstrin domain-containing protein 1 OS=Mus musculus OX=10090 GN=Farp1 PE=1 SV=1	Farp1	SPDEATAADQES(0.008)EDDLS(0.213)AS(0.778)R	1.168	0.0076001
F8VPU2	24	T	FERM, ARHGEF and pleckstrin domain-containing protein 1 OS=Mus musculus OX=10090 GN=Farp1 PE=1 SV=1	Farp1	LGAPENSGIS(0.061)T(0.939)LER	1.027	0.174644
F8VPU2	433	S	FERM, ARHGEF and pleckstrin domain-containing protein 1 OS=Mus musculus OX=10090 GN=Farp1 PE=1 SV=1	Farp1	ACTLELGPHQSPALPKS(0.996)PPGS(0.004)K	NA	NA
F8VPZ9	1427	S	BRD4-interacting chromatin-remodeling complex-associated protein OS=Mus musculus OX=10090 GN=Bicra PE=1 SV=1	Bicra	GAGS(0.978)PT(0.022)PLPTK	0.907	0.014661
F8VPZ9	1429	T	BRD4-interacting chromatin-remodeling complex-associated protein OS=Mus musculus OX=10090 GN=Bicra PE=1 SV=1	Bicra	GAGS(0.316)PT(0.684)PLPTK	0.985	0.7887
F8VQB6	1886	T	Unconventional myosin-X OS=Mus musculus OX=10090 GN=Myo10 PE=1 SV=1	Myo10	T(0.885)S(0.115)FLEGTLR	1.212	3.976e-05
F8VQB6	1195	S	Unconventional myosin-X OS=Mus musculus OX=10090 GN=Myo10 PE=1 SV=1	Myo10	GGLMNS(1)WKR	0.971	0.68088
F8VQB6	1887	S	Unconventional myosin-X OS=Mus musculus OX=10090 GN=Myo10 PE=1 SV=1	Myo10	RT(0.127)S(0.873)FLEGTLR	1.161	0.090317
G3X9J0	165	S	Signal-induced proliferation-associated 1-like protein 3 OS=Mus musculus OX=10090 GN=Sipa1l3 PE=1 SV=1	Sipa1l3	S(0.366)S(0.366)S(0.267)EITLSECDVEEPGDPR	NA	NA
G3X9J0	164	S	Signal-induced proliferation-associated 1-like protein 3 OS=Mus musculus OX=10090 GN=Sipa1l3 PE=1 SV=1	Sipa1l3	S(0.366)S(0.366)S(0.267)EITLSECDVEEPGDPR	NA	NA
G3X9J0	1536	T	Signal-induced proliferation-associated 1-like protein 3 OS=Mus musculus OX=10090 GN=Sipa1l3 PE=1 SV=1	Sipa1l3	T(0.623)LS(0.365)DES(0.012)LCSGR	1.09	0.04686
G5E829	1140	S	Plasma membrane calcium-transporting ATPase 1 OS=Mus musculus OX=10090 GN=Atp2b1 PE=1 SV=1	Atp2b1	S(0.445)S(0.555)IHNFMTHPEFR	NA	NA
G5E829	1155	S	Plasma membrane calcium-transporting ATPase 1 OS=Mus musculus OX=10090 GN=Atp2b1 PE=1 SV=1	Atp2b1	IEDS(1)EPHIPLIDDTDAEDDAPTKR	0.953	0.10978
G5E861	656	S	Sodium channel and clathrin linker 1 OS=Mus musculus OX=10090 GN=Sclt1 PE=1 SV=1	Sclt1	RLS(1)QAEER	0.822	0.0024363
G5E870	1049	S	E3 ubiquitin-protein ligase TRIP12 OS=Mus musculus OX=10090 GN=Trip12 PE=1 SV=1	Trip12	YS(1)PPRDDDKVDNQAK	0.972	0.3465
G5E870	161	S	E3 ubiquitin-protein ligase TRIP12 OS=Mus musculus OX=10090 GN=Trip12 PE=1 SV=1	Trip12	S(0.007)GS(0.985)GS(0.009)ESTGAEER	0.895	0.130244
G5E870	310	S	E3 ubiquitin-protein ligase TRIP12 OS=Mus musculus OX=10090 GN=Trip12 PE=1 SV=1	Trip12	KRS(1)ES(0.999)PPAELPS(0.001)LR	1.063	0.092496
G5E870	1024	S	E3 ubiquitin-protein ligase TRIP12 OS=Mus musculus OX=10090 GN=Trip12 PE=1 SV=1	Trip12	DDS(0.033)LDLS(0.967)PQGR	1.104	0.3056
G5E870	1409	S	E3 ubiquitin-protein ligase TRIP12 OS=Mus musculus OX=10090 GN=Trip12 PE=1 SV=1	Trip12	QFSVQAEDERES(0.975)T(0.024)DDESNPLGR	1.071	0.63908
G5E870	1111	S	E3 ubiquitin-protein ligase TRIP12 OS=Mus musculus OX=10090 GN=Trip12 PE=1 SV=1	Trip12	AAS(0.929)KDT(0.059)IS(0.012)NNR	0.872	0.0045025
G5E870	1460	S	E3 ubiquitin-protein ligase TRIP12 OS=Mus musculus OX=10090 GN=Trip12 PE=1 SV=1	Trip12	AQTAPT(0.005)KT(0.051)S(0.944)PR	0.779	0.0042037
G5E870	312	S	E3 ubiquitin-protein ligase TRIP12 OS=Mus musculus OX=10090 GN=Trip12 PE=1 SV=1	Trip12	KRS(1)ES(0.999)PPAELPS(0.001)LR	1.056	0.20068
G5E870	77	S	E3 ubiquitin-protein ligase TRIP12 OS=Mus musculus OX=10090 GN=Trip12 PE=1 SV=1	Trip12	S(0.001)AS(0.999)PDYNR	0.945	0.39274
G5E870	975	S	E3 ubiquitin-protein ligase TRIP12 OS=Mus musculus OX=10090 GN=Trip12 PE=1 SV=1	Trip12	HLAESES(0.002)LLT(0.174)S(0.824)PPK	1.121	0.021681
G5E8K5	27	S	Ankyrin-3 OS=Mus musculus OX=10090 GN=Ank3 PE=1 SV=1	Ank3	KS(0.027)DANAS(0.871)Y(0.102)LR	0.976	0.525
G5E8K5	1451	S	Ankyrin-3 OS=Mus musculus OX=10090 GN=Ank3 PE=1 SV=1	Ank3	RQS(1)FASLALR	1.138	0.193696
G5E8K5	830	S	Ankyrin-3 OS=Mus musculus OX=10090 GN=Ank3 PE=1 SV=1	Ank3	MNVPETMNEVLDMS(1)DDEVRK	1.09	0.080877
G5E8K5	1883	S	Ankyrin-3 OS=Mus musculus OX=10090 GN=Ank3 PE=1 SV=1	Ank3	TEEPVS(1)PLTAYQK	0.893	0.0136373
O08529	464	T	Calpain-2 catalytic subunit OS=Mus musculus OX=10090 GN=Capn2 PE=1 SV=4	Capn2	S(0.166)DT(0.834)FINLR	1.081	0.124197
O08539	304	S	Myc box-dependent-interacting protein 1 OS=Mus musculus OX=10090 GN=Bin1 PE=1 SV=1	Bin1	SPSPPPDGS(1)PAATPEIR	1.162	0.031864
O08539	296	S	Myc box-dependent-interacting protein 1 OS=Mus musculus OX=10090 GN=Bin1 PE=1 SV=1	Bin1	GNKS(0.889)PS(0.111)PPPDGSPAATPEIR	1.059	0.164218
O08539	298	S	Myc box-dependent-interacting protein 1 OS=Mus musculus OX=10090 GN=Bin1 PE=1 SV=1	Bin1	S(0.004)PS(0.996)PPPDGSPAATPEIR	1.121	0.068019
O08539	332	S	Myc box-dependent-interacting protein 1 OS=Mus musculus OX=10090 GN=Bin1 PE=1 SV=1	Bin1	VNHEPEPASGASPGAT(0.2)IPKS(0.6)PS(0.2)QLR	1.06	0.24378
O08547	137	S	Vesicle-trafficking protein SEC22b OS=Mus musculus OX=10090 GN=Sec22b PE=1 SV=3	Sec22b	RNLGS(0.999)INT(0.001)ELQDVQR	1.252	0.0020244
O08550	849	S	Histone-lysine N-methyltransferase 2B OS=Mus musculus OX=10090 GN=Kmt2b PE=1 SV=3	Kmt2b	GCVRS(1)EDESMEAK	1.002	0.96778
O08550	2079	T	Histone-lysine N-methyltransferase 2B OS=Mus musculus OX=10090 GN=Kmt2b PE=1 SV=3	Kmt2b	GQGT(1)PPSGPGVGR	0.838	0.064038
O08550	1101	S	Histone-lysine N-methyltransferase 2B OS=Mus musculus OX=10090 GN=Kmt2b PE=1 SV=3	Kmt2b	QRPSYDVFEDS(0.263)DDS(0.737)EPGGPPAPR	1.055	0.36882
O08550	639	S	Histone-lysine N-methyltransferase 2B OS=Mus musculus OX=10090 GN=Kmt2b PE=1 SV=3	Kmt2b	ELPPPPPAPPPAPS(0.992)PPPAPAT(0.004)PS(0.004)R	NA	NA
O08550	597	T	Histone-lysine N-methyltransferase 2B OS=Mus musculus OX=10090 GN=Kmt2b PE=1 SV=3	Kmt2b	VPT(0.991)PPS(0.009)TPVPLPEK	1.056	0.38666
O08550	866	S	Histone-lysine N-methyltransferase 2B OS=Mus musculus OX=10090 GN=Kmt2b PE=1 SV=3	Kmt2b	ASGPES(1)PLQGPR	1.008	0.76016
O08550	1040	S	Histone-lysine N-methyltransferase 2B OS=Mus musculus OX=10090 GN=Kmt2b PE=1 SV=3	Kmt2b	TLLPWDSDES(1)PEASPGPPGPR	1.1	0.070044
O08550	1037	S	Histone-lysine N-methyltransferase 2B OS=Mus musculus OX=10090 GN=Kmt2b PE=1 SV=3	Kmt2b	TLLPWDS(1)DES(1)PEASPGPPGPR	1.1	0.070044
O08553	509	T	Dihydropyrimidinase-related protein 2 OS=Mus musculus OX=10090 GN=Dpysl2 PE=1 SV=2	Dpysl2	GLYDGPVCEVS(0.003)VT(0.997)PK	0.779	2.1126e-06
O08579	142	S	Emerin OS=Mus musculus OX=10090 GN=Emd PE=1 SV=1	Emd	DDIFS(0.5)S(0.5)LEEEGKDR	1.057	0.167358
O08579	141	S	Emerin OS=Mus musculus OX=10090 GN=Emd PE=1 SV=1	Emd	DDIFS(0.5)S(0.5)LEEEGKDR	1.057	0.167358
O08582	6	S	GTP-binding protein 1 OS=Mus musculus OX=10090 GN=Gtpbp1 PE=1 SV=2	Gtpbp1	S(0.541)RS(0.369)PVDS(0.09)PVPASMFAPEPSSPGAAR	0.908	0.102201
O08582	25	S	GTP-binding protein 1 OS=Mus musculus OX=10090 GN=Gtpbp1 PE=1 SV=2	Gtpbp1	S(0.495)RS(0.495)PVDS(0.01)PVPASMFAPEPS(0.102)S(0.898)PGAAR	1.019	0.131903
O08582	8	S	GTP-binding protein 1 OS=Mus musculus OX=10090 GN=Gtpbp1 PE=1 SV=2	Gtpbp1	S(0.076)RS(0.894)PVDS(0.03)PVPASMFAPEPSSPGAAR	1.06	0.43428
O08582	24	S	GTP-binding protein 1 OS=Mus musculus OX=10090 GN=Gtpbp1 PE=1 SV=2	Gtpbp1	SPVDSPVPASMFAPEPS(0.692)S(0.308)PGAAR	1.039	0.52642
O08582	44	S	GTP-binding protein 1 OS=Mus musculus OX=10090 GN=Gtpbp1 PE=1 SV=2	Gtpbp1	LHGGFDS(1)DCS(1)EDGEALNGEPELDLTSK	1.194	0.020575
O08582	47	S	GTP-binding protein 1 OS=Mus musculus OX=10090 GN=Gtpbp1 PE=1 SV=2	Gtpbp1	LHGGFDS(1)DCS(1)EDGEALNGEPELDLTSK	1.194	0.020575
O08583	8	S	THO complex subunit 4 OS=Mus musculus OX=10090 GN=Alyref PE=1 SV=3	Alyref	MDMS(1)LDDIIK	0.914	0.22642
O08585	223	S	Clathrin light chain A OS=Mus musculus OX=10090 GN=Clta PE=1 SV=2	Clta	MRS(0.995)VLIS(0.005)LK	0.942	0.39334
O08638	873	T	Myosin-11 OS=Mus musculus OX=10090 GN=Myh11 PE=1 SV=1	Myh11	AET(1)ELKELEQK	0.696	0.0093414
O08648	207	S	Mitogen-activated protein kinase kinase kinase 4 OS=Mus musculus OX=10090 GN=Map3k4 PE=1 SV=2	Map3k4	QT(0.23)S(0.759)RT(0.012)DCPADR	0.962	0.63718
O08648	461	S	Mitogen-activated protein kinase kinase kinase 4 OS=Mus musculus OX=10090 GN=Map3k4 PE=1 SV=2	Map3k4	ELES(0.004)GT(0.005)EES(0.991)DEEPT(0.4)PS(0.6)PR	NA	NA
O08648	424	S	Mitogen-activated protein kinase kinase kinase 4 OS=Mus musculus OX=10090 GN=Map3k4 PE=1 SV=2	Map3k4	NLSDIGWPVFEIPS(1)PR	1.2	0.0063182
O08648	449	S	Mitogen-activated protein kinase kinase kinase 4 OS=Mus musculus OX=10090 GN=Map3k4 PE=1 SV=2	Map3k4	ELES(0.828)GT(0.172)EES(1)DEEPTPSPR	1.275	0.0067617
O08648	1240	S	Mitogen-activated protein kinase kinase kinase 4 OS=Mus musculus OX=10090 GN=Map3k4 PE=1 SV=2	Map3k4	HS(0.555)S(0.444)PTEERDEPAYPR	NA	NA
O08648	454	S	Mitogen-activated protein kinase kinase kinase 4 OS=Mus musculus OX=10090 GN=Map3k4 PE=1 SV=2	Map3k4	ELES(0.828)GT(0.172)EES(1)DEEPTPSPR	1.024	0.31514
O08664	114	S	B-cell CLL/lymphoma 7 protein family member C OS=Mus musculus OX=10090 GN=Bcl7c PE=1 SV=1	Bcl7c	GAEPS(0.99)PGGT(0.039)PQPS(0.084)RPGS(0.698)PT(0.188)GPPEVITEDTQPPQLGQER	1.019	0.75926
O08664	126	S	B-cell CLL/lymphoma 7 protein family member C OS=Mus musculus OX=10090 GN=Bcl7c PE=1 SV=1	Bcl7c	GAEPS(0.926)PGGT(0.075)PQPS(0.063)RPGS(0.926)PT(0.009)GPPEVITEDTQPPQLGQER	1.059	0.10946
O08688	617	S	Calpain-5 OS=Mus musculus OX=10090 GN=Capn5 PE=1 SV=1	Capn5	S(0.448)S(0.551)RQPSDLPGIVAVR	NA	NA
O08715	104	S	A-kinase anchor protein 1, mitochondrial OS=Mus musculus OX=10090 GN=Akap1 PE=1 SV=4	Akap1	RRS(0.281)ES(0.31)S(0.407)GNLPS(0.002)VADTR	NA	NA
O08715	103	S	A-kinase anchor protein 1, mitochondrial OS=Mus musculus OX=10090 GN=Akap1 PE=1 SV=4	Akap1	S(0.18)ES(0.622)S(0.198)GNLPSVADTR	NA	NA
O08715	101	S	A-kinase anchor protein 1, mitochondrial OS=Mus musculus OX=10090 GN=Akap1 PE=1 SV=4	Akap1	S(0.992)ES(0.008)SGNLPSVADTR	1.136	0.033676
O08715	55	S	A-kinase anchor protein 1, mitochondrial OS=Mus musculus OX=10090 GN=Akap1 PE=1 SV=4	Akap1	RLS(1)EEACPGVLSVAPTVTQPPGR	1.103	0.0180575
O08734	19	S	Bcl-2 homologous antagonist/killer OS=Mus musculus OX=10090 GN=Bak1 PE=1 SV=3	Bak1	VGCDES(0.031)PS(0.969)PSEQQVAQDTEEVFR	1.063	0.083278
O08734	17	S	Bcl-2 homologous antagonist/killer OS=Mus musculus OX=10090 GN=Bak1 PE=1 SV=3	Bak1	VGCDES(0.988)PS(0.012)PSEQQVAQDTEEVFR	1.122	0.048541
O08738	62	S	Caspase-6 OS=Mus musculus OX=10090 GN=Casp6 PE=1 SV=1	Casp6	RFS(1)DLGFEVK	0.895	0.05812
O08759	8	S	Ubiquitin-protein ligase E3A OS=Mus musculus OX=10090 GN=Ube3a PE=1 SV=2	Ube3a	RS(1)PGESQSEDIEASR	NA	NA
O08784	833	T	Treacle protein OS=Mus musculus OX=10090 GN=Tcof1 PE=1 SV=1	Tcof1	TEDSDSS(0.001)S(0.002)EES(0.074)DS(0.459)DT(0.459)EMPS(0.004)AQAIK	NA	NA
O08784	538	S	Treacle protein OS=Mus musculus OX=10090 GN=Tcof1 PE=1 SV=1	Tcof1	GHS(0.005)GS(0.059)S(0.191)EES(0.879)S(0.878)DS(0.988)EEEAAPAASAAQAK	1.05	0.2244
O08784	600	T	Treacle protein OS=Mus musculus OX=10090 GN=Tcof1 PE=1 SV=1	Tcof1	GT(0.565)QRS(0.433)DVDS(0.038)S(0.028)S(0.058)ES(0.25)ES(0.628)EGAAPSTPR	0.802	0.0061765
O08784	831	S	Treacle protein OS=Mus musculus OX=10090 GN=Tcof1 PE=1 SV=1	Tcof1	TEDSDSS(0.001)S(0.002)EES(0.074)DS(0.459)DT(0.459)EMPS(0.004)AQAIK	NA	NA
O08784	88	S	Treacle protein OS=Mus musculus OX=10090 GN=Tcof1 PE=1 SV=1	Tcof1	VSDPVS(0.224)S(0.347)S(0.431)ES(0.499)S(0.499)DQEKEEEAATER	NA	NA
O08784	609	S	Treacle protein OS=Mus musculus OX=10090 GN=Tcof1 PE=1 SV=1	Tcof1	SDVDS(0.001)S(0.07)S(0.683)ES(0.237)ES(0.009)EGAAPSTPR	0.836	0.0079449
O08784	84	S	Treacle protein OS=Mus musculus OX=10090 GN=Tcof1 PE=1 SV=1	Tcof1	VSDPVS(0.156)S(0.688)S(0.256)ES(0.731)S(0.169)DQEKEEEAATER	NA	NA
O08784	998	S	Treacle protein OS=Mus musculus OX=10090 GN=Tcof1 PE=1 SV=1	Tcof1	S(0.002)S(0.002)EDS(0.107)S(0.29)DT(0.874)S(0.962)S(0.763)EDEEDAKRPQMPK	1.038	0.46338
O08784	277	S	Treacle protein OS=Mus musculus OX=10090 GN=Tcof1 PE=1 SV=1	Tcof1	AAAAAAAAAVAAAAAAAAEES(0.2)ES(0.2)S(0.2)EEDS(0.2)DS(0.2)EDEAPAGLPSQVK	NA	NA
O08784	994	S	Treacle protein OS=Mus musculus OX=10090 GN=Tcof1 PE=1 SV=1	Tcof1	S(0.004)S(0.001)EDS(0.344)S(0.619)DT(0.041)S(0.637)S(0.354)EDEEDAKRPQMPK	0.946	0.2754
O08784	536	S	Treacle protein OS=Mus musculus OX=10090 GN=Tcof1 PE=1 SV=1	Tcof1	GHS(0.005)GS(0.059)S(0.191)EES(0.879)S(0.878)DS(0.988)EEEAAPAASAAQAK	1.023	0.6711
O08784	278	S	Treacle protein OS=Mus musculus OX=10090 GN=Tcof1 PE=1 SV=1	Tcof1	AAAAAAAAAVAAAAAAAAEES(0.2)ES(0.2)S(0.2)EEDS(0.2)DS(0.2)EDEAPAGLPSQVK	NA	NA
O08784	529	S	Treacle protein OS=Mus musculus OX=10090 GN=Tcof1 PE=1 SV=1	Tcof1	GHS(0.672)GS(0.168)S(0.168)EES(0.11)S(0.441)DS(0.441)EEEAAPAASAAQAK	1.075	0.06172
O08784	611	S	Treacle protein OS=Mus musculus OX=10090 GN=Tcof1 PE=1 SV=1	Tcof1	GT(0.069)QRS(0.928)DVDS(0.025)S(0.972)S(0.13)ES(0.832)ES(0.044)EGAAPSTPR	0.939	0.3453
O08784	613	S	Treacle protein OS=Mus musculus OX=10090 GN=Tcof1 PE=1 SV=1	Tcof1	SDVDS(0.055)S(0.388)S(0.556)ES(0.002)ES(0.999)EGAAPSTPR	0.806	0.002061
O08784	282	S	Treacle protein OS=Mus musculus OX=10090 GN=Tcof1 PE=1 SV=1	Tcof1	AAAAAAAAAVAAAAAAAAEES(0.2)ES(0.2)S(0.2)EEDS(0.2)DS(0.2)EDEAPAGLPSQVK	NA	NA
O08784	1216	S	Treacle protein OS=Mus musculus OX=10090 GN=Tcof1 PE=1 SV=1	Tcof1	ASAVS(0.999)PEKAPMT(0.001)SK	0.895	0.066803
O08784	607	S	Treacle protein OS=Mus musculus OX=10090 GN=Tcof1 PE=1 SV=1	Tcof1	SDVDS(0.434)S(0.434)S(0.131)ES(0.041)ES(0.959)EGAAPSTPR	NA	NA
O08784	535	S	Treacle protein OS=Mus musculus OX=10090 GN=Tcof1 PE=1 SV=1	Tcof1	GHS(0.005)GS(0.059)S(0.191)EES(0.879)S(0.878)DS(0.988)EEEAAPAASAAQAK	1.023	0.6711
O08784	87	S	Treacle protein OS=Mus musculus OX=10090 GN=Tcof1 PE=1 SV=1	Tcof1	VSDPVS(0.156)S(0.688)S(0.256)ES(0.731)S(0.169)DQEKEEEAATER	NA	NA
O08784	989	S	Treacle protein OS=Mus musculus OX=10090 GN=Tcof1 PE=1 SV=1	Tcof1	S(0.941)S(0.058)EDSSDTSSEDEEDAK	1.049	0.33012
O08784	494	S	Treacle protein OS=Mus musculus OX=10090 GN=Tcof1 PE=1 SV=1	Tcof1	KEDVSESSSAELDS(1)DGPGSPAK	1.012	0.61356
O08784	275	S	Treacle protein OS=Mus musculus OX=10090 GN=Tcof1 PE=1 SV=1	Tcof1	AAAAAAAAAVAAAAAAAAEES(0.2)ES(0.2)S(0.2)EEDS(0.2)DS(0.2)EDEAPAGLPSQVK	NA	NA
O08784	1303	S	Treacle protein OS=Mus musculus OX=10090 GN=Tcof1 PE=1 SV=1	Tcof1	DS(0.007)AS(0.993)PIQK	0.775	0.0026607
O08784	85	S	Treacle protein OS=Mus musculus OX=10090 GN=Tcof1 PE=1 SV=1	Tcof1	VSDPVS(0.224)S(0.347)S(0.431)ES(0.499)S(0.499)DQEKEEEAATER	NA	NA
O08784	997	S	Treacle protein OS=Mus musculus OX=10090 GN=Tcof1 PE=1 SV=1	Tcof1	S(0.002)S(0.002)EDS(0.107)S(0.29)DT(0.874)S(0.962)S(0.763)EDEEDAKRPQMPK	0.979	0.36194
O08784	996	T	Treacle protein OS=Mus musculus OX=10090 GN=Tcof1 PE=1 SV=1	Tcof1	S(0.002)S(0.002)EDS(0.107)S(0.29)DT(0.874)S(0.962)S(0.763)EDEEDAKRPQMPK	1.038	0.46338
O08784	853	S	Treacle protein OS=Mus musculus OX=10090 GN=Tcof1 PE=1 SV=1	Tcof1	NS(0.288)S(0.712)PAVPAPTPEGVQAVNTTK	1.098	0.11326
O08784	1191	S	Treacle protein OS=Mus musculus OX=10090 GN=Tcof1 PE=1 SV=1	Tcof1	RKLS(1)GDLEAGAPK	0.883	0.021685
O08784	608	S	Treacle protein OS=Mus musculus OX=10090 GN=Tcof1 PE=1 SV=1	Tcof1	GT(0.069)QRS(0.928)DVDS(0.025)S(0.972)S(0.13)ES(0.832)ES(0.044)EGAAPSTPR	0.939	0.3453
O08784	284	S	Treacle protein OS=Mus musculus OX=10090 GN=Tcof1 PE=1 SV=1	Tcof1	AAAAAAAAAVAAAAAAAAEES(0.2)ES(0.2)S(0.2)EEDS(0.2)DS(0.2)EDEAPAGLPSQVK	NA	NA
O08784	603	S	Treacle protein OS=Mus musculus OX=10090 GN=Tcof1 PE=1 SV=1	Tcof1	GT(0.069)QRS(0.928)DVDS(0.025)S(0.972)S(0.13)ES(0.832)ES(0.044)EGAAPSTPR	0.892	0.3417
O08785	427	S	Circadian locomoter output cycles protein kaput OS=Mus musculus OX=10090 GN=Clock PE=1 SV=1	Clock	FDHS(0.995)PT(0.005)PSASSR	1.027	0.79638
O08785	461	T	Circadian locomoter output cycles protein kaput OS=Mus musculus OX=10090 GN=Clock PE=1 SV=1	Clock	IPTDT(0.002)S(0.213)T(0.784)PPR	0.913	0.27618
O08796	365	S	Eukaryotic elongation factor 2 kinase OS=Mus musculus OX=10090 GN=Eef2k PE=1 SV=1	Eef2k	T(0.002)LS(0.694)S(0.243)S(0.061)RPPLLLR	1.084	0.1675
O08796	444	S	Eukaryotic elongation factor 2 kinase OS=Mus musculus OX=10090 GN=Eef2k PE=1 SV=1	Eef2k	DSENSGDSGYPS(1)EKR	1.139	0.051536
O08796	347	T	Eukaryotic elongation factor 2 kinase OS=Mus musculus OX=10090 GN=Eef2k PE=1 SV=1	Eef2k	LLQSAKT(1)ILR	1.165	0.042241
O08796	473	S	Eukaryotic elongation factor 2 kinase OS=Mus musculus OX=10090 GN=Eef2k PE=1 SV=1	Eef2k	RHES(1)DEDS(1)LGSSGR	0.997	0.98028
O08796	469	S	Eukaryotic elongation factor 2 kinase OS=Mus musculus OX=10090 GN=Eef2k PE=1 SV=1	Eef2k	RHES(1)DEDS(1)LGSSGR	1.086	0.25088
O08856	197	S	RNA polymerase II elongation factor ELL OS=Mus musculus OX=10090 GN=Ell PE=2 SV=2	Ell	S(0.168)S(0.193)GS(0.261)GAS(0.43)S(0.947)VVQR	NA	NA
O08856	194	S	RNA polymerase II elongation factor ELL OS=Mus musculus OX=10090 GN=Ell PE=2 SV=2	Ell	S(0.36)S(0.401)GS(0.341)GAS(0.311)S(0.586)VVQR	NA	NA
O08856	198	S	RNA polymerase II elongation factor ELL OS=Mus musculus OX=10090 GN=Ell PE=2 SV=2	Ell	S(0.168)S(0.193)GS(0.261)GAS(0.43)S(0.947)VVQR	1.005	0.88102
O08856	299	S	RNA polymerase II elongation factor ELL OS=Mus musculus OX=10090 GN=Ell PE=2 SV=2	Ell	KLCQPQNAT(0.005)T(0.029)DS(0.545)S(0.421)PPREHGR	NA	NA
O08856	300	S	RNA polymerase II elongation factor ELL OS=Mus musculus OX=10090 GN=Ell PE=2 SV=2	Ell	KLCQPQNATTDS(0.041)S(0.959)PPR	1.073	0.085596
O08917	385	S	Flotillin-1 OS=Mus musculus OX=10090 GN=Flot1 PE=1 SV=1	Flot1	ITLVS(0.006)S(0.038)GS(0.89)GT(0.065)MGAAK	1.163	0.0131164
O08919	4	S	Numb-like protein OS=Mus musculus OX=10090 GN=Numbl PE=1 SV=3	Numbl	S(0.89)RS(0.978)AAAS(0.132)GGPR	1.016	0.8846
O08919	265	T	Numb-like protein OS=Mus musculus OX=10090 GN=Numbl PE=1 SV=3	Numbl	AEAAAAPAVAPGPAQPGHVS(0.413)PT(0.503)PAT(0.058)T(0.021)S(0.006)PGEK	1.079	0.23124
O08919	409	T	Numb-like protein OS=Mus musculus OX=10090 GN=Numbl PE=1 SV=3	Numbl	RT(0.611)PS(0.389)EAER	0.674	0.0105359
O08919	411	S	Numb-like protein OS=Mus musculus OX=10090 GN=Numbl PE=1 SV=3	Numbl	RT(0.001)PS(0.999)EAER	0.835	0.109999
O08919	263	S	Numb-like protein OS=Mus musculus OX=10090 GN=Numbl PE=1 SV=3	Numbl	KAEAAAAPAVAPGPAQPGHVS(0.928)PT(0.07)PAT(0.001)TSPGEK	1.345	0.003338
O08919	2	S	Numb-like protein OS=Mus musculus OX=10090 GN=Numbl PE=1 SV=3	Numbl	S(0.89)RS(0.978)AAAS(0.132)GGPR	1.016	0.8846
O09000	215	S	Nuclear receptor coactivator 3 OS=Mus musculus OX=10090 GN=Ncoa3 PE=1 SV=2	Ncoa3	THDILEDVNAS(0.965)PET(0.035)R	0.976	0.57358
O09000	544	S	Nuclear receptor coactivator 3 OS=Mus musculus OX=10090 GN=Ncoa3 PE=1 SV=2	Ncoa3	LDNS(1)PNMNISQPSK	1.089	0.045542
O09044	24	T	Synaptosomal-associated protein 23 OS=Mus musculus OX=10090 GN=Snap23 PE=1 SV=1	Snap23	AHQVTDES(0.998)LES(0.398)T(0.604)RR	0.853	0.040662
O09044	110	S	Synaptosomal-associated protein 23 OS=Mus musculus OX=10090 GN=Snap23 PE=1 SV=1	Snap23	ATWGDGGDNS(1)PSNVVSK	1.013	0.51092
O09044	20	S	Synaptosomal-associated protein 23 OS=Mus musculus OX=10090 GN=Snap23 PE=1 SV=1	Snap23	AHQVTDES(0.998)LES(0.398)T(0.604)RR	0.949	0.44538
O09061	194	T	Proteasome subunit beta type-1 OS=Mus musculus OX=10090 GN=Psmb1 PE=1 SV=1	Psmb1	NMQNVEHVPLT(1)LDR	NA	NA
O09100	288	S	Endothelial transcription factor GATA-2 OS=Mus musculus OX=10090 GN=Gata2 PE=1 SV=2	Gata2	ARS(1)CS(1)EGR	0.136	0.39844
O09100	290	S	Endothelial transcription factor GATA-2 OS=Mus musculus OX=10090 GN=Gata2 PE=1 SV=2	Gata2	ARS(1)CS(1)EGR	0.136	0.39844
O09106	421	S	Histone deacetylase 1 OS=Mus musculus OX=10090 GN=Hdac1 PE=1 SV=1	Hdac1	IACEEEFS(1)DS(1)DEEGEGGRK	1.066	0.22904
O09106	393	S	Histone deacetylase 1 OS=Mus musculus OX=10090 GN=Hdac1 PE=1 SV=1	Hdac1	MLPHAPGVQMQAIPEDAIPEES(1)GDEDEEDPDKR	1.091	0.0078754
O09106	409	S	Histone deacetylase 1 OS=Mus musculus OX=10090 GN=Hdac1 PE=1 SV=1	Hdac1	IS(0.002)ICS(0.919)S(0.08)DKR	0.884	0.078496
O09106	423	S	Histone deacetylase 1 OS=Mus musculus OX=10090 GN=Hdac1 PE=1 SV=1	Hdac1	IACEEEFS(1)DS(1)DEEGEGGRK	1.053	0.054323
O09106	410	S	Histone deacetylase 1 OS=Mus musculus OX=10090 GN=Hdac1 PE=1 SV=1	Hdac1	ISICS(0.204)S(0.796)DKR	0.908	0.169503
O09130	81	S	NFATC2-interacting protein OS=Mus musculus OX=10090 GN=Nfatc2ip PE=1 SV=1	Nfatc2ip	LPAPAKPEQDS(0.036)DS(0.965)DS(0.999)EGAAEGPAGAPR	NA	NA
O09130	83	S	NFATC2-interacting protein OS=Mus musculus OX=10090 GN=Nfatc2ip PE=1 SV=1	Nfatc2ip	LPAPAKPEQDS(0.036)DS(0.965)DS(0.999)EGAAEGPAGAPR	NA	NA
O35071	676	S	Kinesin-like protein KIF1C OS=Mus musculus OX=10090 GN=Kif1c PE=1 SV=2	Kif1c	LYADS(1)DS(1)GEDSDKR	0.978	0.67482
O35071	1089	S	Kinesin-like protein KIF1C OS=Mus musculus OX=10090 GN=Kif1c PE=1 SV=2	Kif1c	QRS(1)APDLK	0.888	0.026178
O35071	674	S	Kinesin-like protein KIF1C OS=Mus musculus OX=10090 GN=Kif1c PE=1 SV=2	Kif1c	LYADS(1)DS(1)GEDSDKR	NA	NA
O35083	222	T	1-acyl-sn-glycerol-3-phosphate acyltransferase alpha OS=Mus musculus OX=10090 GN=Agpat1 PE=1 SV=1	Agpat1	RFT(0.995)S(0.005)PGR	0.985	0.83488
O35099	1036	S	Mitogen-activated protein kinase kinase kinase 5 OS=Mus musculus OX=10090 GN=Map3k5 PE=1 SV=3	Map3k5	TLFLGIPDENFEDHS(1)APPS(1)PEEK	1.161	0.136565
O35099	1040	S	Mitogen-activated protein kinase kinase kinase 5 OS=Mus musculus OX=10090 GN=Map3k5 PE=1 SV=3	Map3k5	TLFLGIPDENFEDHS(1)APPS(1)PEEK	1.279	0.0002224
O35126	646	S	Atrophin-1 OS=Mus musculus OX=10090 GN=Atn1 PE=1 SV=1	Atn1	T(0.016)AT(0.983)PPGYKPGS(0.976)PPS(0.024)FR	0.99	0.51694
O35126	630	S	Atrophin-1 OS=Mus musculus OX=10090 GN=Atn1 PE=1 SV=1	Atn1	RAPS(0.999)PGS(0.001)YK	0.855	0.0178983
O35126	101	S	Atrophin-1 OS=Mus musculus OX=10090 GN=Atn1 PE=1 SV=1	Atn1	TEQELPRPQS(0.704)PS(0.296)DLDSLDGR	0.989	0.84968
O35126	638	T	Atrophin-1 OS=Mus musculus OX=10090 GN=Atn1 PE=1 SV=1	Atn1	T(0.016)AT(0.983)PPGYKPGS(0.976)PPS(0.024)FR	0.99	0.51694
O35126	168	S	Atrophin-1 OS=Mus musculus OX=10090 GN=Atn1 PE=1 SV=1	Atn1	PYHPPPLFPPS(0.999)PPPPDS(0.001)T(0.001)PR	NA	NA
O35126	617	S	Atrophin-1 OS=Mus musculus OX=10090 GN=Atn1 PE=1 SV=1	Atn1	T(0.052)AS(0.948)PPGPPQYSK	NA	NA
O35126	79	S	Atrophin-1 OS=Mus musculus OX=10090 GN=Atn1 PE=1 SV=1	Atn1	SEEIS(0.064)ES(0.936)ESEETSAPK	1.013	0.62226
O35129	92	S	Prohibitin-2 OS=Mus musculus OX=10090 GN=Phb2 PE=1 SV=1	Phb2	KIS(0.372)S(0.626)PT(0.003)GSK	0.821	0.146579
O35130	25	T	Ribosomal RNA small subunit methyltransferase NEP1 OS=Mus musculus OX=10090 GN=Emg1 PE=1 SV=1	Emg1	FSVQEQDWET(0.102)T(0.898)PPKK	0.996	0.9485
O35130	24	T	Ribosomal RNA small subunit methyltransferase NEP1 OS=Mus musculus OX=10090 GN=Emg1 PE=1 SV=1	Emg1	FSVQEQDWET(0.579)T(0.42)PPKK	1.062	0.24408
O35130	16	S	Ribosomal RNA small subunit methyltransferase NEP1 OS=Mus musculus OX=10090 GN=Emg1 PE=1 SV=1	Emg1	RFS(1)VQEQDWETTPPK	1.048	0.177843
O35134	1487	S	DNA-directed RNA polymerase I subunit RPA1 OS=Mus musculus OX=10090 GN=Polr1a PE=1 SV=2	Polr1a	RHS(1)RPQGAEAIK	0.881	0.068059
O35144	366	S	Telomeric repeat-binding factor 2 OS=Mus musculus OX=10090 GN=Terf2 PE=1 SV=3	Terf2	DLVLANLAS(0.001)PS(0.746)S(0.253)PAHK	0.98	0.64422
O35182	148	S	Mothers against decapentaplegic homolog 6 OS=Mus musculus OX=10090 GN=Smad6 PE=1 SV=1	Smad6	QS(1)PEPEEGGGPR	0.923	0.103305
O35188	387	S	Fractalkine OS=Mus musculus OX=10090 GN=Cx3cl1 PE=1 SV=3	Cx3cl1	S(0.002)CGS(0.749)NS(0.249)YVLVPV	1.159	0.110318
O35188	262	S	Fractalkine OS=Mus musculus OX=10090 GN=Cx3cl1 PE=1 SV=3	Cx3cl1	S(0.008)LGS(0.992)EEINPVHTDNFQER	1.025	0.71672
O35216	16	S	Histone H3-like centromeric protein A OS=Mus musculus OX=10090 GN=Cenpa PE=2 SV=1	Cenpa	RRPS(0.5)S(0.5)PAPGPSR	NA	NA
O35216	15	S	Histone H3-like centromeric protein A OS=Mus musculus OX=10090 GN=Cenpa PE=2 SV=1	Cenpa	RPS(0.952)S(0.048)PAPGPSR	0.795	0.0040625
O35218	419	S	Cleavage and polyadenylation specificity factor subunit 2 OS=Mus musculus OX=10090 GN=Cpsf2 PE=1 SV=1	Cpsf2	EADIDS(0.786)S(0.215)DES(0.999)DVEEDVDQPSAHK	NA	NA
O35218	423	S	Cleavage and polyadenylation specificity factor subunit 2 OS=Mus musculus OX=10090 GN=Cpsf2 PE=1 SV=1	Cpsf2	EADIDS(0.786)S(0.215)DES(0.999)DVEEDVDQPSAHK	NA	NA
O35219	1140	S	Potassium voltage-gated channel subfamily H member 2 OS=Mus musculus OX=10090 GN=Kcnh2 PE=1 SV=2	Kcnh2	RLS(1)LPGQLGALTSQPLHR	NA	NA
O35226	250	T	26S proteasome non-ATPase regulatory subunit 4 OS=Mus musculus OX=10090 GN=Psmd4 PE=1 SV=1	Psmd4	AAAASAAEAGIAT(0.997)PGT(0.003)EDSDDALLK	NA	NA
O35245	810	S	Polycystin-2 OS=Mus musculus OX=10090 GN=Pkd2 PE=1 SV=2	Pkd2	S(0.002)LDDS(0.998)EEEDDEDSGHSSR	1.075	0.29406
O35250	243	S	Exocyst complex component 7 OS=Mus musculus OX=10090 GN=Exoc7 PE=1 SV=2	Exoc7	KS(0.162)S(0.162)S(0.225)S(0.225)S(0.225)GVPYS(0.001)PAIPNK	NA	NA
O35250	244	S	Exocyst complex component 7 OS=Mus musculus OX=10090 GN=Exoc7 PE=1 SV=2	Exoc7	KS(0.162)S(0.162)S(0.225)S(0.225)S(0.225)GVPYS(0.001)PAIPNK	NA	NA
O35250	250	S	Exocyst complex component 7 OS=Mus musculus OX=10090 GN=Exoc7 PE=1 SV=2	Exoc7	S(0.002)S(0.002)S(0.002)S(0.002)S(0.002)GVPY(0.003)S(0.986)PAIPNK	NA	NA
O35250	245	S	Exocyst complex component 7 OS=Mus musculus OX=10090 GN=Exoc7 PE=1 SV=2	Exoc7	KS(0.162)S(0.162)S(0.225)S(0.225)S(0.225)GVPYS(0.001)PAIPNK	NA	NA
O35261	155	S	Transcription factor E2F3 OS=Mus musculus OX=10090 GN=E2f3 PE=1 SV=2	E2f3	AALRS(0.991)PDS(0.009)PK	NA	NA
O35295	310	S	Transcriptional activator protein Pur-beta OS=Mus musculus OX=10090 GN=Purb PE=1 SV=3	Purb	RGGGS(0.994)GGGDES(0.006)EGEEVDED	0.94	0.2459
O35295	316	S	Transcriptional activator protein Pur-beta OS=Mus musculus OX=10090 GN=Purb PE=1 SV=3	Purb	RGGGSGGGDES(1)EGEEVDED	0.979	0.45698
O35316	21	S	Sodium- and chloride-dependent taurine transporter OS=Mus musculus OX=10090 GN=Slc6a6 PE=1 SV=2	Slc6a6	DILKPS(1)PGK	1.011	0.88108
O35326	228	S	Serine/arginine-rich splicing factor 5 OS=Mus musculus OX=10090 GN=Srsf5 PE=1 SV=2	Srsf5	S(0.056)GS(0.909)RS(0.035)PVPEK	0.633	0.00069716
O35326	224	S	Serine/arginine-rich splicing factor 5 OS=Mus musculus OX=10090 GN=Srsf5 PE=1 SV=2	Srsf5	S(0.609)RS(0.609)GS(0.736)RS(0.045)PVPEK	0.633	0.00069716
O35326	226	S	Serine/arginine-rich splicing factor 5 OS=Mus musculus OX=10090 GN=Srsf5 PE=1 SV=2	Srsf5	S(0.609)RS(0.609)GS(0.736)RS(0.045)PVPEK	0.633	0.00069716
O35326	247	S	Serine/arginine-rich splicing factor 5 OS=Mus musculus OX=10090 GN=Srsf5 PE=1 SV=2	Srsf5	S(0.016)KS(0.98)PAS(0.005)VDR	0.797	0.0045849
O35343	60	S	Importin subunit alpha-3 OS=Mus musculus OX=10090 GN=Kpna4 PE=1 SV=1	Kpna4	NVPQEDICEDS(1)DIDGDYR	0.989	0.76478
O35344	60	S	Importin subunit alpha-4 OS=Mus musculus OX=10090 GN=Kpna3 PE=1 SV=1	Kpna3	NVPQEES(1)LEDS(1)DVDADFK	1.135	0.0045999
O35344	56	S	Importin subunit alpha-4 OS=Mus musculus OX=10090 GN=Kpna3 PE=1 SV=1	Kpna3	NVPQEES(1)LEDS(1)DVDADFK	NA	NA
O35379	878	S	Multidrug resistance-associated protein 1 OS=Mus musculus OX=10090 GN=Abcc1 PE=1 SV=1	Abcc1	TYANAEQDLAS(1)EDDSVSGSGK	1.117	0.04634
O35379	289	S	Multidrug resistance-associated protein 1 OS=Mus musculus OX=10090 GN=Abcc1 PE=1 SV=1	Abcc1	GS(0.5)S(0.5)QLDVNEEVEALIVK	1.149	0.0105602
O35379	1142	S	Multidrug resistance-associated protein 1 OS=Mus musculus OX=10090 GN=Abcc1 PE=1 SV=1	Abcc1	RLES(1)VSR	0.869	0.0068373
O35379	884	S	Multidrug resistance-associated protein 1 OS=Mus musculus OX=10090 GN=Abcc1 PE=1 SV=1	Abcc1	TYANAEQDLASEDDS(0.06)VS(0.88)GS(0.06)GK	NA	NA
O35379	290	S	Multidrug resistance-associated protein 1 OS=Mus musculus OX=10090 GN=Abcc1 PE=1 SV=1	Abcc1	GS(0.429)S(0.571)QLDVNEEVEALIVK	1.154	0.0055171
O35382	32	S	Exocyst complex component 4 OS=Mus musculus OX=10090 GN=Exoc4 PE=1 SV=2	Exoc4	T(0.01)LS(0.946)T(0.034)S(0.01)DDVEDRENEK	NA	NA
O35387	177	S	HCLS1-associated protein X-1 OS=Mus musculus OX=10090 GN=Hax1 PE=1 SV=1	Hax1	LDDTWPVS(0.972)PHS(0.028)R	1.064	0.3179
O35445	94	T	E3 ubiquitin-protein ligase RNF5 OS=Mus musculus OX=10090 GN=Rnf5 PE=1 SV=1	Rnf5	LKT(1)PPRPQGQR	0.819	0.0065412
O35491	50	S	Dual specificity protein kinase CLK2 OS=Mus musculus OX=10090 GN=Clk2 PE=1 SV=2	Clk2	REDS(1)YHVR	0.654	0.00025996
O35491	83	S	Dual specificity protein kinase CLK2 OS=Mus musculus OX=10090 GN=Clk2 PE=1 SV=2	Clk2	NDYS(1)RDR	0.545	3.7732e-05
O35491	141	S	Dual specificity protein kinase CLK2 OS=Mus musculus OX=10090 GN=Clk2 PE=1 SV=2	Clk2	AKS(1)VEDDAEGHLIYHVGDWLQER	NA	NA
O35491	9	S	Dual specificity protein kinase CLK2 OS=Mus musculus OX=10090 GN=Clk2 PE=1 SV=2	Clk2	RYHS(0.966)S(0.034)ER	NA	NA
O35491	58	S	Dual specificity protein kinase CLK2 OS=Mus musculus OX=10090 GN=Clk2 PE=1 SV=2	Clk2	S(0.006)RS(0.106)S(0.888)YDDHSSDRR	0.871	0.062
O35491	17	S	Dual specificity protein kinase CLK2 OS=Mus musculus OX=10090 GN=Clk2 PE=1 SV=2	Clk2	GS(1)YHEHYQSR	0.836	0.00195786
O35491	14	S	Dual specificity protein kinase CLK2 OS=Mus musculus OX=10090 GN=Clk2 PE=1 SV=2	Clk2	GS(0.996)RGS(0.594)Y(0.001)HEHY(0.008)QS(0.401)R	0.925	0.121284
O35492	197	S	Dual specificity protein kinase CLK3 OS=Mus musculus OX=10090 GN=Clk3 PE=1 SV=2	Clk3	S(0.998)RS(0.998)HDRIPY(0.003)QR	1.077	0.4467
O35492	283	S	Dual specificity protein kinase CLK3 OS=Mus musculus OX=10090 GN=Clk3 PE=1 SV=2	Clk3	S(1)VEDDKEGHLVCR	1.073	0.049723
O35492	280	S	Dual specificity protein kinase CLK3 OS=Mus musculus OX=10090 GN=Clk3 PE=1 SV=2	Clk3	S(0.502)S(0.502)RS(0.995)VEDDKEGHLVCR	1.043	0.120876
O35492	199	S	Dual specificity protein kinase CLK3 OS=Mus musculus OX=10090 GN=Clk3 PE=1 SV=2	Clk3	S(0.998)RS(0.998)HDRIPY(0.003)QR	1.077	0.4467
O35492	226	S	Dual specificity protein kinase CLK3 OS=Mus musculus OX=10090 GN=Clk3 PE=1 SV=2	Clk3	S(0.195)PS(0.805)FGEDCYGSSR	1.006	0.89244
O35492	281	S	Dual specificity protein kinase CLK3 OS=Mus musculus OX=10090 GN=Clk3 PE=1 SV=2	Clk3	S(0.502)S(0.502)RS(0.995)VEDDKEGHLVCR	1.043	0.120876
O35492	215	S	Dual specificity protein kinase CLK3 OS=Mus musculus OX=10090 GN=Clk3 PE=1 SV=2	Clk3	EHRDS(0.968)DT(0.032)YRCEER	1.016	0.8234
O35492	173	S	Dual specificity protein kinase CLK3 OS=Mus musculus OX=10090 GN=Clk3 PE=1 SV=2	Clk3	RS(0.999)Y(0.002)S(0.999)REHEGR	0.817	0.0169758
O35492	157	S	Dual specificity protein kinase CLK3 OS=Mus musculus OX=10090 GN=Clk3 PE=1 SV=2	Clk3	YRS(1)PEPDPYLSYR	1.109	0.0181765
O35492	175	S	Dual specificity protein kinase CLK3 OS=Mus musculus OX=10090 GN=Clk3 PE=1 SV=2	Clk3	RS(0.999)Y(0.002)S(0.999)REHEGR	0.817	0.0169758
O35493	136	S	Dual specificity protein kinase CLK4 OS=Mus musculus OX=10090 GN=Clk4 PE=1 SV=1	Clk4	S(0.557)RS(0.443)IEDDEEGHLICQSGDVLR	1.064	0.58256
O35493	138	S	Dual specificity protein kinase CLK4 OS=Mus musculus OX=10090 GN=Clk4 PE=1 SV=1	Clk4	S(1)IEDDEEGHLICQSGDVLR	1.092	0.124722
O35495	95	S	Cyclin-dependent kinase 14 OS=Mus musculus OX=10090 GN=Cdk14 PE=1 SV=2	Cdk14	RVHS(1)ENNACINFK	NA	NA
O35516	1780	S	Neurogenic locus notch homolog protein 2 OS=Mus musculus OX=10090 GN=Notch2 PE=1 SV=2	Notch2	AEDEALLS(1)EDDPIDR	NA	NA
O35551	407	S	Rab GTPase-binding effector protein 1 OS=Mus musculus OX=10090 GN=Rabep1 PE=1 SV=2	Rabep1	RAQS(0.672)T(0.303)DS(0.025)LGTSSSLQSK	0.983	0.67662
O35607	863	S	Bone morphogenetic protein receptor type-2 OS=Mus musculus OX=10090 GN=Bmpr2 PE=1 SV=1	Bmpr2	LNINS(1)S(1)PDEHEPLLR	1.051	0.0060409
O35607	862	S	Bone morphogenetic protein receptor type-2 OS=Mus musculus OX=10090 GN=Bmpr2 PE=1 SV=1	Bmpr2	LNINS(1)S(1)PDEHEPLLR	1.042	0.038283
O35607	680	S	Bone morphogenetic protein receptor type-2 OS=Mus musculus OX=10090 GN=Bmpr2 PE=1 SV=1	Bmpr2	NLKES(1)S(1)DENLMEHSLK	NA	NA
O35607	681	S	Bone morphogenetic protein receptor type-2 OS=Mus musculus OX=10090 GN=Bmpr2 PE=1 SV=1	Bmpr2	NLKES(1)S(1)DENLMEHSLK	1.138	0.055179
O35609	78	S	Secretory carrier-associated membrane protein 3 OS=Mus musculus OX=10090 GN=Scamp3 PE=1 SV=3	Scamp3	KLS(0.976)PT(0.024)EPR	0.895	0.048661
O35613	738	S	Death domain-associated protein 6 OS=Mus musculus OX=10090 GN=Daxx PE=1 SV=1	Daxx	TSVATQCDPEEIIVLS(0.047)DS(0.953)D	1.053	0.52142
O35613	219	S	Death domain-associated protein 6 OS=Mus musculus OX=10090 GN=Daxx PE=1 SV=1	Daxx	ELDLS(1)ELDDPDSSYLQEAR	1.098	0.118284
O35613	523	T	Death domain-associated protein 6 OS=Mus musculus OX=10090 GN=Daxx PE=1 SV=1	Daxx	RNS(1)EPAEGLRT(1)PEGQQK	1.005	0.78466
O35613	515	S	Death domain-associated protein 6 OS=Mus musculus OX=10090 GN=Daxx PE=1 SV=1	Daxx	RNS(1)EPAEGLRT(1)PEGQQK	1.001	0.9951
O35615	925	S	Zinc finger protein ZFPM1 OS=Mus musculus OX=10090 GN=Zfpm1 PE=1 SV=1	Zfpm1	APRS(1)PS(0.998)PAPENT(0.001)PSDPADQGAR	1.003	0.97856
O35615	927	S	Zinc finger protein ZFPM1 OS=Mus musculus OX=10090 GN=Zfpm1 PE=1 SV=1	Zfpm1	APRS(1)PS(0.998)PAPENT(0.001)PSDPADQGAR	1.003	0.97856
O35615	822	S	Zinc finger protein ZFPM1 OS=Mus musculus OX=10090 GN=Zfpm1 PE=1 SV=1	Zfpm1	RQS(0.977)PDAPT(0.023)ALPALADYHECTACR	0.96	0.078776
O35615	681	S	Zinc finger protein ZFPM1 OS=Mus musculus OX=10090 GN=Zfpm1 PE=1 SV=1	Zfpm1	GSEGS(0.004)QS(0.995)PGS(0.001)SVDDAEDDPSR	1.146	0.050479
O35623	50	S	BET1 homolog OS=Mus musculus OX=10090 GN=Bet1 PE=1 SV=1	Bet1	S(0.034)LS(0.966)IEIGHEVK	NA	NA
O35625	492	S	Axin-1 OS=Mus musculus OX=10090 GN=Axin1 PE=1 SV=3	Axin1	TPGCQS(0.001)PGPGHRS(0.995)PDS(0.004)GHVAK	0.9	0.254
O35638	1160	T	Cohesin subunit SA-2 OS=Mus musculus OX=10090 GN=Stag2 PE=1 SV=3	Stag2	GT(0.546)S(0.454)LMEDDEEPIVEDVMMSSEGR	NA	NA
O35664	403	S	Interferon alpha/beta receptor 2 OS=Mus musculus OX=10090 GN=Ifnar2 PE=1 SV=2	Ifnar2	RKS(0.999)VLEDS(0.001)FPR	NA	NA
O35685	108	T	Nuclear migration protein nudC OS=Mus musculus OX=10090 GN=Nudc PE=1 SV=1	Nudc	ELT(1)DEEAER	0.933	0.23628
O35691	66	S	Pinin OS=Mus musculus OX=10090 GN=Pnn PE=1 SV=4	Pnn	RGFS(0.999)DS(0.001)GGGPPAK	1.133	0.0050218
O35691	442	S	Pinin OS=Mus musculus OX=10090 GN=Pnn PE=1 SV=4	Pnn	SLS(1)PGKENINSQEVEK	0.948	0.192679
O35691	380	S	Pinin OS=Mus musculus OX=10090 GN=Pnn PE=1 SV=4	Pnn	QQDS(1)QPEEVMDVLEMVESVK	NA	NA
O35691	100	S	Pinin OS=Mus musculus OX=10090 GN=Pnn PE=1 SV=4	Pnn	QES(1)DPEDDDVKKPALQSSVVATSK	0.844	0.00169573
O35691	96	S	Pinin OS=Mus musculus OX=10090 GN=Pnn PE=1 SV=4	Pnn	RES(0.902)RQES(0.098)DPEDDDVK	NA	NA
O35732	189	T	CASP8 and FADD-like apoptosis regulator OS=Mus musculus OX=10090 GN=Cflar PE=2 SV=3	Cflar	S(0.613)NMNT(0.768)LQAS(0.614)LPKLS(0.005)IK	0.887	0.20234
O35732	185	S	CASP8 and FADD-like apoptosis regulator OS=Mus musculus OX=10090 GN=Cflar PE=2 SV=3	Cflar	S(0.613)NMNT(0.768)LQAS(0.614)LPKLS(0.005)IK	0.887	0.20234
O35732	193	S	CASP8 and FADD-like apoptosis regulator OS=Mus musculus OX=10090 GN=Cflar PE=2 SV=3	Cflar	S(0.613)NMNT(0.768)LQAS(0.614)LPKLS(0.005)IK	0.887	0.20234
O35737	104	S	Heterogeneous nuclear ribonucleoprotein H OS=Mus musculus OX=10090 GN=Hnrnph1 PE=1 SV=3	Hnrnph1	HTGPNS(1)PDTANDGFVR	1.06	0.0195821
O35737	63	S	Heterogeneous nuclear ribonucleoprotein H OS=Mus musculus OX=10090 GN=Hnrnph1 PE=1 SV=3	Hnrnph1	EGRPSGEAFVELES(1)EDEVK	0.919	0.083363
O35737	310	S	Heterogeneous nuclear ribonucleoprotein H OS=Mus musculus OX=10090 GN=Hnrnph1 PE=1 SV=3	Hnrnph1	ATENDIYNFFS(1)PLNPVR	1.064	0.40938
O35737	23	S	Heterogeneous nuclear ribonucleoprotein H OS=Mus musculus OX=10090 GN=Hnrnph1 PE=1 SV=3	Hnrnph1	GLPWS(0.015)CS(0.985)ADEVQR	NA	NA
O35841	464	S	Apoptosis inhibitor 5 OS=Mus musculus OX=10090 GN=Api5 PE=1 SV=2	Api5	TSEDTS(0.002)S(0.008)GS(0.99)PPKK	0.863	0.152739
O35864	284	S	COP9 signalosome complex subunit 5 OS=Mus musculus OX=10090 GN=Cops5 PE=1 SV=3	Cops5	GS(1)FMLGLETHDR	1.049	0.198821
O35874	507	S	Neutral amino acid transporter A OS=Mus musculus OX=10090 GN=Slc1a4 PE=1 SV=1	Slc1a4	S(0.001)EEET(0.123)S(0.876)PLVTHQNPAGPVAIAPELESK	1.019	0.30696
O35929	18	S	GTP-binding protein REM 1 OS=Mus musculus OX=10090 GN=Rem1 PE=1 SV=1	Rem1	RAS(0.95)T(0.05)PLPLSSR	0.864	0.0096413
O35929	256	S	GTP-binding protein REM 1 OS=Mus musculus OX=10090 GN=Rem1 PE=1 SV=1	Rem1	QDNAAPET(0.001)PS(0.999)PR	0.959	0.135219
O35929	51	S	GTP-binding protein REM 1 OS=Mus musculus OX=10090 GN=Rem1 PE=1 SV=1	Rem1	LGQS(0.03)VS(0.97)LNPPVR	NA	NA
O35929	288	S	GTP-binding protein REM 1 OS=Mus musculus OX=10090 GN=Rem1 PE=1 SV=1	Rem1	S(0.813)KS(0.187)CHNLAVL	NA	NA
O35929	262	S	GTP-binding protein REM 1 OS=Mus musculus OX=10090 GN=Rem1 PE=1 SV=1	Rem1	RAS(1)LGQR	0.864	0.014755
O35954	621	S	Membrane-associated phosphatidylinositol transfer protein 1 OS=Mus musculus OX=10090 GN=Pitpnm1 PE=1 SV=1	Pitpnm1	AS(0.999)PEPS(0.001)ALPAQR	0.966	0.5629
O35973	704	S	Period circadian protein homolog 1 OS=Mus musculus OX=10090 GN=Per1 PE=1 SV=2	Per1	KEPVVGGT(0.041)LS(0.959)PLALANK	NA	NA
O54692	438	S	Centromere/kinetochore protein zw10 homolog OS=Mus musculus OX=10090 GN=Zw10 PE=1 SV=3	Zw10	EALPDLPS(1)PDADHK	1.165	0.108962
O54724	367	S	Caveolae-associated protein 1 OS=Mus musculus OX=10090 GN=Cavin1 PE=1 SV=1	Cavin1	GS(0.572)S(0.428)PDVHTLLEITEESDAVLVDK	NA	NA
O54724	42	S	Caveolae-associated protein 1 OS=Mus musculus OX=10090 GN=Cavin1 PE=1 SV=1	Cavin1	ATEEPS(0.977)GT(0.024)GS(0.999)DELIK	0.985	0.6704
O54724	38	S	Caveolae-associated protein 1 OS=Mus musculus OX=10090 GN=Cavin1 PE=1 SV=1	Cavin1	AT(0.001)EEPS(0.994)GT(0.022)GS(0.983)DELIK	0.966	0.067963
O54724	304	T	Caveolae-associated protein 1 OS=Mus musculus OX=10090 GN=Cavin1 PE=1 SV=1	Cavin1	S(0.36)FT(0.64)PDHVVYAR	1.085	0.23566
O54724	21	S	Caveolae-associated protein 1 OS=Mus musculus OX=10090 GN=Cavin1 PE=1 SV=1	Cavin1	PYSGFPDAS(0.044)S(0.956)EGPEPTQGEAR	1.047	0.42702
O54724	120	S	Caveolae-associated protein 1 OS=Mus musculus OX=10090 GN=Cavin1 PE=1 SV=1	Cavin1	KVS(1)VNVK	0.86	0.0114967
O54724	169	S	Caveolae-associated protein 1 OS=Mus musculus OX=10090 GN=Cavin1 PE=1 SV=1	Cavin1	LPAKLS(0.992)VS(0.008)K	0.873	0.199957
O54774	636	S	AP-3 complex subunit delta-1 OS=Mus musculus OX=10090 GN=Ap3d1 PE=1 SV=1	Ap3d1	KVPVPEGLDLDAWINEPPS(0.706)DS(0.482)ES(0.813)EDEKPK	1.027	0.81902
O54774	760	S	AP-3 complex subunit delta-1 OS=Mus musculus OX=10090 GN=Ap3d1 PE=1 SV=1	Ap3d1	HS(0.5)S(0.5)LPT(1)ES(1)DEDIAPAQR	1.151	0.011638
O54774	755	S	AP-3 complex subunit delta-1 OS=Mus musculus OX=10090 GN=Ap3d1 PE=1 SV=1	Ap3d1	HS(0.014)S(0.986)LPTES(1)DEDIAPAQR	1.105	0.0060596
O54774	758	T	AP-3 complex subunit delta-1 OS=Mus musculus OX=10090 GN=Ap3d1 PE=1 SV=1	Ap3d1	HS(0.019)S(0.981)LPT(1)ES(1)DEDIAPAQR	1.156	0.0085824
O54774	9	S	AP-3 complex subunit delta-1 OS=Mus musculus OX=10090 GN=Ap3d1 PE=1 SV=1	Ap3d1	MVKGS(1)IDR	0.957	0.4507
O54774	632	S	AP-3 complex subunit delta-1 OS=Mus musculus OX=10090 GN=Ap3d1 PE=1 SV=1	Ap3d1	KVPVPEGLDLDAWINEPPS(0.706)DS(0.482)ES(0.813)EDEKPK	1.027	0.81902
O54774	784	S	AP-3 complex subunit delta-1 OS=Mus musculus OX=10090 GN=Ap3d1 PE=1 SV=1	Ap3d1	VDIITEEMPENALPS(1)DEDDKDPNDPYR	1.118	0.0087808
O54774	754	S	AP-3 complex subunit delta-1 OS=Mus musculus OX=10090 GN=Ap3d1 PE=1 SV=1	Ap3d1	HS(0.595)S(0.405)LPTESDEDIAPAQR	1.146	0.03962
O54781	11	S	SRSF protein kinase 2 OS=Mus musculus OX=10090 GN=Srpk2 PE=1 SV=2	Srpk2	S(0.077)S(0.077)S(0.326)S(0.519)ERPEPQQK	NA	NA
O54781	487	S	SRSF protein kinase 2 OS=Mus musculus OX=10090 GN=Srpk2 PE=1 SV=2	Srpk2	T(0.224)VS(0.756)AS(0.08)S(0.925)T(0.015)GDLPK	0.864	0.022079
O54781	490	S	SRSF protein kinase 2 OS=Mus musculus OX=10090 GN=Srpk2 PE=1 SV=2	Srpk2	T(0.224)VS(0.756)AS(0.08)S(0.925)T(0.015)GDLPK	0.861	0.0055377
O54784	306	S	Death-associated protein kinase 3 OS=Mus musculus OX=10090 GN=Dapk3 PE=1 SV=1	Dapk3	SHS(0.845)S(0.155)MPR	0.721	0.0011443
O54784	316	S	Death-associated protein kinase 3 OS=Mus musculus OX=10090 GN=Dapk3 PE=1 SV=1	Dapk3	NTSYAS(1)FER	NA	NA
O54784	301	S	Death-associated protein kinase 3 OS=Mus musculus OX=10090 GN=Dapk3 PE=1 SV=1	Dapk3	LREY(0.002)S(0.998)LK	0.893	0.32704
O54785	297	S	LIM domain kinase 2 OS=Mus musculus OX=10090 GN=Limk2 PE=1 SV=2	Limk2	S(0.003)PGPS(0.532)S(0.464)PKEPLLLS(0.001)R	NA	NA
O54786	217	S	DNA fragmentation factor subunit alpha OS=Mus musculus OX=10090 GN=Dffa PE=1 SV=2	Dffa	AALS(1)EELDAVDTGVGR	NA	NA
O54786	314	S	DNA fragmentation factor subunit alpha OS=Mus musculus OX=10090 GN=Dffa PE=1 SV=2	Dffa	RS(1)PLPGEPQRPK	1	0.9935
O54790	124	S	Transcription factor MafG OS=Mus musculus OX=10090 GN=Mafg PE=1 SV=1	Mafg	T(0.124)VARS(0.876)PVAPAR	NA	NA
O54804	71	S	Choline kinase alpha OS=Mus musculus OX=10090 GN=Chka PE=1 SV=3	Chka	TQPLALPPPPPPPLPLPPPPS(1)PPLADEQPEPR	1.038	0.45068
O54825	97	S	Bystin OS=Mus musculus OX=10090 GN=Bysl PE=1 SV=3	Bysl	LGPGLPQDGS(1)DEEDEEWPTLEK	1.018	0.7167
O54826	688	S	Protein AF-10 OS=Mus musculus OX=10090 GN=Mllt10 PE=1 SV=2	Mllt10	GS(0.103)LS(0.784)PRS(0.818)PVS(0.295)NLQLR	1.095	0.2361
O54826	691	S	Protein AF-10 OS=Mus musculus OX=10090 GN=Mllt10 PE=1 SV=2	Mllt10	GS(0.103)LS(0.784)PRS(0.818)PVS(0.295)NLQLR	1.095	0.2361
O54827	519	S	Probable phospholipid-transporting ATPase VA OS=Mus musculus OX=10090 GN=Atp10a PE=1 SV=4	Atp10a	RAS(1)MLSK	0.756	0.0026757
O54827	605	S	Probable phospholipid-transporting ATPase VA OS=Mus musculus OX=10090 GN=Atp10a PE=1 SV=4	Atp10a	FELKS(1)PVK	0.867	0.021703
O54827	470	S	Probable phospholipid-transporting ATPase VA OS=Mus musculus OX=10090 GN=Atp10a PE=1 SV=4	Atp10a	YQEADS(1)EEEEVVSK	1.02	0.67232
O54834	713	S	Rho GTPase-activating protein 6 OS=Mus musculus OX=10090 GN=Arhgap6 PE=1 SV=3	Arhgap6	VPEQYTLVGHLS(0.189)S(0.811)PK	NA	NA
O54834	824	S	Rho GTPase-activating protein 6 OS=Mus musculus OX=10090 GN=Arhgap6 PE=1 SV=3	Arhgap6	VCS(0.749)T(0.251)PHIQDGSR	NA	NA
O54834	675	S	Rho GTPase-activating protein 6 OS=Mus musculus OX=10090 GN=Arhgap6 PE=1 SV=3	Arhgap6	ASSGDISPYDNNS(0.995)PVLS(0.005)ER	1.135	0.0043589
O54834	712	S	Rho GTPase-activating protein 6 OS=Mus musculus OX=10090 GN=Arhgap6 PE=1 SV=3	Arhgap6	VPEQYTLVGHLS(0.621)S(0.379)PK	1.012	0.89262
O54834	758	S	Rho GTPase-activating protein 6 OS=Mus musculus OX=10090 GN=Arhgap6 PE=1 SV=3	Arhgap6	DPGMT(0.021)GS(0.979)YGDIFESSSLRPR	NA	NA
O54864	391	S	Histone-lysine N-methyltransferase SUV39H1 OS=Mus musculus OX=10090 GN=Suv39h1 PE=1 SV=1	Suv39h1	MDSNFGLAGLPGS(1)PK	NA	NA
O54916	274	S	RalBP1-associated Eps domain-containing protein 1 OS=Mus musculus OX=10090 GN=Reps1 PE=1 SV=2	Reps1	RQS(0.944)S(0.128)S(0.927)Y(0.001)EDPWK	1.087	0.059395
O54916	170	S	RalBP1-associated Eps domain-containing protein 1 OS=Mus musculus OX=10090 GN=Reps1 PE=1 SV=2	Reps1	PSAEQQEPVS(0.013)PVVS(0.122)PQQS(0.773)PPT(0.482)S(0.477)PHT(0.133)WR	NA	NA
O54916	538	T	RalBP1-associated Eps domain-containing protein 1 OS=Mus musculus OX=10090 GN=Reps1 PE=1 SV=2	Reps1	QRS(0.94)HS(0.657)GT(0.715)S(0.687)PDNT(0.001)APPPPPPRPQPSHSR	0.95	0.46598
O54916	272	S	RalBP1-associated Eps domain-containing protein 1 OS=Mus musculus OX=10090 GN=Reps1 PE=1 SV=2	Reps1	RQS(0.944)S(0.128)S(0.927)Y(0.001)EDPWK	0.942	0.199436
O54916	118	S	RalBP1-associated Eps domain-containing protein 1 OS=Mus musculus OX=10090 GN=Reps1 PE=1 SV=2	Reps1	LAAS(0.004)YS(0.131)S(0.84)DS(0.026)ENQGSYSGVIPPPPGR	1.135	0.0090369
O54916	561	S	RalBP1-associated Eps domain-containing protein 1 OS=Mus musculus OX=10090 GN=Reps1 PE=1 SV=2	Reps1	S(0.024)S(0.016)S(0.961)LDMNR	0.763	0.0108178
O54916	534	S	RalBP1-associated Eps domain-containing protein 1 OS=Mus musculus OX=10090 GN=Reps1 PE=1 SV=2	Reps1	QRS(0.94)HS(0.657)GT(0.715)S(0.687)PDNT(0.001)APPPPPPRPQPSHSR	1.107	0.35158
O54916	520	S	RalBP1-associated Eps domain-containing protein 1 OS=Mus musculus OX=10090 GN=Reps1 PE=1 SV=2	Reps1	FPSGNTVDGYSSSDS(0.002)FPS(0.998)DPEQIGSSVTR	1.087	0.22024
O54916	173	T	RalBP1-associated Eps domain-containing protein 1 OS=Mus musculus OX=10090 GN=Reps1 PE=1 SV=2	Reps1	PSAEQQEPVS(0.013)PVVS(0.122)PQQS(0.773)PPT(0.482)S(0.477)PHT(0.133)WR	NA	NA
O54916	145	S	RalBP1-associated Eps domain-containing protein 1 OS=Mus musculus OX=10090 GN=Reps1 PE=1 SV=2	Reps1	KGPGS(1)HDAVQPR	0.726	0.0029353
O54916	174	S	RalBP1-associated Eps domain-containing protein 1 OS=Mus musculus OX=10090 GN=Reps1 PE=1 SV=2	Reps1	PSAEQQEPVS(0.013)PVVS(0.122)PQQS(0.773)PPT(0.482)S(0.477)PHT(0.133)WR	NA	NA
O54916	536	S	RalBP1-associated Eps domain-containing protein 1 OS=Mus musculus OX=10090 GN=Reps1 PE=1 SV=2	Reps1	S(0.16)HS(0.589)GT(0.197)S(0.054)PDNTAPPPPPPRPQPSHSR	1.021	0.77884
O54916	539	S	RalBP1-associated Eps domain-containing protein 1 OS=Mus musculus OX=10090 GN=Reps1 PE=1 SV=2	Reps1	QRS(0.705)HS(0.144)GT(0.281)S(0.869)PDNT(0.001)APPPPPPRPQPSHSR	1.055	0.50434
O54916	708	S	RalBP1-associated Eps domain-containing protein 1 OS=Mus musculus OX=10090 GN=Reps1 PE=1 SV=2	Reps1	LKS(1)EDELRPDVDEHTQK	0.903	0.079918
O54916	557	S	RalBP1-associated Eps domain-containing protein 1 OS=Mus musculus OX=10090 GN=Reps1 PE=1 SV=2	Reps1	S(0.079)HS(0.354)GT(0.507)S(0.06)PDNTAPPPPPPRPQPS(0.347)HS(0.652)R	0.912	0.30228
O54931	873	S	A-kinase anchor protein 2 OS=Mus musculus OX=10090 GN=Akap2 PE=1 SV=3	Akap2	RKS(1)ALALR	0.684	0.0020575
O54931	120	S	A-kinase anchor protein 2 OS=Mus musculus OX=10090 GN=Akap2 PE=1 SV=3	Akap2	QVPPHIELS(0.08)RS(0.866)PS(0.054)DR	NA	NA
O54931	118	S	A-kinase anchor protein 2 OS=Mus musculus OX=10090 GN=Akap2 PE=1 SV=3	Akap2	QVPPHIELS(0.568)RS(0.401)PS(0.031)DR	NA	NA
O54931	740	S	A-kinase anchor protein 2 OS=Mus musculus OX=10090 GN=Akap2 PE=1 SV=3	Akap2	T(0.012)LS(0.988)MIEEEIR	0.697	0.000175253
O54931	801	T	A-kinase anchor protein 2 OS=Mus musculus OX=10090 GN=Akap2 PE=1 SV=3	Akap2	VKPPPS(0.369)PT(0.623)T(0.008)EGPSLQPDLAPEEAAGTQR	1.118	0.09262
O54931	799	S	A-kinase anchor protein 2 OS=Mus musculus OX=10090 GN=Akap2 PE=1 SV=3	Akap2	VKPPPS(0.818)PT(0.14)T(0.041)EGPSLQPDLAPEEAAGTQR	NA	NA
O54946	15	S	DnaJ homolog subfamily B member 6 OS=Mus musculus OX=10090 GN=Dnajb6 PE=1 SV=4	Dnajb6	HAS(1)PEDIKK	NA	NA
O54967	772	S	Activated CDC42 kinase 1 OS=Mus musculus OX=10090 GN=Tnk2 PE=1 SV=2	Tnk2	VELS(1)PAPSGEEETSR	NA	NA
O54967	789	S	Activated CDC42 kinase 1 OS=Mus musculus OX=10090 GN=Tnk2 PE=1 SV=2	Tnk2	WPGPAS(1)PPR	0.951	0.92914
O54988	519	T	STE20-like serine/threonine-protein kinase OS=Mus musculus OX=10090 GN=Slk PE=1 SV=2	Slk	EADFQAVDNEVGLT(0.985)KEET(0.015)QEK	1.13	0.32994
O54988	542	S	STE20-like serine/threonine-protein kinase OS=Mus musculus OX=10090 GN=Slk PE=1 SV=2	Slk	VIT(0.013)S(0.053)DRS(0.551)S(0.382)EVGTDEALDDTQK	NA	NA
O54988	183	T	STE20-like serine/threonine-protein kinase OS=Mus musculus OX=10090 GN=Slk PE=1 SV=2	Slk	NT(0.001)RT(0.999)IQR	0.784	0.00050228
O54988	666	S	STE20-like serine/threonine-protein kinase OS=Mus musculus OX=10090 GN=Slk PE=1 SV=2	Slk	ALGS(1)EGEAAATEVDLER	1.121	0.19632
O54988	647	S	STE20-like serine/threonine-protein kinase OS=Mus musculus OX=10090 GN=Slk PE=1 SV=2	Slk	ATLEQPETDEVEQVSES(0.008)NS(0.992)IEELER	1.047	0.34232
O55003	60	S	BCL2/adenovirus E1B 19 kDa protein-interacting protein 3 OS=Mus musculus OX=10090 GN=Bnip3 PE=1 SV=1	Bnip3	SSHCDS(1)PPR	0.751	0.0023613
O55003	88	S	BCL2/adenovirus E1B 19 kDa protein-interacting protein 3 OS=Mus musculus OX=10090 GN=Bnip3 PE=1 SV=1	Bnip3	NST(0.01)LS(0.99)EEDYIER	1.1	0.0048365
O55003	85	S	BCL2/adenovirus E1B 19 kDa protein-interacting protein 3 OS=Mus musculus OX=10090 GN=Bnip3 PE=1 SV=1	Bnip3	AEIDSHSFGEKNS(0.974)T(0.062)LS(0.964)EEDYIER	1.135	0.0181435
O55003	66	T	BCL2/adenovirus E1B 19 kDa protein-interacting protein 3 OS=Mus musculus OX=10090 GN=Bnip3 PE=1 SV=1	Bnip3	SSHCDS(1)PPRS(0.009)QT(0.991)PQDTNR	0.812	0.0096179
O55003	48	S	BCL2/adenovirus E1B 19 kDa protein-interacting protein 3 OS=Mus musculus OX=10090 GN=Bnip3 PE=1 SV=1	Bnip3	ILLDAQHES(1)GR	NA	NA
O55022	181	S	Membrane-associated progesterone receptor component 1 OS=Mus musculus OX=10090 GN=Pgrmc1 PE=1 SV=4	Pgrmc1	EGEEPTVYS(1)DDEEPKDETAR	1.167	0.000176673
O55023	38	S	Inositol monophosphatase 1 OS=Mus musculus OX=10090 GN=Impa1 PE=1 SV=1	Impa1	S(0.227)S(0.773)PADLVTVTDQK	1.159	0.00089509
O55023	37	S	Inositol monophosphatase 1 OS=Mus musculus OX=10090 GN=Impa1 PE=1 SV=1	Impa1	S(0.5)S(0.5)PADLVTVTDQK	1.234	0.0056034
O55028	32	T	[3-methyl-2-oxobutanoate dehydrogenase [lipoamide]] kinase, mitochondrial OS=Mus musculus OX=10090 GN=Bckdk PE=1 SV=1	Bckdk	S(0.419)T(0.57)S(0.011)ATDTHHVELAR	1.078	0.51438
O55028	31	S	[3-methyl-2-oxobutanoate dehydrogenase [lipoamide]] kinase, mitochondrial OS=Mus musculus OX=10090 GN=Bckdk PE=1 SV=1	Bckdk	S(0.96)T(0.037)S(0.002)ATDTHHVELAR	1.012	0.7782
O55029	860	S	Coatomer subunit beta' OS=Mus musculus OX=10090 GN=Copb2 PE=1 SV=2	Copb2	GFQPSRPTAQQEPDGKPAS(0.083)S(0.917)PVIMASQTTHK	1.029	0.52962
O55029	604	S	Coatomer subunit beta' OS=Mus musculus OX=10090 GN=Copb2 PE=1 SV=2	Copb2	RDFS(1)MADK	NA	NA
O55033	90	S	Cytoplasmic protein NCK2 OS=Mus musculus OX=10090 GN=Nck2 PE=1 SV=1	Nck2	DAS(0.99)PT(0.01)PSTDAEYPANGSGADR	1.045	0.117816
O55033	110	Y	Cytoplasmic protein NCK2 OS=Mus musculus OX=10090 GN=Nck2 PE=1 SV=1	Nck2	IY(1)DLNIPAFVK	1.178	0.178658
O55060	34	S	Thiopurine S-methyltransferase OS=Mus musculus OX=10090 GN=Tpmt PE=1 SV=1	Tpmt	HIS(1)FHQEQGHQLLK	1.024	0.562
O55070	2	S	Deoxyribonuclease gamma OS=Mus musculus OX=10090 GN=Dnase1l3 PE=1 SV=1	Dnase1l3	MS(0.977)LHPAS(0.023)PR	0.839	0.24144
O55091	137	S	Protein IMPACT OS=Mus musculus OX=10090 GN=Impact PE=1 SV=2	Impact	TEEVEVES(1)EEDPILEHPPENPVK	1.248	5.9789e-05
O55098	950	T	Serine/threonine-protein kinase 10 OS=Mus musculus OX=10090 GN=Stk10 PE=1 SV=2	Stk10	LSEEAEPRPT(0.226)T(0.772)PS(0.002)K	0.68	0.0022837
O55098	949	T	Serine/threonine-protein kinase 10 OS=Mus musculus OX=10090 GN=Stk10 PE=1 SV=2	Stk10	LSEEAEPRPT(0.849)T(0.149)PS(0.002)K	0.784	0.0017586
O55098	185	T	Serine/threonine-protein kinase 10 OS=Mus musculus OX=10090 GN=Stk10 PE=1 SV=2	Stk10	NLKT(1)LQK	0.506	0.0021407
O55098	416	S	Serine/threonine-protein kinase 10 OS=Mus musculus OX=10090 GN=Stk10 PE=1 SV=2	Stk10	S(0.015)RPLS(0.985)MDAR	0.636	0.000124007
O55098	13	S	Serine/threonine-protein kinase 10 OS=Mus musculus OX=10090 GN=Stk10 PE=1 SV=2	Stk10	ILRLS(0.945)T(0.055)FEK	1.016	0.6473
O55098	20	S	Serine/threonine-protein kinase 10 OS=Mus musculus OX=10090 GN=Stk10 PE=1 SV=2	Stk10	KS(1)REYEHVR	0.822	0.005759
O55098	513	S	Serine/threonine-protein kinase 10 OS=Mus musculus OX=10090 GN=Stk10 PE=1 SV=2	Stk10	ET(0.003)GS(0.713)LS(0.283)LK	0.718	6.4026e-05
O55106	294	S	Striatin OS=Mus musculus OX=10090 GN=Strn PE=1 SV=2	Strn	EFDFLVT(0.194)S(0.805)EEGDNESR	NA	NA
O55106	245	S	Striatin OS=Mus musculus OX=10090 GN=Strn PE=1 SV=2	Strn	FLESAAADVS(1)DEDEDEDTDGR	1.135	0.003516
O55112	875	S	AF4/FMR2 family member 2 OS=Mus musculus OX=10090 GN=Aff2 PE=2 SV=2	Aff2	LFPPALS(1)PLAEDPPR	1.05	0.59098
O55112	395	S	AF4/FMR2 family member 2 OS=Mus musculus OX=10090 GN=Aff2 PE=2 SV=2	Aff2	MLEDDLKLS(1)S(1)DEDDLEPVK	NA	NA
O55112	396	S	AF4/FMR2 family member 2 OS=Mus musculus OX=10090 GN=Aff2 PE=2 SV=2	Aff2	MLEDDLKLS(1)S(1)DEDDLEPVK	NA	NA
O55125	129	S	Protein NipSnap homolog 1 OS=Mus musculus OX=10090 GN=Nipsnap1 PE=1 SV=1	Nipsnap1	FS(1)GGYPALMDCMNK	0.964	0.161757
O55131	333	S	Septin-7 OS=Mus musculus OX=10090 GN=Sept7 PE=1 SV=1	Sept7	S(1)PLAQMEEERR	0.936	0.199859
O55131	227	T	Septin-7 OS=Mus musculus OX=10090 GN=Sept7 PE=1 SV=1	Sept7	IYEFPET(1)DDEEENKLVK	0.946	0.042843
O55135	243	S	Eukaryotic translation initiation factor 6 OS=Mus musculus OX=10090 GN=Eif6 PE=1 SV=2	Eif6	DSLIDS(0.99)LT(0.01)	0.908	0.28446
O55137	416	S	Acyl-coenzyme A thioesterase 1 OS=Mus musculus OX=10090 GN=Acot1 PE=1 SV=1	Acot1	QLGSECLHVS(1)PK	1.057	0.100861
O55137	56	S	Acyl-coenzyme A thioesterase 1 OS=Mus musculus OX=10090 GN=Acot1 PE=1 SV=1	Acot1	ADS(1)HGELDLAR	0.831	0.069461
O55143	378	S	Sarcoplasmic/endoplasmic reticulum calcium ATPase 2 OS=Mus musculus OX=10090 GN=Atp2a2 PE=1 SV=2	Atp2a2	VEGDT(0.028)CS(0.967)LNEFS(0.002)IT(0.002)GS(0.001)T(0.001)Y(0.001)APIGEVQK	NA	NA
O55143	663	S	Sarcoplasmic/endoplasmic reticulum calcium ATPase 2 OS=Mus musculus OX=10090 GN=Atp2a2 PE=1 SV=2	Atp2a2	EFDELSPS(1)AQR	1.097	0.009821
O55143	537	T	Sarcoplasmic/endoplasmic reticulum calcium ATPase 2 OS=Mus musculus OX=10090 GN=Atp2a2 PE=1 SV=2	Atp2a2	VPMT(1)PGVK	1.078	0.21444
O55143	504	S	Sarcoplasmic/endoplasmic reticulum calcium ATPase 2 OS=Mus musculus OX=10090 GN=Atp2a2 PE=1 SV=2	Atp2a2	SMSVYCTPNKPS(1)R	NA	NA
O55176	319	S	E3 ubiquitin-protein ligase Praja-1 OS=Mus musculus OX=10090 GN=Pja1 PE=1 SV=3	Pja1	YYEEDS(0.023)DS(0.977)DKEWMAALR	1.027	0.63936
O55176	32	S	E3 ubiquitin-protein ligase Praja-1 OS=Mus musculus OX=10090 GN=Pja1 PE=1 SV=3	Pja1	S(0.302)RS(0.697)PFAST(0.001)R	0.919	0.092405
O55176	162	S	E3 ubiquitin-protein ligase Praja-1 OS=Mus musculus OX=10090 GN=Pja1 PE=1 SV=3	Pja1	QNGS(0.472)S(0.472)AS(0.072)QIS(0.922)S(0.063)AEGRAAAK	1.184	0.00046306
O55176	156	S	E3 ubiquitin-protein ligase Praja-1 OS=Mus musculus OX=10090 GN=Pja1 PE=1 SV=3	Pja1	QNGS(0.472)S(0.472)AS(0.072)QIS(0.922)S(0.063)AEGRAAAK	NA	NA
O55176	30	S	E3 ubiquitin-protein ligase Praja-1 OS=Mus musculus OX=10090 GN=Pja1 PE=1 SV=3	Pja1	S(0.879)RS(0.12)PFASTR	0.814	0.028981
O55176	157	S	E3 ubiquitin-protein ligase Praja-1 OS=Mus musculus OX=10090 GN=Pja1 PE=1 SV=3	Pja1	QNGS(0.472)S(0.472)AS(0.072)QIS(0.922)S(0.063)AEGRAAAK	NA	NA
O55187	412	T	E3 SUMO-protein ligase CBX4 OS=Mus musculus OX=10090 GN=Cbx4 PE=1 SV=2	Cbx4	CLS(0.258)ET(0.742)HGER	0.681	0.00272
O55187	291	S	E3 SUMO-protein ligase CBX4 OS=Mus musculus OX=10090 GN=Cbx4 PE=1 SV=2	Cbx4	SGEAAEGEARS(0.62)PS(0.38)HK	0.702	0.011196
O55187	410	S	E3 SUMO-protein ligase CBX4 OS=Mus musculus OX=10090 GN=Cbx4 PE=1 SV=2	Cbx4	CLS(0.943)ET(0.057)HGEREPCKK	0.807	0.00063953
O55201	664	S	Transcription elongation factor SPT5 OS=Mus musculus OX=10090 GN=Supt5h PE=1 SV=1	Supt5h	DVTNLTVGGFT(0.002)PMS(0.998)PR	NA	NA
O55222	232	S	Integrin-linked protein kinase OS=Mus musculus OX=10090 GN=Ilk PE=1 SV=2	Ilk	S(1)RDFNEECPR	1.079	0.21432
O70133	136	S	ATP-dependent RNA helicase A OS=Mus musculus OX=10090 GN=Dhx9 PE=1 SV=2	Dhx9	AEENNSGVESSGYGS(1)PGPTWDR	1.326	5.5768e-05
O70133	690	S	ATP-dependent RNA helicase A OS=Mus musculus OX=10090 GN=Dhx9 PE=1 SV=2	Dhx9	YQILPLHS(1)QIPR	1.052	0.21738
O70133	451	S	ATP-dependent RNA helicase A OS=Mus musculus OX=10090 GN=Dhx9 PE=1 SV=2	Dhx9	RIS(1)AVAVAER	NA	NA
O70146	443	S	Dual specificity testis-specific protein kinase 1 OS=Mus musculus OX=10090 GN=Tesk1 PE=1 SV=3	Tesk1	SLPS(0.024)S(0.976)PELPR	NA	NA
O70157	987	S	DNA topoisomerase 3-alpha OS=Mus musculus OX=10090 GN=Top3a PE=2 SV=1	Top3a	KCS(0.998)LCHQPGHT(0.002)R	0.764	0.054555
O70194	274	S	Eukaryotic translation initiation factor 3 subunit D OS=Mus musculus OX=10090 GN=Eif3d PE=1 SV=2	Eif3d	VGS(1)KLFFDK	0.977	0.60754
O70194	161	S	Eukaryotic translation initiation factor 3 subunit D OS=Mus musculus OX=10090 GN=Eif3d PE=1 SV=2	Eif3d	DS(0.361)S(0.639)VEVR	0.785	0.0035967
O70251	106	S	Elongation factor 1-beta OS=Mus musculus OX=10090 GN=Eef1b PE=1 SV=5	Eef1b	DDDDIDLFGS(1)DDEEESEEAK	0.903	0.22072
O70279	295	S	Splicing factor ESS-2 homolog OS=Mus musculus OX=10090 GN=Ess2 PE=1 SV=2	Ess2	ELIPQES(1)PR	0.943	0.053339
O70305	836	S	Ataxin-2 OS=Mus musculus OX=10090 GN=Atxn2 PE=1 SV=1	Atxn2	T(0.056)NS(0.78)PS(0.193)IS(0.965)PS(0.006)MLSNAEHK	1.18	0.00078125
O70305	741	S	Ataxin-2 OS=Mus musculus OX=10090 GN=Atxn2 PE=1 SV=1	Atxn2	AS(0.009)ET(0.102)S(0.878)PS(0.011)FSK	0.769	0.00099625
O70305	636	S	Ataxin-2 OS=Mus musculus OX=10090 GN=Atxn2 PE=1 SV=1	Atxn2	T(0.5)S(0.5)PAGGTWSSVVSGVPR	NA	NA
O70305	710	T	Ataxin-2 OS=Mus musculus OX=10090 GN=Atxn2 PE=1 SV=1	Atxn2	ALT(0.89)PS(0.11)IEAK	1.053	0.046044
O70305	593	S	Ataxin-2 OS=Mus musculus OX=10090 GN=Atxn2 PE=1 SV=1	Atxn2	MSSEGPPRMS(1)PK	1.079	0.085977
O70305	740	T	Ataxin-2 OS=Mus musculus OX=10090 GN=Atxn2 PE=1 SV=1	Atxn2	ASET(0.685)S(0.306)PS(0.009)FSK	0.873	0.0110247
O70305	435	S	Ataxin-2 OS=Mus musculus OX=10090 GN=Atxn2 PE=1 SV=1	Atxn2	VALENDDRS(1)EEEK	0.968	0.80816
O70305	635	T	Ataxin-2 OS=Mus musculus OX=10090 GN=Atxn2 PE=1 SV=1	Atxn2	T(0.854)S(0.146)PAGGTWSSVVSGVPR	1.076	0.319
O70305	832	S	Ataxin-2 OS=Mus musculus OX=10090 GN=Atxn2 PE=1 SV=1	Atxn2	T(0.031)NS(0.966)PS(0.29)IS(0.713)PSMLSNAEHK	1.18	0.00078125
O70309	782	T	Integrin beta-5 OS=Mus musculus OX=10090 GN=Itgb5 PE=1 SV=2	Itgb5	KPIS(0.503)T(0.503)HT(0.995)VDFAFNK	1.178	0.02382
O70309	779	S	Integrin beta-5 OS=Mus musculus OX=10090 GN=Itgb5 PE=1 SV=2	Itgb5	KPIS(0.795)T(0.2)HT(0.004)VDFAFNK	1.178	0.02382
O70309	780	T	Integrin beta-5 OS=Mus musculus OX=10090 GN=Itgb5 PE=1 SV=2	Itgb5	KPIS(0.503)T(0.503)HT(0.995)VDFAFNK	1.178	0.02382
O70310	69	S	Glycylpeptide N-tetradecanoyltransferase 1 OS=Mus musculus OX=10090 GN=Nmt1 PE=1 SV=1	Nmt1	EKGS(0.962)DMES(0.022)T(0.016)QDQPVK	1.3	0.37442
O70310	47	S	Glycylpeptide N-tetradecanoyltransferase 1 OS=Mus musculus OX=10090 GN=Nmt1 PE=1 SV=1	Nmt1	S(0.006)GLS(0.994)PANDTGAK	0.693	0.0009607
O70311	70	S	Glycylpeptide N-tetradecanoyltransferase 2 OS=Mus musculus OX=10090 GN=Nmt2 PE=1 SV=1	Nmt2	S(0.004)DS(0.017)AS(0.923)DS(0.056)QEIK	NA	NA
O70318	35	T	Band 4.1-like protein 2 OS=Mus musculus OX=10090 GN=Epb41l2 PE=1 SV=2	Epb41l2	EVENEQT(0.891)PVS(0.109)EPEEEK	1.022	0.55074
O70318	152	S	Band 4.1-like protein 2 OS=Mus musculus OX=10090 GN=Epb41l2 PE=1 SV=2	Epb41l2	S(0.852)S(0.148)VETQPAEEVR	NA	NA
O70318	721	S	Band 4.1-like protein 2 OS=Mus musculus OX=10090 GN=Epb41l2 PE=1 SV=2	Epb41l2	DS(0.002)T(0.002)S(0.012)LS(0.491)S(0.491)ES(0.001)SSSSSESEEDVGEYQPHHR	NA	NA
O70318	492	S	Band 4.1-like protein 2 OS=Mus musculus OX=10090 GN=Epb41l2 PE=1 SV=2	Epb41l2	LVS(1)PEQPPK	1.089	0.111002
O70318	816	T	Band 4.1-like protein 2 OS=Mus musculus OX=10090 GN=Epb41l2 PE=1 SV=2	Epb41l2	GAHGGT(1)AEQDPREEAEEDPHR	NA	NA
O70318	665	S	Band 4.1-like protein 2 OS=Mus musculus OX=10090 GN=Epb41l2 PE=1 SV=2	Epb41l2	VTPLPFQPQAS(0.592)S(0.406)HET(0.002)LNVVEEK	NA	NA
O70318	153	S	Band 4.1-like protein 2 OS=Mus musculus OX=10090 GN=Epb41l2 PE=1 SV=2	Epb41l2	S(0.5)S(0.5)VETQPAEEVR	NA	NA
O70318	38	S	Band 4.1-like protein 2 OS=Mus musculus OX=10090 GN=Epb41l2 PE=1 SV=2	Epb41l2	AKEVENEQTPVS(1)EPEEEK	1.06	0.0060157
O70318	728	S	Band 4.1-like protein 2 OS=Mus musculus OX=10090 GN=Epb41l2 PE=1 SV=2	Epb41l2	DSTSLSSESSS(0.002)S(0.094)S(0.894)S(0.01)ESEEDVGEYQPHHR	1.108	0.057802
O70318	116	S	Band 4.1-like protein 2 OS=Mus musculus OX=10090 GN=Epb41l2 PE=1 SV=2	Epb41l2	EES(0.82)LPEEES(0.18)R	NA	NA
O70318	395	S	Band 4.1-like protein 2 OS=Mus musculus OX=10090 GN=Epb41l2 PE=1 SV=2	Epb41l2	RLS(1)MYGVDLHHAK	0.94	0.163602
O70318	666	S	Band 4.1-like protein 2 OS=Mus musculus OX=10090 GN=Epb41l2 PE=1 SV=2	Epb41l2	VTPLPFQPQAS(0.04)S(0.96)HETLNVVEEK	1.015	0.68736
O70318	722	S	Band 4.1-like protein 2 OS=Mus musculus OX=10090 GN=Epb41l2 PE=1 SV=2	Epb41l2	DS(0.002)T(0.002)S(0.012)LS(0.491)S(0.491)ES(0.001)SSSSSESEEDVGEYQPHHR	NA	NA
O70318	86	S	Band 4.1-like protein 2 OS=Mus musculus OX=10090 GN=Epb41l2 PE=1 SV=2	Epb41l2	S(1)YNLVVAK	0.968	0.74732
O70318	698	S	Band 4.1-like protein 2 OS=Mus musculus OX=10090 GN=Epb41l2 PE=1 SV=2	Epb41l2	EMS(1)PGHGPGETR	0.983	0.48792
O70324	538	S	Monocarboxylate transporter 8 OS=Mus musculus OX=10090 GN=Slc16a2 PE=1 SV=2	Slc16a2	MLSHDPDPNGELLPGS(0.839)PT(0.161)PEEPI	0.963	0.26882
O70326	137	S	Gremlin-1 OS=Mus musculus OX=10090 GN=Grem1 PE=2 SV=1	Grem1	KEEGS(0.998)FQS(0.002)CSFCK	1.026	0.62268
O70326	77	S	Gremlin-1 OS=Mus musculus OX=10090 GN=Grem1 PE=2 SV=1	Grem1	GTAMPGEEVLES(0.196)S(0.804)QEALHVTER	1.016	0.66942
O70326	76	S	Gremlin-1 OS=Mus musculus OX=10090 GN=Grem1 PE=2 SV=1	Grem1	GTAMPGEEVLES(0.652)S(0.348)QEALHVTER	0.988	0.77554
O70326	44	S	Gremlin-1 OS=Mus musculus OX=10090 GN=Grem1 PE=2 SV=1	Grem1	AQHNDS(1)EQTQSPPQPGSR	0.813	0.00116187
O70374	35	S	Protein CBFA2T2 OS=Mus musculus OX=10090 GN=Cbfa2t2 PE=1 SV=3	Cbfa2t2	S(0.5)S(0.5)PPIMPPLPPINPGGPR	NA	NA
O70374	34	S	Protein CBFA2T2 OS=Mus musculus OX=10090 GN=Cbfa2t2 PE=1 SV=3	Cbfa2t2	S(0.5)S(0.5)PPIMPPLPPINPGGPR	NA	NA
O70374	542	S	Protein CBFA2T2 OS=Mus musculus OX=10090 GN=Cbfa2t2 PE=1 SV=3	Cbfa2t2	LCGQSLHGHS(0.998)PHS(0.002)QS(0.001)R	1.01	0.78414
O70374	24	S	Protein CBFA2T2 OS=Mus musculus OX=10090 GN=Cbfa2t2 PE=1 SV=3	Cbfa2t2	RVPAMPGS(1)PVEVK	NA	NA
O70374	400	S	Protein CBFA2T2 OS=Mus musculus OX=10090 GN=Cbfa2t2 PE=1 SV=3	Cbfa2t2	QHS(0.997)PGS(0.003)TDSLSNDSQR	NA	NA
O70400	130	S	PDZ and LIM domain protein 1 OS=Mus musculus OX=10090 GN=Pdlim1 PE=1 SV=4	Pdlim1	SAMPFT(0.152)AS(0.845)PAPS(0.002)T(0.002)R	NA	NA
O70400	90	S	PDZ and LIM domain protein 1 OS=Mus musculus OX=10090 GN=Pdlim1 PE=1 SV=4	Pdlim1	IWS(1)PLVTEEGKR	0.769	0.00027807
O70400	144	S	PDZ and LIM domain protein 1 OS=Mus musculus OX=10090 GN=Pdlim1 PE=1 SV=4	Pdlim1	VITNQYNS(0.571)PT(0.429)GLYSSENISNFNNAVESK	0.854	0.0189401
O70405	403	S	Serine/threonine-protein kinase ULK1 OS=Mus musculus OX=10090 GN=Ulk1 PE=1 SV=1	Ulk1	T(0.294)PS(0.704)PS(0.002)PTCSSSPSPSGR	1.159	0.048541
O70405	479	S	Serine/threonine-protein kinase ULK1 OS=Mus musculus OX=10090 GN=Ulk1 PE=1 SV=1	Ulk1	AS(0.997)PS(0.996)PPS(0.007)HTDGAMLAR	1.057	0.48252
O70405	538	S	Serine/threonine-protein kinase ULK1 OS=Mus musculus OX=10090 GN=Ulk1 PE=1 SV=1	Ulk1	S(0.014)PRPGS(0.283)S(0.705)VPEHS(0.998)PR	1.065	0.44538
O70405	543	S	Serine/threonine-protein kinase ULK1 OS=Mus musculus OX=10090 GN=Ulk1 PE=1 SV=1	Ulk1	S(0.014)PRPGS(0.283)S(0.705)VPEHS(0.998)PR	NA	NA
O70405	622	S	Serine/threonine-protein kinase ULK1 OS=Mus musculus OX=10090 GN=Ulk1 PE=1 SV=1	Ulk1	SPLPPILGS(0.669)PT(0.331)K	1.168	0.0129199
O70405	555	S	Serine/threonine-protein kinase ULK1 OS=Mus musculus OX=10090 GN=Ulk1 PE=1 SV=1	Ulk1	LHS(1)APNLSDFHVVRPK	1.093	0.102519
O70405	635	T	Serine/threonine-protein kinase ULK1 OS=Mus musculus OX=10090 GN=Ulk1 PE=1 SV=1	Ulk1	T(0.764)PS(0.118)S(0.118)QNLLTLLAR	1.207	0.000161476
O70405	521	S	Serine/threonine-protein kinase ULK1 OS=Mus musculus OX=10090 GN=Ulk1 PE=1 SV=1	Ulk1	VPS(1)PQGADVR	0.973	0.76156
O70405	637	S	Serine/threonine-protein kinase ULK1 OS=Mus musculus OX=10090 GN=Ulk1 PE=1 SV=1	Ulk1	T(0.448)PS(0.448)S(0.104)QNLLTLLAR	NA	NA
O70405	494	S	Serine/threonine-protein kinase ULK1 OS=Mus musculus OX=10090 GN=Ulk1 PE=1 SV=1	Ulk1	KLS(1)LGGGR	1.114	0.116784
O70405	477	S	Serine/threonine-protein kinase ULK1 OS=Mus musculus OX=10090 GN=Ulk1 PE=1 SV=1	Ulk1	AS(0.997)PS(0.996)PPS(0.007)HTDGAMLAR	1.057	0.48252
O70433	238	S	Four and a half LIM domains protein 2 OS=Mus musculus OX=10090 GN=Fhl2 PE=1 SV=1	Fhl2	YIS(1)FEER	0.974	0.52932
O70435	250	S	Proteasome subunit alpha type-3 OS=Mus musculus OX=10090 GN=Psma3 PE=1 SV=3	Psma3	ESLKEEDES(1)DDDNM	0.963	0.43074
O70439	45	S	Syntaxin-7 OS=Mus musculus OX=10090 GN=Stx7 PE=1 SV=3	Stx7	TLNQLGT(0.009)PQDS(0.991)PELR	1.088	0.16448
O70439	129	S	Syntaxin-7 OS=Mus musculus OX=10090 GN=Stx7 PE=1 SV=3	Stx7	VS(1)GGFPEDSSK	1.131	0.048039
O70439	79	T	Syntaxin-7 OS=Mus musculus OX=10090 GN=Stx7 PE=1 SV=3	Stx7	EFGS(0.002)LPT(0.039)T(0.955)PS(0.004)EQR	1.082	0.182197
O70472	1422	T	Transmembrane protein 131 OS=Mus musculus OX=10090 GN=Tmem131 PE=2 SV=2	Tmem131	GKPQEDELKDALADDDSS(0.002)S(0.07)T(0.496)T(0.321)T(0.046)ET(0.046)S(0.02)NPDTEPLLR	NA	NA
O70472	1153	S	Transmembrane protein 131 OS=Mus musculus OX=10090 GN=Tmem131 PE=2 SV=2	Tmem131	RLS(1)FEASNPPFDVGRPFDLR	1.188	0.00184171
O70475	474	T	UDP-glucose 6-dehydrogenase OS=Mus musculus OX=10090 GN=Ugdh PE=1 SV=1	Ugdh	RIPYT(1)PGEIPK	0.943	0.124125
O70480	30	S	Vesicle-associated membrane protein 4 OS=Mus musculus OX=10090 GN=Vamp4 PE=1 SV=1	Vamp4	RNLLEDDS(1)DEEEDFFLR	1.259	0.00094354
O70481	15	S	E3 ubiquitin-protein ligase UBR1 OS=Mus musculus OX=10090 GN=Ubr1 PE=1 SV=2	Ubr1	MDVS(1)PEPPLAPQR	0.992	0.94104
O70492	72	S	Sorting nexin-3 OS=Mus musculus OX=10090 GN=Snx3 PE=1 SV=3	Snx3	RYS(1)DFEWLR	1.054	0.0070241
O70493	73	S	Sorting nexin-12 OS=Mus musculus OX=10090 GN=Snx12 PE=1 SV=1	Snx12	RYS(1)DFEWLK	1.068	0.000115319
O70496	9	S	H(+)/Cl(-) exchange transporter 7 OS=Mus musculus OX=10090 GN=Clcn7 PE=1 SV=1	Clcn7	KVS(0.997)WS(0.003)GR	0.992	0.85514
O70551	448	T	SRSF protein kinase 1 OS=Mus musculus OX=10090 GN=Srpk1 PE=1 SV=2	Srpk1	ADT(1)PS(1)GDEQEPNGALDSK	NA	NA
O70551	450	S	SRSF protein kinase 1 OS=Mus musculus OX=10090 GN=Srpk1 PE=1 SV=2	Srpk1	ADT(1)PS(1)GDEQEPNGALDSK	1.089	0.127898
O70551	309	S	SRSF protein kinase 1 OS=Mus musculus OX=10090 GN=Srpk1 PE=1 SV=2	Srpk1	QEES(0.98)ES(0.983)PVDRPLT(0.037)ENPPNK	NA	NA
O70551	51	S	SRSF protein kinase 1 OS=Mus musculus OX=10090 GN=Srpk1 PE=1 SV=2	Srpk1	GSAPHSESDIPEQEEEILGS(1)DDDEQEDPNDYCK	1.137	0.00069592
O70551	311	S	SRSF protein kinase 1 OS=Mus musculus OX=10090 GN=Srpk1 PE=1 SV=2	Srpk1	QEES(0.012)ES(0.988)PVDRPLTENPPNK	1.069	0.086704
O70585	294	S	Dystrobrevin beta OS=Mus musculus OX=10090 GN=Dtnb PE=1 SV=3	Dtnb	EHSSWKS(1)PAK	NA	NA
O70585	468	T	Dystrobrevin beta OS=Mus musculus OX=10090 GN=Dtnb PE=1 SV=3	Dtnb	LRLEHEQAS(0.001)QPT(0.999)PEK	NA	NA
O70585	524	S	Dystrobrevin beta OS=Mus musculus OX=10090 GN=Dtnb PE=1 SV=3	Dtnb	AQATGS(1)PHTSPTHGGGR	0.893	0.051038
O70585	528	S	Dystrobrevin beta OS=Mus musculus OX=10090 GN=Dtnb PE=1 SV=3	Dtnb	AQAT(0.023)GS(0.976)PHT(0.18)S(0.526)PT(0.296)HGGGR	0.863	0.0095823
O70585	394	S	Dystrobrevin beta OS=Mus musculus OX=10090 GN=Dtnb PE=1 SV=3	Dtnb	VLDS(1)PSRLDEEHR	0.989	0.7846
O70589	582	S	Peripheral plasma membrane protein CASK OS=Mus musculus OX=10090 GN=Cask PE=1 SV=2	Cask	TQSSSCERDS(0.994)PS(0.006)TSR	0.726	0.0105615
O70589	314	S	Peripheral plasma membrane protein CASK OS=Mus musculus OX=10090 GN=Cask PE=1 SV=2	Cask	GAVLAAVS(0.5)S(0.5)HK	0.987	0.78818
O70589	576	S	Peripheral plasma membrane protein CASK OS=Mus musculus OX=10090 GN=Cask PE=1 SV=2	Cask	T(0.001)QS(0.033)S(0.797)S(0.17)CERDSPSTSR	0.748	0.00067757
O70589	313	S	Peripheral plasma membrane protein CASK OS=Mus musculus OX=10090 GN=Cask PE=1 SV=2	Cask	GAVLAAVS(0.974)S(0.026)HK	1.006	0.82644
O88196	1060	S	E3 ubiquitin-protein ligase TTC3 OS=Mus musculus OX=10090 GN=Ttc3 PE=1 SV=2	Ttc3	RNS(0.944)DS(0.056)AGPFAVPDHLR	NA	NA
O88196	1009	S	E3 ubiquitin-protein ligase TTC3 OS=Mus musculus OX=10090 GN=Ttc3 PE=1 SV=2	Ttc3	KQDS(1)DEMPFGCIK	1.003	0.93882
O88196	749	S	E3 ubiquitin-protein ligase TTC3 OS=Mus musculus OX=10090 GN=Ttc3 PE=1 SV=2	Ttc3	VPS(1)RPVLK	NA	NA
O88273	56	S	Gremlin-2 OS=Mus musculus OX=10090 GN=Grem2 PE=1 SV=1	Grem2	EVLAS(0.11)S(0.89)QEALVVTER	0.726	5.6331e-05
O88273	55	S	Gremlin-2 OS=Mus musculus OX=10090 GN=Grem2 PE=1 SV=1	Grem2	EVLAS(0.5)S(0.5)QEALVVTER	0.689	4.4145e-05
O88286	1049	T	Protein Wiz OS=Mus musculus OX=10090 GN=Wiz PE=1 SV=2	Wiz	SPQLSLS(0.001)PRPT(0.826)S(0.173)PK	1.091	0.2152
O88286	1550	S	Protein Wiz OS=Mus musculus OX=10090 GN=Wiz PE=1 SV=2	Wiz	AADSGERPLAT(0.201)S(0.798)PPGT(0.001)VK	0.979	0.70508
O88286	1050	S	Protein Wiz OS=Mus musculus OX=10090 GN=Wiz PE=1 SV=2	Wiz	SPQLSLS(1)PRPT(0.296)S(0.704)PK	0.989	0.79166
O88286	1045	S	Protein Wiz OS=Mus musculus OX=10090 GN=Wiz PE=1 SV=2	Wiz	SPQLSLS(1)PRPT(0.296)S(0.704)PK	0.964	0.34944
O88286	1184	S	Protein Wiz OS=Mus musculus OX=10090 GN=Wiz PE=1 SV=2	Wiz	KLPPPPGSPLGHS(0.991)PT(0.009)ASPPPTAR	1.063	0.27386
O88286	1029	S	Protein Wiz OS=Mus musculus OX=10090 GN=Wiz PE=1 SV=2	Wiz	APLTLAGS(0.995)PT(0.005)PK	0.949	0.105064
O88286	1370	S	Protein Wiz OS=Mus musculus OX=10090 GN=Wiz PE=1 SV=2	Wiz	ELS(0.018)LS(0.981)PITGSK	0.911	0.0186822
O88286	1039	S	Protein Wiz OS=Mus musculus OX=10090 GN=Wiz PE=1 SV=2	Wiz	NPEDKS(1)PQLS(0.337)LS(0.454)PRPT(0.09)S(0.12)PK	1.079	0.165444
O88286	1549	T	Protein Wiz OS=Mus musculus OX=10090 GN=Wiz PE=1 SV=2	Wiz	AADS(0.01)GERPLAT(0.493)S(0.493)PPGT(0.004)VK	NA	NA
O88291	272	T	DBIRD complex subunit ZNF326 OS=Mus musculus OX=10090 GN=Znf326 PE=1 SV=1	Znf326	MNLS(0.077)KS(0.216)PT(0.668)KT(0.039)DPK	1.092	0.091099
O88291	270	S	DBIRD complex subunit ZNF326 OS=Mus musculus OX=10090 GN=Znf326 PE=1 SV=1	Znf326	MNLSKS(0.978)PT(0.022)K	0.803	0.021764
O88327	373	S	Alpha-catulin OS=Mus musculus OX=10090 GN=Ctnnal1 PE=1 SV=1	Ctnnal1	S(1)AAEELELTVLK	0.991	0.82414
O88343	1034	S	Electrogenic sodium bicarbonate cotransporter 1 OS=Mus musculus OX=10090 GN=Slc4a4 PE=1 SV=2	Slc4a4	GS(0.054)LDS(0.946)DNDDS(1)DCPYSEK	1.119	0.0098385
O88343	257	S	Electrogenic sodium bicarbonate cotransporter 1 OS=Mus musculus OX=10090 GN=Slc4a4 PE=1 SV=2	Slc4a4	NLTSS(0.028)S(0.972)LNDISDKPEK	1.191	0.005157
O88343	1029	S	Electrogenic sodium bicarbonate cotransporter 1 OS=Mus musculus OX=10090 GN=Slc4a4 PE=1 SV=2	Slc4a4	GS(0.054)LDS(0.946)DNDDS(1)DCPYSEK	1.065	0.126076
O88351	672	S	Inhibitor of nuclear factor kappa-B kinase subunit beta OS=Mus musculus OX=10090 GN=Ikbkb PE=1 SV=1	Ikbkb	GPVS(0.146)GS(0.708)PDS(0.146)MNVSR	1.127	0.0030576
O88379	284	S	Bromodomain adjacent to zinc finger domain protein 1A OS=Mus musculus OX=10090 GN=Baz1a PE=1 SV=3	Baz1a	RIS(1)FGQEDSIASK	0.896	0.080625
O88379	732	T	Bromodomain adjacent to zinc finger domain protein 1A OS=Mus musculus OX=10090 GN=Baz1a PE=1 SV=3	Baz1a	DLDPDVVT(1)EDEDDPGSHK	0.989	0.7449
O88413	69	T	Tubby-related protein 3 OS=Mus musculus OX=10090 GN=Tulp3 PE=1 SV=1	Tulp3	GS(0.187)EEHT(0.813)PLVDPQMPR	1.086	0.20534
O88413	372	S	Tubby-related protein 3 OS=Mus musculus OX=10090 GN=Tulp3 PE=1 SV=1	Tulp3	WQNKS(1)MENLIELHNK	1.012	0.822
O88427	541	S	Voltage-dependent T-type calcium channel subunit alpha-1H OS=Mus musculus OX=10090 GN=Cacna1h PE=1 SV=3	Cacna1h	RPS(1)PEPGAGDTR	0.827	0.034062
O88447	459	S	Kinesin light chain 1 OS=Mus musculus OX=10090 GN=Klc1 PE=1 SV=3	Klc1	VDS(0.813)PT(0.184)VT(0.002)T(0.001)TLK	NA	NA
O88447	523	S	Kinesin light chain 1 OS=Mus musculus OX=10090 GN=Klc1 PE=1 SV=3	Klc1	S(1)RES(1)LNMDVVK	0.781	0.0078199
O88447	520	S	Kinesin light chain 1 OS=Mus musculus OX=10090 GN=Klc1 PE=1 SV=3	Klc1	S(1)RES(1)LNMDVVK	0.9	0.071281
O88448	123	S	Kinesin light chain 2 OS=Mus musculus OX=10090 GN=Klc2 PE=1 SV=1	Klc2	S(1)EQAVAQLEEEK	NA	NA
O88448	575	S	Kinesin light chain 2 OS=Mus musculus OX=10090 GN=Klc2 PE=1 SV=1	Klc2	AS(0.036)S(0.964)LNFLNK	0.805	0.010481
O88448	551	S	Kinesin light chain 2 OS=Mus musculus OX=10090 GN=Klc2 PE=1 SV=1	Klc2	RS(0.306)S(0.694)EMLVR	0.982	0.7298
O88448	539	S	Kinesin light chain 2 OS=Mus musculus OX=10090 GN=Klc2 PE=1 SV=1	Klc2	RS(0.087)GS(0.913)FGK	0.86	0.100964
O88448	550	S	Kinesin light chain 2 OS=Mus musculus OX=10090 GN=Klc2 PE=1 SV=1	Klc2	S(0.977)S(0.023)EMLVR	0.934	0.058043
O88448	505	S	Kinesin light chain 2 OS=Mus musculus OX=10090 GN=Klc2 PE=1 SV=1	Klc2	RGS(0.995)RDVAGPQS(0.004)ESDLEESGPAAEWSGDGSGSLR	1.286	0.113335
O88448	574	S	Kinesin light chain 2 OS=Mus musculus OX=10090 GN=Klc2 PE=1 SV=1	Klc2	RAS(0.5)S(0.5)LNFLNK	NA	NA
O88466	878	S	Zinc finger protein 106 OS=Mus musculus OX=10090 GN=Znf106 PE=1 SV=3	Znf106	S(0.093)LS(0.896)ES(0.01)SVVMDR	NA	NA
O88466	778	S	Zinc finger protein 106 OS=Mus musculus OX=10090 GN=Znf106 PE=1 SV=3	Znf106	IRNVS(1)GHR	NA	NA
O88466	1328	T	Zinc finger protein 106 OS=Mus musculus OX=10090 GN=Znf106 PE=1 SV=3	Znf106	LS(0.102)FT(0.771)PET(0.127)PAEK	0.994	0.74012
O88466	1041	S	Zinc finger protein 106 OS=Mus musculus OX=10090 GN=Znf106 PE=1 SV=3	Znf106	ATGDGS(1)S(1)PELPSLER	1.02	0.65208
O88466	1040	S	Zinc finger protein 106 OS=Mus musculus OX=10090 GN=Znf106 PE=1 SV=3	Znf106	ATGDGS(1)S(1)PELPSLER	1.036	0.48542
O88470	33	S	Forkhead box protein L2 OS=Mus musculus OX=10090 GN=Foxl2 PE=1 SV=2	Foxl2	EAEAS(0.002)PPS(0.998)PGK	0.892	0.0029034
O88485	162	S	Cytoplasmic dynein 1 intermediate chain 1 OS=Mus musculus OX=10090 GN=Dync1i1 PE=1 SV=2	Dync1i1	ETQTPLAT(0.003)HQS(0.997)EEDEEDEEMVEPK	1.021	0.61928
O88485	618	S	Cytoplasmic dynein 1 intermediate chain 1 OS=Mus musculus OX=10090 GN=Dync1i1 PE=1 SV=2	Dync1i1	ADS(1)EEEGAVELAA	1.082	0.0199597
O88487	81	S	Cytoplasmic dynein 1 intermediate chain 2 OS=Mus musculus OX=10090 GN=Dync1i2 PE=1 SV=1	Dync1i2	EAEALLQSMGLTTDS(0.001)PIVPPPMS(0.93)PS(0.055)S(0.014)K	0.902	0.005577
O88487	98	S	Cytoplasmic dynein 1 intermediate chain 2 OS=Mus musculus OX=10090 GN=Dync1i2 PE=1 SV=1	Dync1i2	SVSTPSEAGS(0.129)QDS(0.871)GDGAVGSR	1.087	0.143863
O88491	2129	S	Histone-lysine N-methyltransferase, H3 lysine-36 and H4 lysine-20 specific OS=Mus musculus OX=10090 GN=Nsd1 PE=1 SV=1	Nsd1	EYVPPTATS(0.003)PPS(0.987)PGT(0.009)QPK	1.025	0.68614
O88491	1408	S	Histone-lysine N-methyltransferase, H3 lysine-36 and H4 lysine-20 specific OS=Mus musculus OX=10090 GN=Nsd1 PE=1 SV=1	Nsd1	T(0.289)AAS(0.711)PKEILEEGVEHDPGMSASK	NA	NA
O88491	383	S	Histone-lysine N-methyltransferase, H3 lysine-36 and H4 lysine-20 specific OS=Mus musculus OX=10090 GN=Nsd1 PE=1 SV=1	Nsd1	SLAFDS(0.002)EHS(0.998)ADEK	NA	NA
O88491	2369	S	Histone-lysine N-methyltransferase, H3 lysine-36 and H4 lysine-20 specific OS=Mus musculus OX=10090 GN=Nsd1 PE=1 SV=1	Nsd1	AAS(1)PQEVTPQADEK	0.928	0.23318
O88502	18	S	High affinity cAMP-specific and IBMX-insensitive 3',5'-cyclic phosphodiesterase 8A OS=Mus musculus OX=10090 GN=Pde8a PE=1 SV=1	Pde8a	T(0.007)FS(0.031)HS(0.961)DGEDEDVDVDVPGPAPR	1.025	0.62072
O88502	452	S	High affinity cAMP-specific and IBMX-insensitive 3',5'-cyclic phosphodiesterase 8A OS=Mus musculus OX=10090 GN=Pde8a PE=1 SV=1	Pde8a	RFS(1)GNEYILATK	1.086	0.054457
O88502	382	S	High affinity cAMP-specific and IBMX-insensitive 3',5'-cyclic phosphodiesterase 8A OS=Mus musculus OX=10090 GN=Pde8a PE=1 SV=1	Pde8a	IHS(1)MMIEAPITK	NA	NA
O88508	251	S	DNA (cytosine-5)-methyltransferase 3A OS=Mus musculus OX=10090 GN=Dnmt3a PE=1 SV=2	Dnmt3a	VEEASPPAVQQPT(0.166)DPAS(0.4)PT(0.4)VAT(0.026)T(0.008)PEPVGGDAGDK	NA	NA
O88508	120	T	DNA (cytosine-5)-methyltransferase 3A OS=Mus musculus OX=10090 GN=Dnmt3a PE=1 SV=2	Dnmt3a	GGAPAEGEGTET(1)PPEASR	1.1	0.133179
O88508	253	T	DNA (cytosine-5)-methyltransferase 3A OS=Mus musculus OX=10090 GN=Dnmt3a PE=1 SV=2	Dnmt3a	VEEASPPAVQQPT(0.166)DPAS(0.4)PT(0.4)VAT(0.026)T(0.008)PEPVGGDAGDK	NA	NA
O88508	239	S	DNA (cytosine-5)-methyltransferase 3A OS=Mus musculus OX=10090 GN=Dnmt3a PE=1 SV=2	Dnmt3a	VEEAS(0.999)PPAVQQPT(0.087)DPAS(0.386)PT(0.315)VAT(0.166)T(0.047)PEPVGGDAGDK	1.182	0.00139923
O88508	102	S	DNA (cytosine-5)-methyltransferase 3A OS=Mus musculus OX=10090 GN=Dnmt3a PE=1 SV=2	Dnmt3a	SEPQPEEGS(1)PAAGQK	0.888	0.0093972
O88508	389	S	DNA (cytosine-5)-methyltransferase 3A OS=Mus musculus OX=10090 GN=Dnmt3a PE=1 SV=2	Dnmt3a	LFPACHDS(1)DES(0.889)DS(0.111)GK	1.035	0.37974
O88508	386	S	DNA (cytosine-5)-methyltransferase 3A OS=Mus musculus OX=10090 GN=Dnmt3a PE=1 SV=2	Dnmt3a	LFPACHDS(1)DES(0.889)DS(0.111)GK	1.035	0.37974
O88508	4	S	DNA (cytosine-5)-methyltransferase 3A OS=Mus musculus OX=10090 GN=Dnmt3a PE=1 SV=2	Dnmt3a	PS(0.036)S(0.961)GPGDT(0.003)SSSSLER	1.236	0.0022828
O88509	39	S	DNA (cytosine-5)-methyltransferase 3B OS=Mus musculus OX=10090 GN=Dnmt3b PE=1 SV=2	Dnmt3b	DAPS(1)PPVLEAICTEPVCTPETR	1.131	0.27538
O88522	380	S	NF-kappa-B essential modulator OS=Mus musculus OX=10090 GN=Ikbkg PE=1 SV=2	Ikbkg	RS(1)PPEEPPDFCCPK	0.905	0.023322
O88532	1054	S	Zinc finger RNA-binding protein OS=Mus musculus OX=10090 GN=Zfr PE=1 SV=2	Zfr	RRDS(1)DGVDGFEAEGK	1.057	0.003439
O88559	487	S	Menin OS=Mus musculus OX=10090 GN=Men1 PE=1 SV=2	Men1	RES(1)KPEEPPPPK	0.932	0.0102831
O88569	85	S	Heterogeneous nuclear ribonucleoproteins A2/B1 OS=Mus musculus OX=10090 GN=Hnrnpa2b1 PE=1 SV=2	Hnrnpa2b1	PHS(1)IDGR	0.837	0.003703
O88569	259	S	Heterogeneous nuclear ribonucleoproteins A2/B1 OS=Mus musculus OX=10090 GN=Hnrnpa2b1 PE=1 SV=2	Hnrnpa2b1	GFGDGYNGYGGGPGGGNFGGS(1)PGYGGGR	0.99	0.4714
O88572	1490	S	Low-density lipoprotein receptor-related protein 6 OS=Mus musculus OX=10090 GN=Lrp6 PE=1 SV=1	Lrp6	GTYFPAILNPPPS(0.737)PAT(0.263)ER	1.097	0.120595
O88573	382	S	AF4/FMR2 family member 1 OS=Mus musculus OX=10090 GN=Aff1 PE=1 SV=2	Aff1	FPFPTKDPLHVS(1)PATQSQK	1.023	0.50526
O88573	132	S	AF4/FMR2 family member 1 OS=Mus musculus OX=10090 GN=Aff1 PE=1 SV=2	Aff1	PVGNIS(0.008)HS(0.992)PK	NA	NA
O88574	131	S	Histone deacetylase complex subunit SAP30 OS=Mus musculus OX=10090 GN=Sap30 PE=1 SV=1	Sap30	KGS(1)DDDGGDSPVQDIDTPEVDLYQLQVNTLR	1.113	0.045739
O88587	261	S	Catechol O-methyltransferase OS=Mus musculus OX=10090 GN=Comt PE=1 SV=2	Comt	AVYQGPGS(0.142)S(0.858)PVK	1.007	0.93754
O88587	260	S	Catechol O-methyltransferase OS=Mus musculus OX=10090 GN=Comt PE=1 SV=2	Comt	AVYQGPGS(0.53)S(0.47)PVK	0.928	0.046536
O88622	286	S	Poly(ADP-ribose) glycohydrolase OS=Mus musculus OX=10090 GN=Parg PE=1 SV=2	Parg	LTGQESSLGDS(1)PPFEK	0.9	0.190404
O88622	311	S	Poly(ADP-ribose) glycohydrolase OS=Mus musculus OX=10090 GN=Parg PE=1 SV=2	Parg	NS(0.001)CQDS(0.999)EADEETSPVFDEQDDR	1.109	0.041841
O88622	135	S	Poly(ADP-ribose) glycohydrolase OS=Mus musculus OX=10090 GN=Parg PE=1 SV=2	Parg	LENVPQLNLDKS(0.999)PT(0.001)EK	0.833	0.005535
O88622	297	S	Poly(ADP-ribose) glycohydrolase OS=Mus musculus OX=10090 GN=Parg PE=1 SV=2	Parg	ESEPES(1)PMDVDNSK	NA	NA
O88643	212	T	Serine/threonine-protein kinase PAK 1 OS=Mus musculus OX=10090 GN=Pak1 PE=1 SV=1	Pak1	SVIEPLPVT(0.799)PT(0.201)R	1.234	0.0187581
O88643	144	S	Serine/threonine-protein kinase PAK 1 OS=Mus musculus OX=10090 GN=Pak1 PE=1 SV=1	Pak1	Y(0.002)MS(0.677)FT(0.321)DK	0.885	0.049057
O88643	230	T	Serine/threonine-protein kinase PAK 1 OS=Mus musculus OX=10090 GN=Pak1 PE=1 SV=1	Pak1	DVATSPIS(0.007)PT(0.077)ENNT(0.307)T(0.607)PPDALT(0.002)R	1.109	0.22592
O88665	265	S	Bromodomain-containing protein 7 OS=Mus musculus OX=10090 GN=Brd7 PE=1 SV=1	Brd7	TDACQS(1)GEDSGCWQR	0.958	0.47166
O88665	483	S	Bromodomain-containing protein 7 OS=Mus musculus OX=10090 GN=Brd7 PE=1 SV=1	Brd7	SLQDLDMS(0.233)S(0.766)PEDEGQT(0.001)R	NA	NA
O88665	289	S	Bromodomain-containing protein 7 OS=Mus musculus OX=10090 GN=Brd7 PE=1 SV=1	Brd7	EREDSGDAET(0.001)QAFRS(0.999)PAK	0.931	0.068182
O88665	311	S	Bromodomain-containing protein 7 OS=Mus musculus OX=10090 GN=Brd7 PE=1 SV=1	Brd7	S(0.066)S(0.226)NS(0.708)EREHEQIER	0.951	0.13074
O88665	279	S	Bromodomain-containing protein 7 OS=Mus musculus OX=10090 GN=Brd7 PE=1 SV=1	Brd7	EREDS(1)GDAETQAFR	1.143	0.0086169
O88700	208	S	Bloom syndrome protein homolog OS=Mus musculus OX=10090 GN=Blm PE=1 SV=1	Blm	T(0.013)DLT(0.099)PPS(0.888)PECLQVDLTK	NA	NA
O88735	287	T	Ensconsin OS=Mus musculus OX=10090 GN=Map7 PE=1 SV=1	Map7	RRT(1)IHGLASHK	NA	NA
O88735	316	S	Ensconsin OS=Mus musculus OX=10090 GN=Map7 PE=1 SV=1	Map7	T(0.114)LS(0.86)PS(0.026)NLK	0.781	0.0039979
O88737	2046	S	Protein bassoon OS=Mus musculus OX=10090 GN=Bsn PE=1 SV=4	Bsn	YLGQGLQYGS(0.949)FT(0.05)DLR	NA	NA
O88738	483	S	Baculoviral IAP repeat-containing protein 6 OS=Mus musculus OX=10090 GN=Birc6 PE=1 SV=2	Birc6	LEGDSDDLLEDS(1)DS(0.999)EEHS(0.001)R	1.238	0.0031371
O88738	485	S	Baculoviral IAP repeat-containing protein 6 OS=Mus musculus OX=10090 GN=Birc6 PE=1 SV=2	Birc6	LEGDSDDLLEDS(1)DS(0.999)EEHS(0.001)R	1.221	0.0097008
O88746	464	S	Target of Myb protein 1 OS=Mus musculus OX=10090 GN=Tom1 PE=1 SV=1	Tom1	AADRLPNLAS(0.22)PS(0.778)AEGPPRPS(0.001)PGT(0.001)APR	1.096	0.179717
O88746	462	S	Target of Myb protein 1 OS=Mus musculus OX=10090 GN=Tom1 PE=1 SV=1	Tom1	LPNLAS(0.997)PS(0.003)AEGPPRPSPGTAPR	1.013	0.9219
O88783	1755	S	Coagulation factor V OS=Mus musculus OX=10090 GN=F5 PE=1 SV=1	F5	RIES(1)PEEK	0.799	0.00071567
O88792	286	T	Junctional adhesion molecule A OS=Mus musculus OX=10090 GN=F11r PE=1 SV=2	F11r	VIYS(0.003)QPS(0.995)T(0.779)RS(0.223)EGEFK	1.183	0.046541
O88792	288	S	Junctional adhesion molecule A OS=Mus musculus OX=10090 GN=F11r PE=1 SV=2	F11r	VIYSQPST(0.023)RS(0.977)EGEFK	1.229	0.0022834
O88792	285	S	Junctional adhesion molecule A OS=Mus musculus OX=10090 GN=F11r PE=1 SV=2	F11r	VIYS(0.003)QPS(0.995)T(0.779)RS(0.223)EGEFK	1.147	0.0169987
O88792	297	S	Junctional adhesion molecule A OS=Mus musculus OX=10090 GN=F11r PE=1 SV=2	F11r	QT(0.006)S(0.071)S(0.923)FLV	1.097	0.59166
O88796	251	S	Ribonuclease P protein subunit p30 OS=Mus musculus OX=10090 GN=Rpp30 PE=1 SV=1	Rpp30	KPRPS(0.998)EADDES(0.002)LPVCK	0.918	0.077678
O88799	415	S	Zonadhesin OS=Mus musculus OX=10090 GN=Zan PE=1 SV=1	Zan	S(0.012)VPT(0.993)LIAGS(0.995)PR	NA	NA
O88799	410	T	Zonadhesin OS=Mus musculus OX=10090 GN=Zan PE=1 SV=1	Zan	S(0.012)VPT(0.993)LIAGS(0.995)PR	NA	NA
O88842	589	S	FYVE, RhoGEF and PH domain-containing protein 3 OS=Mus musculus OX=10090 GN=Fgd3 PE=1 SV=1	Fgd3	VCRECFLEEPLVPPS(0.961)PS(0.029)S(0.009)ET(0.001)PTELK	0.998	0.9581
O88842	543	S	FYVE, RhoGEF and PH domain-containing protein 3 OS=Mus musculus OX=10090 GN=Fgd3 PE=1 SV=1	Fgd3	SCGETFNS(1)ITK	1.221	0.0179808
O88842	442	S	FYVE, RhoGEF and PH domain-containing protein 3 OS=Mus musculus OX=10090 GN=Fgd3 PE=1 SV=1	Fgd3	S(0.997)LELQT(0.003)R	0.925	0.0153783
O88844	135	Y	Isocitrate dehydrogenase [NADP] cytoplasmic OS=Mus musculus OX=10090 GN=Idh1 PE=1 SV=2	Idh1	HAY(1)GDQYR	NA	NA
O88845	187	S	A-kinase anchor protein 10, mitochondrial OS=Mus musculus OX=10090 GN=Akap10 PE=1 SV=3	Akap10	QSSLAEPVS(0.988)PS(0.012)K	1.014	0.6228
O88852	378	S	Testis-specific Y-encoded-like protein 1 OS=Mus musculus OX=10090 GN=Tspyl1 PE=2 SV=1	Tspyl1	EPVEIPRPFGFQS(1)G	1.147	0.025997
O88856	38	T	Protein-tyrosine sulfotransferase 2 OS=Mus musculus OX=10090 GN=Tpst2 PE=1 SV=1	Tpst2	AVLGGT(1)RNPR	0.948	0.163398
O88874	329	S	Cyclin-K OS=Mus musculus OX=10090 GN=Ccnk PE=1 SV=3	Ccnk	KPS(1)PQPS(1)PPR	0.792	0.00115724
O88874	325	S	Cyclin-K OS=Mus musculus OX=10090 GN=Ccnk PE=1 SV=3	Ccnk	KPS(1)PQPS(1)PPR	0.748	0.00065997
O88874	341	S	Cyclin-K OS=Mus musculus OX=10090 GN=Ccnk PE=1 SV=3	Ccnk	RAVVVS(1)PKEENK	0.773	0.0077447
O88888	122	S	Amyloid-beta A4 precursor protein-binding family A member 3 OS=Mus musculus OX=10090 GN=Apba3 PE=1 SV=1	Apba3	DEAS(0.207)S(0.793)PAQSVPQDPAQTAPR	0.976	0.46542
O88907	483	S	E3 SUMO-protein ligase PIAS1 OS=Mus musculus OX=10090 GN=Pias1 PE=1 SV=2	Pias1	T(0.262)CPS(0.738)LS(0.868)PT(0.118)S(0.014)PLSNK	NA	NA
O88907	503	S	E3 SUMO-protein ligase PIAS1 OS=Mus musculus OX=10090 GN=Pias1 PE=1 SV=2	Pias1	GILSLPHQAS(1)PVSR	1.118	0.2894
O88907	488	S	E3 SUMO-protein ligase PIAS1 OS=Mus musculus OX=10090 GN=Pias1 PE=1 SV=2	Pias1	TCPSLS(0.003)PT(0.129)S(0.866)PLS(0.002)NK	1.056	0.38786
O88907	485	S	E3 SUMO-protein ligase PIAS1 OS=Mus musculus OX=10090 GN=Pias1 PE=1 SV=2	Pias1	TCPS(0.027)LS(0.943)PT(0.024)S(0.005)PLSNK	NA	NA
O88935	9	S	Synapsin-1 OS=Mus musculus OX=10090 GN=Syn1 PE=1 SV=2	Syn1	RLS(0.964)DS(0.036)NFMANLPNGYMTDLQR	NA	NA
O88939	537	S	Zinc finger and BTB domain-containing protein 7A OS=Mus musculus OX=10090 GN=Zbtb7a PE=1 SV=2	Zbtb7a	HFKDEEEDEEEAS(1)PDGSGR	1.032	0.7034
O88939	331	S	Zinc finger and BTB domain-containing protein 7A OS=Mus musculus OX=10090 GN=Zbtb7a PE=1 SV=2	Zbtb7a	AGDS(0.991)DEES(0.007)RT(0.002)DDKGVMDYYLK	NA	NA
O89026	1016	S	Roundabout homolog 1 OS=Mus musculus OX=10090 GN=Robo1 PE=1 SV=1	Robo1	T(0.002)FNS(0.998)PNLK	1.077	0.39812
O89026	903	T	Roundabout homolog 1 OS=Mus musculus OX=10090 GN=Robo1 PE=1 SV=1	Robo1	KVPS(0.248)FT(0.747)FT(0.005)PTVTYQR	1.126	0.047305
O89032	592	S	SH3 and PX domain-containing protein 2A OS=Mus musculus OX=10090 GN=Sh3pxd2a PE=1 SV=2	Sh3pxd2a	RIS(0.999)PASSLQR	0.925	0.038643
O89032	812	S	SH3 and PX domain-containing protein 2A OS=Mus musculus OX=10090 GN=Sh3pxd2a PE=1 SV=2	Sh3pxd2a	RGS(1)ADIIPLTATTPPCVPK	NA	NA
O89033	55	S	Cell division control protein 6 homolog OS=Mus musculus OX=10090 GN=Cdc6 PE=1 SV=2	Cdc6	LLPLS(1)PR	0.839	0.0040989
O89079	13	S	Coatomer subunit epsilon OS=Mus musculus OX=10090 GN=Cope PE=1 SV=3	Cope	APPVPGAVSGGS(1)GEVDELFDVK	1.013	0.56192
O89084	204	S	cAMP-specific 3',5'-cyclic phosphodiesterase 4A OS=Mus musculus OX=10090 GN=Pde4a PE=1 SV=2	Pde4a	S(0.997)PLGGPPS(0.003)VCK	NA	NA
O89100	149	T	GRB2-related adaptor protein 2 OS=Mus musculus OX=10090 GN=Grap2 PE=1 SV=1	Grap2	DGT(1)QDQGHRGNS(1)LDRR	1.149	0.192595
O89100	158	S	GRB2-related adaptor protein 2 OS=Mus musculus OX=10090 GN=Grap2 PE=1 SV=1	Grap2	DGT(1)QDQGHRGNS(1)LDRR	1.149	0.192595
O89110	188	S	Caspase-8 OS=Mus musculus OX=10090 GN=Casp8 PE=1 SV=1	Casp8	RMS(1)LEGR	1.026	0.21212
P00520	807	S	Tyrosine-protein kinase ABL1 OS=Mus musculus OX=10090 GN=Abl1 PE=1 SV=3	Abl1	KNEEAAEEGFKDTESS(0.002)PGS(0.188)S(0.808)PPS(0.002)LTPK	NA	NA
P00520	569	S	Tyrosine-protein kinase ABL1 OS=Mus musculus OX=10090 GN=Abl1 PE=1 SV=3	Abl1	GLGESDALDSEPAVS(1)PLLPR	1.132	0.074217
P00755	86	S	Kallikrein 1-related peptidase b1 OS=Mus musculus OX=10090 GN=Klk1b1 PE=2 SV=1	Klk1b1	NNLY(0.001)QDEPS(0.999)AQHR	1.122	0.174077
P01108	64	S	Myc proto-oncogene protein OS=Mus musculus OX=10090 GN=Myc PE=1 SV=1	Myc	FELLPT(1)PPLS(0.468)PS(0.532)RR	1.097	0.101443
P01108	164	S	Myc proto-oncogene protein OS=Mus musculus OX=10090 GN=Myc PE=1 SV=1	Myc	KDS(0.001)T(0.003)S(0.034)LS(0.962)PAR	0.858	0.0104407
P01108	58	T	Myc proto-oncogene protein OS=Mus musculus OX=10090 GN=Myc PE=1 SV=1	Myc	KFELLPT(1)PPLS(0.939)PS(0.061)RR	1.018	0.326
P01108	293	S	Myc proto-oncogene protein OS=Mus musculus OX=10090 GN=Myc PE=1 SV=1	Myc	GHS(0.043)KPPHS(0.957)PLVLK	1.007	0.90324
P01108	62	S	Myc proto-oncogene protein OS=Mus musculus OX=10090 GN=Myc PE=1 SV=1	Myc	KFELLPT(0.016)PPLS(0.973)PS(0.011)R	1.01	0.66534
P01902	350	S	H-2 class I histocompatibility antigen, K-D alpha chain OS=Mus musculus OX=10090 GN=H2-K1 PE=1 SV=1	H2-K1	GVNY(0.001)ALAPGS(0.757)QT(0.409)S(0.797)DLS(0.037)LPDGK	NA	NA
P01902	353	S	H-2 class I histocompatibility antigen, K-D alpha chain OS=Mus musculus OX=10090 GN=H2-K1 PE=1 SV=1	H2-K1	GVNYALAPGSQTS(0.001)DLS(0.999)LPDGK	1.148	0.00137971
P01902	347	S	H-2 class I histocompatibility antigen, K-D alpha chain OS=Mus musculus OX=10090 GN=H2-K1 PE=1 SV=1	H2-K1	GVNYALAPGS(0.989)QT(0.01)S(0.001)DLSLPDGK	1.324	0.0016617
P02340	312	S	Cellular tumor antigen p53 OS=Mus musculus OX=10090 GN=Tp53 PE=1 SV=4	Tp53	ALPTCTS(0.002)AS(0.998)PPQKK	1.097	0.052802
P04370	96	S	Myelin basic protein OS=Mus musculus OX=10090 GN=Mbp PE=1 SV=2	Mbp	LFS(1)RDAPGR	0.768	0.00131774
P04627	212	S	Serine/threonine-protein kinase A-Raf OS=Mus musculus OX=10090 GN=Araf PE=1 SV=2	Araf	S(0.28)T(0.28)S(0.28)T(0.161)PNVHMVSTTAPMDSSLMQFTAQSFSTDAAGR	NA	NA
P04627	213	T	Serine/threonine-protein kinase A-Raf OS=Mus musculus OX=10090 GN=Araf PE=1 SV=2	Araf	S(0.28)T(0.28)S(0.28)T(0.161)PNVHMVSTTAPMDSSLMQFTAQSFSTDAAGR	NA	NA
P04627	214	S	Serine/threonine-protein kinase A-Raf OS=Mus musculus OX=10090 GN=Araf PE=1 SV=2	Araf	S(0.28)T(0.28)S(0.28)T(0.161)PNVHMVSTTAPMDSSLMQFTAQSFSTDAAGR	NA	NA
P04627	157	S	Serine/threonine-protein kinase A-Raf OS=Mus musculus OX=10090 GN=Araf PE=1 SV=2	Araf	QFYHS(1)IQDLSGGSR	1.032	0.56836
P04627	255	S	Serine/threonine-protein kinase A-Raf OS=Mus musculus OX=10090 GN=Araf PE=1 SV=2	Araf	GS(0.867)PS(0.131)PAS(0.002)VSSGR	NA	NA
P05064	39	S	Fructose-bisphosphate aldolase A OS=Mus musculus OX=10090 GN=Aldoa PE=1 SV=2	Aldoa	GILAADES(0.02)T(0.095)GS(0.885)IAK	1.046	0.0176012
P05064	36	S	Fructose-bisphosphate aldolase A OS=Mus musculus OX=10090 GN=Aldoa PE=1 SV=2	Aldoa	GILAADES(0.789)T(0.21)GS(0.001)IAK	0.984	0.82464
P05132	49	T	cAMP-dependent protein kinase catalytic subunit alpha OS=Mus musculus OX=10090 GN=Prkaca PE=1 SV=3	Prkaca	IKT(0.636)LGT(0.258)GS(0.105)FGR	NA	NA
P05202	166	T	Aspartate aminotransferase, mitochondrial OS=Mus musculus OX=10090 GN=Got2 PE=1 SV=1	Got2	PSWGNHT(1)PIFR	NA	NA
P05202	332	T	Aspartate aminotransferase, mitochondrial OS=Mus musculus OX=10090 GN=Got2 PE=1 SV=1	Got2	IAATILT(0.643)S(0.357)PDLR	1.064	0.6075
P05213	334	T	Tubulin alpha-1B chain OS=Mus musculus OX=10090 GN=Tuba1b PE=1 SV=2	Tuba1b	DVNAAIAT(1)IK	0.839	0.0080953
P05213	287	S	Tubulin alpha-1B chain OS=Mus musculus OX=10090 GN=Tuba1b PE=1 SV=2	Tuba1b	AYHEQLS(0.999)VAEIT(0.001)NACFEPANQMVK	NA	NA
P05213	48	S	Tubulin alpha-1B chain OS=Mus musculus OX=10090 GN=Tuba1b PE=1 SV=2	Tuba1b	TIGGGDDS(0.878)FNT(0.122)FFSETGAGK	0.42	1.3271e-06
P05213	158	S	Tubulin alpha-1B chain OS=Mus musculus OX=10090 GN=Tuba1b PE=1 SV=2	Tuba1b	LS(0.999)VDY(0.001)GK	0.59	0.00140286
P05213	109	T	Tubulin alpha-1B chain OS=Mus musculus OX=10090 GN=Tuba1b PE=1 SV=2	Tuba1b	GHYT(1)IGK	0.661	0.0194961
P05213	439	S	Tubulin alpha-1B chain OS=Mus musculus OX=10090 GN=Tuba1b PE=1 SV=2	Tuba1b	EDMAALEKDYEEVGVDS(1)VEGEGEEEGEEY	0.929	0.00040261
P05213	340	S	Tubulin alpha-1B chain OS=Mus musculus OX=10090 GN=Tuba1b PE=1 SV=2	Tuba1b	S(1)IQFVDWCPTGFK	0.744	0.0178019
P05213	54	S	Tubulin alpha-1B chain OS=Mus musculus OX=10090 GN=Tuba1b PE=1 SV=2	Tuba1b	TIGGGDDSFNT(0.002)FFS(0.973)ET(0.025)GAGK	0.788	0.000160145
P05480	217	S	Neuronal proto-oncogene tyrosine-protein kinase Src OS=Mus musculus OX=10090 GN=Src PE=1 SV=4	Src	KLDS(0.998)GGFY(0.002)ITSR	NA	NA
P05480	17	S	Neuronal proto-oncogene tyrosine-protein kinase Src OS=Mus musculus OX=10090 GN=Src PE=1 SV=4	Src	RRS(0.575)LEPS(0.425)ENVHGAGGAFPASQTPSK	1.052	0.3348
P05627	246	S	Transcription factor AP-1 OS=Mus musculus OX=10090 GN=Jun PE=1 SV=3	Jun	EEPQTVPEMPGET(0.003)PPLS(0.997)PIDMESQER	0.94	0.47912
P05627	63	S	Transcription factor AP-1 OS=Mus musculus OX=10090 GN=Jun PE=1 SV=3	Jun	NS(0.003)DLLT(0.194)S(0.803)PDVGLLK	0.834	0.0021162
P05627	73	S	Transcription factor AP-1 OS=Mus musculus OX=10090 GN=Jun PE=1 SV=3	Jun	LAS(1)PELER	0.823	0.00140103
P06467	78	S	Hemoglobin subunit zeta OS=Mus musculus OX=10090 GN=Hbz PE=2 SV=2	Hbz	S(0.015)IDNLS(0.989)S(0.989)ALT(0.007)K	0.993	0.81662
P06467	79	S	Hemoglobin subunit zeta OS=Mus musculus OX=10090 GN=Hbz PE=2 SV=2	Hbz	S(0.015)IDNLS(0.989)S(0.989)ALT(0.007)K	0.993	0.81662
P06795	1020	S	Multidrug resistance protein 1B OS=Mus musculus OX=10090 GN=Abcb1b PE=1 SV=1	Abcb1b	T(0.001)PEIDS(0.03)YS(0.781)T(0.188)EGLKPTLLEGNVK	NA	NA
P06795	589	S	Multidrug resistance protein 1B OS=Mus musculus OX=10090 GN=Abcb1b PE=1 SV=1	Abcb1b	TTIVIAHRLS(0.932)T(0.068)VR	NA	NA
P06795	669	S	Multidrug resistance protein 1B OS=Mus musculus OX=10090 GN=Abcb1b PE=1 SV=1	Abcb1b	S(1)IY(0.001)RS(0.999)VHR	1.017	0.77858
P06795	916	T	Multidrug resistance protein 1B OS=Mus musculus OX=10090 GN=Abcb1b PE=1 SV=1	Abcb1b	FET(1)MYAQSLQVPYR	0.893	0.0170387
P06795	386	S	Multidrug resistance protein 1B OS=Mus musculus OX=10090 GN=Abcb1b PE=1 SV=1	Abcb1b	GYKPDS(1)IMGNLEFK	NA	NA
P06795	645	S	Multidrug resistance protein 1B OS=Mus musculus OX=10090 GN=Abcb1b PE=1 SV=1	Abcb1b	GNEIEPGNNAYGSQS(0.977)DT(0.022)DASELTSEESK	0.876	0.0005194
P06795	665	S	Multidrug resistance protein 1B OS=Mus musculus OX=10090 GN=Abcb1b PE=1 SV=1	Abcb1b	S(1)IY(0.001)RS(0.999)VHR	NA	NA
P06795	681	S	Multidrug resistance protein 1B OS=Mus musculus OX=10090 GN=Abcb1b PE=1 SV=1	Abcb1b	RLS(1)MKEAVDEDVPLVSFWR	NA	NA
P06795	657	S	Multidrug resistance protein 1B OS=Mus musculus OX=10090 GN=Abcb1b PE=1 SV=1	Abcb1b	GNEIEPGNNAYGSQSDTDASELT(0.001)S(0.02)EES(0.792)KS(0.187)PLIR	0.959	0.2437
P06795	378	S	Multidrug resistance protein 1B OS=Mus musculus OX=10090 GN=Abcb1b PE=1 SV=1	Abcb1b	IIDNEPSIDS(0.006)FS(0.944)T(0.049)K	0.811	0.0038434
P06795	404	S	Multidrug resistance protein 1B OS=Mus musculus OX=10090 GN=Abcb1b PE=1 SV=1	Abcb1b	NVHFNYPS(0.381)RS(0.619)EVQILK	NA	NA
P06801	336	S	NADP-dependent malic enzyme OS=Mus musculus OX=10090 GN=Me1 PE=1 SV=2	Me1	IWLVDS(1)K	NA	NA
P06879	198	T	Prolactin OS=Mus musculus OX=10090 GN=Prl PE=2 SV=1	Prl	ILS(0.011)LRNT(0.989)IR	1.146	0.021058
P07356	238	Y	Annexin A2 OS=Mus musculus OX=10090 GN=Anxa2 PE=1 SV=2	Anxa2	S(0.029)Y(0.024)S(0.163)PY(0.785)DMLESIK	NA	NA
P07356	127	S	Annexin A2 OS=Mus musculus OX=10090 GN=Anxa2 PE=1 SV=2	Anxa2	GLGT(0.004)DEDS(0.996)LIEIICSR	NA	NA
P07356	184	S	Annexin A2 OS=Mus musculus OX=10090 GN=Anxa2 PE=1 SV=2	Anxa2	RAEDGS(1)VIDYELIDQDAR	1.098	0.056258
P07901	477	S	Heat shock protein HSP 90-alpha OS=Mus musculus OX=10090 GN=Hsp90aa1 PE=1 SV=4	Hsp90aa1	YYTSASGDEMVS(1)LKDYCTR	1.051	0.4515
P08113	42	S	Endoplasmin OS=Mus musculus OX=10090 GN=Hsp90b1 PE=1 SV=2	Hsp90b1	EGS(0.995)RT(0.005)DDEVVQR	1.015	0.82742
P08775	1850	S	DNA-directed RNA polymerase II subunit RPB1 OS=Mus musculus OX=10090 GN=Polr2a PE=1 SV=3	Polr2a	YTPTSPSYSPS(0.058)S(0.918)PEY(0.019)T(0.005)PASPK	1.036	0.30058
P08775	1882	S	DNA-directed RNA polymerase II subunit RPB1 OS=Mus musculus OX=10090 GN=Polr2a PE=1 SV=3	Polr2a	YS(0.978)PT(0.016)S(0.007)PTYS(0.997)PT(0.003)TPK	1.067	0.048518
P08775	1920	S	DNA-directed RNA polymerase II subunit RPB1 OS=Mus musculus OX=10090 GN=Polr2a PE=1 SV=3	Polr2a	Y(0.004)S(0.067)PT(0.393)S(0.476)PT(0.134)Y(0.051)S(0.873)PT(0.103)S(0.898)PK	0.975	0.40276
P08775	1913	S	DNA-directed RNA polymerase II subunit RPB1 OS=Mus musculus OX=10090 GN=Polr2a PE=1 SV=3	Polr2a	YSPT(0.001)S(0.957)PT(0.042)YSPTSPK	0.988	0.55544
P08775	1875	S	DNA-directed RNA polymerase II subunit RPB1 OS=Mus musculus OX=10090 GN=Polr2a PE=1 SV=3	Polr2a	YS(0.978)PT(0.016)S(0.007)PTYS(0.997)PT(0.003)TPK	1.101	0.00142152
P08775	1903	T	DNA-directed RNA polymerase II subunit RPB1 OS=Mus musculus OX=10090 GN=Polr2a PE=1 SV=3	Polr2a	YS(0.059)PT(0.401)S(0.401)PT(0.147)Y(0.002)S(0.006)PT(0.226)S(0.782)PVY(0.084)T(0.45)PT(0.366)S(0.075)PK	NA	NA
P08775	1906	S	DNA-directed RNA polymerase II subunit RPB1 OS=Mus musculus OX=10090 GN=Polr2a PE=1 SV=3	Polr2a	YSPTSPTYSPTSPVYTPT(0.396)S(0.604)PK	1.024	0.56518
P08775	1892	S	DNA-directed RNA polymerase II subunit RPB1 OS=Mus musculus OX=10090 GN=Polr2a PE=1 SV=3	Polr2a	YS(0.102)PT(0.134)S(0.662)PT(0.102)YSPTSPVYTPTSPK	0.996	0.92638
P08775	1857	S	DNA-directed RNA polymerase II subunit RPB1 OS=Mus musculus OX=10090 GN=Polr2a PE=1 SV=3	Polr2a	YTPTSPSYSPSSPEYT(0.008)PAS(0.991)PK	1.028	0.6309
P08775	1863	T	DNA-directed RNA polymerase II subunit RPB1 OS=Mus musculus OX=10090 GN=Polr2a PE=1 SV=3	Polr2a	YS(0.001)PT(0.926)S(0.074)PK	0.807	0.0034016
P08775	1915	T	DNA-directed RNA polymerase II subunit RPB1 OS=Mus musculus OX=10090 GN=Polr2a PE=1 SV=3	Polr2a	YS(0.001)PT(0.068)S(0.276)PT(0.65)Y(0.002)S(0.002)PTSPK	1.041	0.05842
P08775	1847	S	DNA-directed RNA polymerase II subunit RPB1 OS=Mus musculus OX=10090 GN=Polr2a PE=1 SV=3	Polr2a	YTPTSPS(0.001)YS(0.311)PS(0.311)S(0.22)PEY(0.133)T(0.025)PASPK	NA	NA
P08775	1891	T	DNA-directed RNA polymerase II subunit RPB1 OS=Mus musculus OX=10090 GN=Polr2a PE=1 SV=3	Polr2a	Y(0.074)S(0.498)PT(0.56)S(0.562)PT(0.103)Y(0.111)S(0.063)PT(0.015)S(0.015)PVYTPTSPK	NA	NA
P08775	1877	T	DNA-directed RNA polymerase II subunit RPB1 OS=Mus musculus OX=10090 GN=Polr2a PE=1 SV=3	Polr2a	YS(0.002)PT(0.499)S(0.499)PTYSPTTPK	NA	NA
P08775	1864	S	DNA-directed RNA polymerase II subunit RPB1 OS=Mus musculus OX=10090 GN=Polr2a PE=1 SV=3	Polr2a	YS(0.001)PT(0.025)S(0.974)PK	0.991	0.91998
P08775	1868	S	DNA-directed RNA polymerase II subunit RPB1 OS=Mus musculus OX=10090 GN=Polr2a PE=1 SV=3	Polr2a	YS(0.008)PT(0.048)S(0.944)PKYS(0.741)PT(0.249)S(0.01)PK	1.051	0.4927
P08775	1833	S	DNA-directed RNA polymerase II subunit RPB1 OS=Mus musculus OX=10090 GN=Polr2a PE=1 SV=3	Polr2a	YT(0.003)PQS(0.024)PT(0.09)Y(0.019)T(0.377)PS(0.394)S(0.394)PS(0.367)Y(0.145)S(0.159)PS(0.031)S(0.044)PS(0.156)Y(0.111)S(0.581)PT(0.08)S(0.025)PK	NA	NA
P08775	1919	T	DNA-directed RNA polymerase II subunit RPB1 OS=Mus musculus OX=10090 GN=Polr2a PE=1 SV=3	Polr2a	YS(0.787)PT(0.149)S(0.064)PTYS(0.007)PT(0.974)S(0.019)PK	1.045	0.068661
P08775	1896	S	DNA-directed RNA polymerase II subunit RPB1 OS=Mus musculus OX=10090 GN=Polr2a PE=1 SV=3	Polr2a	YS(0.258)PT(0.354)S(0.388)PT(0.003)Y(0.005)S(0.661)PT(0.316)S(0.016)PVYTPTSPK	1.071	0.096102
P08775	1845	S	DNA-directed RNA polymerase II subunit RPB1 OS=Mus musculus OX=10090 GN=Polr2a PE=1 SV=3	Polr2a	YT(0.007)PT(0.059)S(0.355)PS(0.58)Y(0.001)S(0.027)PS(0.497)S(0.474)PEYTPASPK	1.08	0.024062
P08775	1884	T	DNA-directed RNA polymerase II subunit RPB1 OS=Mus musculus OX=10090 GN=Polr2a PE=1 SV=3	Polr2a	YS(0.967)PT(0.033)SPTYS(0.508)PT(0.491)T(0.002)PK	NA	NA
P08775	1917	S	DNA-directed RNA polymerase II subunit RPB1 OS=Mus musculus OX=10090 GN=Polr2a PE=1 SV=3	Polr2a	YSPTSPTYS(1)PT(0.918)S(0.082)PK	1.01	0.81598
P08775	1822	S	DNA-directed RNA polymerase II subunit RPB1 OS=Mus musculus OX=10090 GN=Polr2a PE=1 SV=3	Polr2a	YT(0.003)PQS(0.024)PT(0.09)Y(0.019)T(0.377)PS(0.394)S(0.394)PS(0.367)Y(0.145)S(0.159)PS(0.031)S(0.044)PS(0.156)Y(0.111)S(0.581)PT(0.08)S(0.025)PK	NA	NA
P08775	1910	S	DNA-directed RNA polymerase II subunit RPB1 OS=Mus musculus OX=10090 GN=Polr2a PE=1 SV=3	Polr2a	YS(0.787)PT(0.149)S(0.064)PTYS(0.007)PT(0.974)S(0.019)PK	1.039	0.145578
P08775	1905	T	DNA-directed RNA polymerase II subunit RPB1 OS=Mus musculus OX=10090 GN=Polr2a PE=1 SV=3	Polr2a	YSPTSPTYSPTSPVYT(0.014)PT(0.637)S(0.35)PK	1.017	0.81842
P08775	1889	S	DNA-directed RNA polymerase II subunit RPB1 OS=Mus musculus OX=10090 GN=Polr2a PE=1 SV=3	Polr2a	Y(0.176)S(0.684)PT(0.046)S(0.046)PT(0.046)Y(0.002)SPTSPVYTPTSPK	NA	NA
P08775	1899	S	DNA-directed RNA polymerase II subunit RPB1 OS=Mus musculus OX=10090 GN=Polr2a PE=1 SV=3	Polr2a	YS(0.059)PT(0.401)S(0.401)PT(0.147)Y(0.002)S(0.006)PT(0.226)S(0.782)PVY(0.084)T(0.45)PT(0.366)S(0.075)PK	1.115	0.039582
P08775	1878	S	DNA-directed RNA polymerase II subunit RPB1 OS=Mus musculus OX=10090 GN=Polr2a PE=1 SV=3	Polr2a	YS(0.009)PT(0.156)S(0.792)PT(0.042)YSPTTPK	0.974	0.73892
P08775	1821	S	DNA-directed RNA polymerase II subunit RPB1 OS=Mus musculus OX=10090 GN=Polr2a PE=1 SV=3	Polr2a	YT(0.003)PQS(0.024)PT(0.09)Y(0.019)T(0.377)PS(0.394)S(0.394)PS(0.367)Y(0.145)S(0.159)PS(0.031)S(0.044)PS(0.156)Y(0.111)S(0.581)PT(0.08)S(0.025)PK	NA	NA
P08775	1819	T	DNA-directed RNA polymerase II subunit RPB1 OS=Mus musculus OX=10090 GN=Polr2a PE=1 SV=3	Polr2a	YT(0.003)PQS(0.024)PT(0.09)Y(0.019)T(0.377)PS(0.394)S(0.394)PS(0.367)Y(0.145)S(0.159)PS(0.031)S(0.044)PS(0.156)Y(0.111)S(0.581)PT(0.08)S(0.025)PK	NA	NA
P08775	1849	S	DNA-directed RNA polymerase II subunit RPB1 OS=Mus musculus OX=10090 GN=Polr2a PE=1 SV=3	Polr2a	YT(0.007)PT(0.059)S(0.355)PS(0.58)Y(0.001)S(0.027)PS(0.497)S(0.474)PEYTPASPK	NA	NA
P09055	777	T	Integrin beta-1 OS=Mus musculus OX=10090 GN=Itgb1 PE=1 SV=1	Itgb1	WDT(1)GENPIYK	1.244	0.00091584
P09103	441	S	Protein disulfide-isomerase OS=Mus musculus OX=10090 GN=P4hb PE=1 SV=2	P4hb	VHS(0.999)FPT(0.001)LK	1.146	0.101583
P09242	110	S	Alkaline phosphatase, tissue-nonspecific isozyme OS=Mus musculus OX=10090 GN=Alpl PE=1 SV=2	Alpl	TYNTNAQVPDS(1)AGTATAYLCGVK	0.704	0.00084339
P09405	34	S	Nucleolin OS=Mus musculus OX=10090 GN=Ncl PE=1 SV=2	Ncl	EVEEDSEDEEMS(0.704)EDEDDS(0.648)S(0.648)GEEEVVIPQKK	1.014	0.80914
P09405	28	S	Nucleolin OS=Mus musculus OX=10090 GN=Ncl PE=1 SV=2	Ncl	EVEEDS(1)EDEEMSEDEDDS(1)S(1)GEEEVVIPQKK	0.997	0.99912
P09405	40	S	Nucleolin OS=Mus musculus OX=10090 GN=Ncl PE=1 SV=2	Ncl	EVEEDS(1)EDEEMSEDEDDS(1)S(1)GEEEVVIPQKK	1.006	0.86334
P09405	303	S	Nucleolin OS=Mus musculus OX=10090 GN=Ncl PE=1 SV=2	Ncl	VEGS(0.987)EPT(0.005)T(0.008)PFNLFIGNLNPNK	0.977	0.59034
P09405	41	S	Nucleolin OS=Mus musculus OX=10090 GN=Ncl PE=1 SV=2	Ncl	EVEEDS(1)EDEEMSEDEDDS(1)S(1)GEEEVVIPQKK	1.006	0.86334
P09405	616	S	Nucleolin OS=Mus musculus OX=10090 GN=Ncl PE=1 SV=2	Ncl	GFGFVDFNS(1)EEDAK	0.923	0.0091375
P09411	203	S	Phosphoglycerate kinase 1 OS=Mus musculus OX=10090 GN=Pgk1 PE=1 SV=4	Pgk1	ALES(1)PERPFLAILGGAK	1.061	0.048063
P09450	252	T	Transcription factor jun-B OS=Mus musculus OX=10090 GN=Junb PE=1 SV=1	Junb	S(1)RDAT(1)PPVS(1)PINMEDQER	1.114	0.0041751
P09450	248	S	Transcription factor jun-B OS=Mus musculus OX=10090 GN=Junb PE=1 SV=1	Junb	S(1)RDAT(1)PPVS(1)PINMEDQER	1.1	0.0131775
P09450	256	S	Transcription factor jun-B OS=Mus musculus OX=10090 GN=Junb PE=1 SV=1	Junb	S(1)RDAT(1)PPVS(1)PINMEDQER	1.101	0.0031164
P09450	117	S	Transcription factor jun-B OS=Mus musculus OX=10090 GN=Junb PE=1 SV=1	Junb	GGGS(0.639)GGGT(0.359)GGGVT(0.002)EEQEGFADGFVK	1.068	0.0079036
P09470	1305	S	Angiotensin-converting enzyme OS=Mus musculus OX=10090 GN=Ace PE=1 SV=3	Ace	GPQFGS(1)EVELR	1.611	0.000177421
P09925	227	S	Surfeit locus protein 1 OS=Mus musculus OX=10090 GN=Surf1 PE=1 SV=3	Surf1	KPFVPENS(1)PER	1.075	0.170639
P09926	93	S	Surfeit locus protein 2 OS=Mus musculus OX=10090 GN=Surf2 PE=1 SV=1	Surf2	HINKS(1)PEHVLR	0.742	0.00175535
P0C0A3	119	S	Charged multivesicular body protein 6 OS=Mus musculus OX=10090 GN=Chmp6 PE=1 SV=2	Chmp6	MHQVMS(1)IEEVER	NA	NA
P0C673	377	S	Immunoglobulin superfamily member 11 OS=Mus musculus OX=10090 GN=Igsf11 PE=1 SV=1	Igsf11	GS(0.578)S(0.422)PQVLPR	NA	NA
P0C7M9	29	S	C-type lectin domain family 2 member L OS=Mus musculus OX=10090 GN=Clec2l PE=1 SV=1	Clec2l	PRS(1)PAEAEAR	1.005	0.9983
P0C8K7	27	S	Small integral membrane protein 1 OS=Mus musculus OX=10090 GN=Smim1 PE=1 SV=1	Smim1	DEVSMTAMS(0.979)S(0.017)S(0.003)EEASCYR	1.164	0.0047015
P0C8K7	28	S	Small integral membrane protein 1 OS=Mus musculus OX=10090 GN=Smim1 PE=1 SV=1	Smim1	DEVSMTAMS(0.5)S(0.5)SEEASCYR	1.216	0.00023977
P0DP28	102	S	Calmodulin-3 OS=Mus musculus OX=10090 GN=Calm3 PE=1 SV=1	Calm3	VFDKDGNGYIS(1)AAELR	0.979	0.32174
P0DP28	80	T	Calmodulin-3 OS=Mus musculus OX=10090 GN=Calm3 PE=1 SV=1	Calm3	MKDT(0.921)DS(0.079)EEEIR	NA	NA
P0DP28	100	Y	Calmodulin-3 OS=Mus musculus OX=10090 GN=Calm3 PE=1 SV=1	Calm3	VFDKDGNGY(0.966)IS(0.034)AAELR	1.084	0.045604
P10284	10	S	Homeobox protein Hox-B4 OS=Mus musculus OX=10090 GN=Hoxb4 PE=2 SV=1	Hoxb4	MAMS(0.013)S(0.513)FLINS(0.513)NY(0.962)VDPK	1.161	0.025383
P10284	12	Y	Homeobox protein Hox-B4 OS=Mus musculus OX=10090 GN=Hoxb4 PE=2 SV=1	Hoxb4	MAMS(0.013)S(0.513)FLINS(0.513)NY(0.962)VDPK	1.161	0.025383
P10284	5	S	Homeobox protein Hox-B4 OS=Mus musculus OX=10090 GN=Hoxb4 PE=2 SV=1	Hoxb4	MAMS(0.013)S(0.513)FLINS(0.513)NY(0.962)VDPK	1.161	0.025383
P10518	215	S	Delta-aminolevulinic acid dehydratase OS=Mus musculus OX=10090 GN=Alad PE=1 SV=1	Alad	DAAQS(0.382)S(0.618)PAFGDR	NA	NA
P10711	100	S	Transcription elongation factor A protein 1 OS=Mus musculus OX=10090 GN=Tcea1 PE=1 SV=2	Tcea1	EPAISSQNS(1)PEAR	0.78	5.9285e-05
P10833	201	S	Ras-related protein R-Ras OS=Mus musculus OX=10090 GN=Rras PE=1 SV=1	Rras	KYQEQELPPS(0.997)PPS(0.003)APR	1.015	0.62528
P10852	58	S	4F2 cell-surface antigen heavy chain OS=Mus musculus OX=10090 GN=Slc3a2 PE=1 SV=1	Slc3a2	FT(0.008)GLS(0.992)KEELLK	NA	NA
P10923	271	S	Osteopontin OS=Mus musculus OX=10090 GN=Spp1 PE=1 SV=1	Spp1	LVLDPKS(1)KEDDR	0.766	0.0046443
P10923	234	S	Osteopontin OS=Mus musculus OX=10090 GN=Spp1 PE=1 SV=1	Spp1	LEHS(0.061)KES(0.939)QES(1)ADQSDVIDSQASSK	NA	NA
P10923	291	S	Osteopontin OS=Mus musculus OX=10090 GN=Spp1 PE=1 SV=1	Spp1	FRIS(0.007)HELES(0.978)S(0.478)S(0.749)S(0.788)EVN	0.912	0.145938
P10923	289	S	Osteopontin OS=Mus musculus OX=10090 GN=Spp1 PE=1 SV=1	Spp1	FRIS(1)HELES(0.023)S(0.568)S(0.393)S(0.016)EVN	1.102	0.40162
P10923	283	S	Osteopontin OS=Mus musculus OX=10090 GN=Spp1 PE=1 SV=1	Spp1	FRIS(1)HELES(0.023)S(0.568)S(0.393)S(0.016)EVN	1.102	0.40162
P10923	288	S	Osteopontin OS=Mus musculus OX=10090 GN=Spp1 PE=1 SV=1	Spp1	FRIS(0.007)HELES(0.978)S(0.478)S(0.749)S(0.788)EVN	0.944	0.317
P10923	158	S	Osteopontin OS=Mus musculus OX=10090 GN=Spp1 PE=1 SV=1	Spp1	S(0.936)FQVS(0.936)DEQY(0.128)PDAT(0.001)DEDLTSHMK	NA	NA
P10923	231	S	Osteopontin OS=Mus musculus OX=10090 GN=Spp1 PE=1 SV=1	Spp1	LEHS(0.061)KES(0.939)QES(1)ADQSDVIDSQASSK	NA	NA
P10923	162	S	Osteopontin OS=Mus musculus OX=10090 GN=Spp1 PE=1 SV=1	Spp1	S(0.936)FQVS(0.936)DEQY(0.128)PDAT(0.001)DEDLTSHMK	NA	NA
P10923	290	S	Osteopontin OS=Mus musculus OX=10090 GN=Spp1 PE=1 SV=1	Spp1	IS(0.001)HELES(0.72)S(0.429)S(0.765)S(0.084)EVN	0.944	0.317
P11031	57	S	Activated RNA polymerase II transcriptional coactivator p15 OS=Mus musculus OX=10090 GN=Sub1 PE=1 SV=3	Sub1	QS(0.045)S(0.112)S(0.422)S(0.422)RDDNMFQIGK	NA	NA
P11031	58	S	Activated RNA polymerase II transcriptional coactivator p15 OS=Mus musculus OX=10090 GN=Sub1 PE=1 SV=3	Sub1	QS(0.045)S(0.112)S(0.422)S(0.422)RDDNMFQIGK	NA	NA
P11031	17	S	Activated RNA polymerase II transcriptional coactivator p15 OS=Mus musculus OX=10090 GN=Sub1 PE=1 SV=3	Sub1	ELVSSSSSGS(0.006)DS(0.994)DS(1)EVEKK	0.997	0.94636
P11031	12	S	Activated RNA polymerase II transcriptional coactivator p15 OS=Mus musculus OX=10090 GN=Sub1 PE=1 SV=3	Sub1	ELVS(0.002)S(0.011)S(0.112)S(0.955)S(0.955)GS(0.955)DS(0.009)DSEVEK	1.029	0.110761
P11031	15	S	Activated RNA polymerase II transcriptional coactivator p15 OS=Mus musculus OX=10090 GN=Sub1 PE=1 SV=3	Sub1	ELVS(0.002)S(0.011)S(0.112)S(0.955)S(0.955)GS(0.955)DS(0.009)DSEVEK	1.088	0.064062
P11031	10	S	Activated RNA polymerase II transcriptional coactivator p15 OS=Mus musculus OX=10090 GN=Sub1 PE=1 SV=3	Sub1	ELVS(0.149)S(0.824)S(0.112)S(0.485)S(0.41)GS(0.019)DSDSEVEK	0.982	0.3405
P11031	13	S	Activated RNA polymerase II transcriptional coactivator p15 OS=Mus musculus OX=10090 GN=Sub1 PE=1 SV=3	Sub1	ELVS(0.002)S(0.011)S(0.112)S(0.955)S(0.955)GS(0.955)DS(0.009)DSEVEK	1.088	0.064062
P11031	19	S	Activated RNA polymerase II transcriptional coactivator p15 OS=Mus musculus OX=10090 GN=Sub1 PE=1 SV=3	Sub1	ELVSSSSSGS(0.006)DS(0.994)DS(1)EVEKK	0.876	0.133379
P11157	33	T	Ribonucleoside-diphosphate reductase subunit M2 OS=Mus musculus OX=10090 GN=Rrm2 PE=1 SV=1	Rrm2	LTLADKENT(0.871)PPT(0.04)LS(0.025)S(0.032)T(0.032)R	NA	NA
P11276	2475	S	Fibronectin OS=Mus musculus OX=10090 GN=Fn1 PE=1 SV=4	Fn1	TNTNVNCPIECFMPLDVQADRDDS(1)RE	1.651	1.60034e-05
P11416	369	S	Retinoic acid receptor alpha OS=Mus musculus OX=10090 GN=Rara PE=1 SV=1	Rara	RPS(1)RPHMFPK	NA	NA
P11440	161	T	Cyclin-dependent kinase 1 OS=Mus musculus OX=10090 GN=Cdk1 PE=1 SV=3	Cdk1	VYT(1)HEVVTLWYR	0.98	0.6894
P11440	15	Y	Cyclin-dependent kinase 1 OS=Mus musculus OX=10090 GN=Cdk1 PE=1 SV=3	Cdk1	IGEGT(1)Y(1)GVVYK	0.874	0.0035604
P11440	14	T	Cyclin-dependent kinase 1 OS=Mus musculus OX=10090 GN=Cdk1 PE=1 SV=3	Cdk1	IGEGT(1)Y(1)GVVYK	0.802	0.00132107
P11499	391	S	Heat shock protein HSP 90-beta OS=Mus musculus OX=10090 GN=Hsp90ab1 PE=1 SV=3	Hsp90ab1	GVVDSEDLPLNIS(1)R	1.257	0.096177
P11499	452	S	Heat shock protein HSP 90-beta OS=Mus musculus OX=10090 GN=Hsp90ab1 PE=1 SV=3	Hsp90ab1	RRLS(1)ELLR	1.031	0.56446
P11499	462	S	Heat shock protein HSP 90-beta OS=Mus musculus OX=10090 GN=Hsp90ab1 PE=1 SV=3	Hsp90ab1	YHT(0.002)S(0.009)QS(0.99)GDEMTSLSEYVSR	1.127	0.020943
P11499	255	S	Heat shock protein HSP 90-beta OS=Mus musculus OX=10090 GN=Hsp90ab1 PE=1 SV=3	Hsp90ab1	IEDVGS(1)DEEDDSGK	1.207	0.000118427
P11499	226	S	Heat shock protein HSP 90-beta OS=Mus musculus OX=10090 GN=Hsp90ab1 PE=1 SV=3	Hsp90ab1	EIS(1)DDEAEEEKGEK	0.997	0.8499
P11531	3530	S	Dystrophin OS=Mus musculus OX=10090 GN=Dmd PE=1 SV=3	Dmd	GLS(1)PLPS(1)PPEMMPTSPQSPR	NA	NA
P11531	3606	S	Dystrophin OS=Mus musculus OX=10090 GN=Dmd PE=1 SV=3	Dmd	VNGTT(0.001)VS(0.182)S(0.81)PS(0.005)T(0.001)SLQR	1.105	0.21982
P11531	3541	T	Dystrophin OS=Mus musculus OX=10090 GN=Dmd PE=1 SV=3	Dmd	GLSPLPSPPEMMPT(0.534)S(0.42)PQS(0.046)PR	NA	NA
P11531	3534	S	Dystrophin OS=Mus musculus OX=10090 GN=Dmd PE=1 SV=3	Dmd	GLS(1)PLPS(1)PPEMMPTSPQSPR	NA	NA
P11679	24	S	Keratin, type II cytoskeletal 8 OS=Mus musculus OX=10090 GN=Krt8 PE=1 SV=4	Krt8	S(0.984)FT(0.011)S(0.005)GPGAR	1.133	0.080059
P11688	163	Y	Integrin alpha-5 OS=Mus musculus OX=10090 GN=Itga5 PE=1 SV=3	Itga5	AHGS(1)S(1)ILACAPLY(0.612)S(0.389)WR	1.236	0.045258
P11688	1051	S	Integrin alpha-5 OS=Mus musculus OX=10090 GN=Itga5 PE=1 SV=3	Itga5	AQLKPPAT(0.165)S(0.835)DA	NA	NA
P11688	155	S	Integrin alpha-5 OS=Mus musculus OX=10090 GN=Itga5 PE=1 SV=3	Itga5	AHGS(1)S(1)ILACAPLY(0.612)S(0.389)WR	1.236	0.045258
P11688	154	S	Integrin alpha-5 OS=Mus musculus OX=10090 GN=Itga5 PE=1 SV=3	Itga5	AHGS(1)S(1)ILACAPLY(0.612)S(0.389)WR	1.236	0.045258
P11881	1755	S	Inositol 1,4,5-trisphosphate receptor type 1 OS=Mus musculus OX=10090 GN=Itpr1 PE=1 SV=2	Itpr1	RES(0.999)LT(0.001)SFGNGPLSPGGPSKPGGGGGGPGSSSTSR	1.087	0.050976
P11881	1588	S	Inositol 1,4,5-trisphosphate receptor type 1 OS=Mus musculus OX=10090 GN=Itpr1 PE=1 SV=2	Itpr1	RDS(1)VLAASR	0.966	0.29568
P11881	436	S	Inositol 1,4,5-trisphosphate receptor type 1 OS=Mus musculus OX=10090 GN=Itpr1 PE=1 SV=2	Itpr1	EAFAIVPVS(1)PAEVR	0.954	0.100322
P11881	2681	S	Inositol 1,4,5-trisphosphate receptor type 1 OS=Mus musculus OX=10090 GN=Itpr1 PE=1 SV=2	Itpr1	AMS(0.989)LVS(0.011)SDSEGEQNELR	NA	NA
P11983	544	S	T-complex protein 1 subunit alpha OS=Mus musculus OX=10090 GN=Tcp1 PE=1 SV=3	Tcp1	HGS(1)YENAVHSGALDD	1.117	0.04278
P12367	96	S	cAMP-dependent protein kinase type II-alpha regulatory subunit OS=Mus musculus OX=10090 GN=Prkar2a PE=1 SV=2	Prkar2a	RVS(1)VCAETFNPDEEEEDNDPR	0.926	0.44992
P12382	775	S	ATP-dependent 6-phosphofructokinase, liver type OS=Mus musculus OX=10090 GN=Pfkl PE=1 SV=4	Pfkl	RTLS(1)IDK	1.708	0.0028645
P12382	377	S	ATP-dependent 6-phosphofructokinase, liver type OS=Mus musculus OX=10090 GN=Pfkl PE=1 SV=4	Pfkl	GRS(1)FENNWK	NA	NA
P12849	3	S	cAMP-dependent protein kinase type I-beta regulatory subunit OS=Mus musculus OX=10090 GN=Prkar1b PE=1 SV=2	Prkar1b	AS(0.492)PS(0.492)CFHS(0.017)EDEDSLKGCEMYVQK	NA	NA
P12849	5	S	cAMP-dependent protein kinase type I-beta regulatory subunit OS=Mus musculus OX=10090 GN=Prkar1b PE=1 SV=2	Prkar1b	AS(0.492)PS(0.492)CFHS(0.017)EDEDSLKGCEMYVQK	NA	NA
P13405	350	T	Retinoblastoma-associated protein OS=Mus musculus OX=10090 GN=Rb1 PE=1 SV=2	Rb1	TLQTDPIDSFETERT(1)PR	0.848	0.0030819
P13405	787	S	Retinoblastoma-associated protein OS=Mus musculus OX=10090 GN=Rb1 PE=1 SV=2	Rb1	FS(0.066)S(0.613)S(0.321)PLR	0.902	0.031736
P13405	800	S	Retinoblastoma-associated protein OS=Mus musculus OX=10090 GN=Rb1 PE=1 SV=2	Rb1	IPGGNIY(0.001)IS(0.999)PLK	0.946	0.160604
P13405	773	S	Retinoblastoma-associated protein OS=Mus musculus OX=10090 GN=Rb1 PE=1 SV=2	Rb1	TNILQYAS(0.026)T(0.019)RPPT(0.046)LS(0.909)PIPHIPRS(1)PYK	1.041	0.35734
P13405	243	S	Retinoblastoma-associated protein OS=Mus musculus OX=10090 GN=Rb1 PE=1 SV=2	Rb1	TAAIPINGS(1)PR	0.829	0.0075189
P13405	367	T	Retinoblastoma-associated protein OS=Mus musculus OX=10090 GN=Rb1 PE=1 SV=2	Rb1	KNNPDEEANVVT(0.002)PHT(0.998)PVR	0.84	0.003799
P13405	31	S	Retinoblastoma-associated protein OS=Mus musculus OX=10090 GN=Rb1 PE=1 SV=2	Rb1	AAAAEPPPPPPPPPREDDPAQDS(1)GPEELPLAR	0.95	0.48428
P13405	781	S	Retinoblastoma-associated protein OS=Mus musculus OX=10090 GN=Rb1 PE=1 SV=2	Rb1	TNILQYAS(0.026)T(0.019)RPPT(0.046)LS(0.909)PIPHIPRS(1)PYK	1.041	0.35734
P13595	1005	S	Neural cell adhesion molecule 1 OS=Mus musculus OX=10090 GN=Ncam1 PE=1 SV=3	Ncam1	NPPEAATAPAS(1)PK	0.794	0.0033642
P13595	774	S	Neural cell adhesion molecule 1 OS=Mus musculus OX=10090 GN=Ncam1 PE=1 SV=3	Ncam1	DES(1)KEPIVEVR	0.837	0.0152816
P13595	770	S	Neural cell adhesion molecule 1 OS=Mus musculus OX=10090 GN=Ncam1 PE=1 SV=3	Ncam1	AAFS(1)KDESKEPIVEVR	1.011	0.75736
P13595	946	S	Neural cell adhesion molecule 1 OS=Mus musculus OX=10090 GN=Ncam1 PE=1 SV=3	Ncam1	AS(0.989)PAPT(0.011)PTPAGAASPLAAVAAPATDAPQAK	NA	NA
P13595	788	T	Neural cell adhesion molecule 1 OS=Mus musculus OX=10090 GN=Ncam1 PE=1 SV=3	Ncam1	TEEERT(1)PNHDGGK	0.81	0.0183997
P13808	170	S	Anion exchange protein 2 OS=Mus musculus OX=10090 GN=Slc4a2 PE=1 SV=1	Slc4a2	T(0.233)S(0.765)PS(0.002)PPTQTPHQEAAPR	0.95	0.68958
P13808	112	S	Anion exchange protein 2 OS=Mus musculus OX=10090 GN=Slc4a2 PE=1 SV=1	Slc4a2	RRPGAS(0.99)PT(0.009)GET(0.001)PTIEEGEEDEEEASEAEGFR	1.011	0.8154
P13864	717	S	DNA (cytosine-5)-methyltransferase 1 OS=Mus musculus OX=10090 GN=Dnmt1 PE=1 SV=5	Dnmt1	EADDDEEADDDVS(0.001)EMPS(0.999)PK	0.871	0.0184246
P13864	138	S	DNA (cytosine-5)-methyltransferase 1 OS=Mus musculus OX=10090 GN=Dnmt1 PE=1 SV=5	Dnmt1	S(0.447)KS(0.447)DS(0.079)DT(0.027)LSVETSPSSVATR	NA	NA
P13864	140	S	DNA (cytosine-5)-methyltransferase 1 OS=Mus musculus OX=10090 GN=Dnmt1 PE=1 SV=5	Dnmt1	S(0.447)KS(0.447)DS(0.079)DT(0.027)LSVETSPSSVATR	NA	NA
P13864	187	S	DNA (cytosine-5)-methyltransferase 1 OS=Mus musculus OX=10090 GN=Dnmt1 PE=1 SV=5	Dnmt1	EESEEGNS(1)AESAAEER	0.958	0.100998
P13864	150	S	DNA (cytosine-5)-methyltransferase 1 OS=Mus musculus OX=10090 GN=Dnmt1 PE=1 SV=5	Dnmt1	SDSDTLSVET(0.019)S(0.971)PS(0.008)S(0.002)VATR	1.148	0.073122
P14131	3	S	40S ribosomal protein S16 OS=Mus musculus OX=10090 GN=Rps16 PE=1 SV=4	Rps16	PS(1)KGPLQSVQVFGR	1.073	0.42696
P14152	333	S	Malate dehydrogenase, cytoplasmic OS=Mus musculus OX=10090 GN=Mdh1 PE=1 SV=3	Mdh1	ETAFEFLS(0.021)S(0.979)A	0.94	0.46756
P14152	241	S	Malate dehydrogenase, cytoplasmic OS=Mus musculus OX=10090 GN=Mdh1 PE=1 SV=3	Mdh1	KLS(0.836)S(0.164)AMSAAK	0.937	0.44568
P14152	242	S	Malate dehydrogenase, cytoplasmic OS=Mus musculus OX=10090 GN=Mdh1 PE=1 SV=3	Mdh1	KLS(0.043)S(0.957)AMSAAK	0.996	0.93864
P14206	43	S	40S ribosomal protein SA OS=Mus musculus OX=10090 GN=Rpsa PE=1 SV=4	Rpsa	KS(1)DGIYIINLK	NA	NA
P14428	309	T	H-2 class I histocompatibility antigen, K-Q alpha chain (Fragment) OS=Mus musculus OX=10090 GN=H2-K1 PE=1 SV=1	H2-K1	GGDYALAPGS(0.118)QT(0.586)S(0.31)DLS(0.987)LPDCK	1.073	0.113317
P14428	310	S	H-2 class I histocompatibility antigen, K-Q alpha chain (Fragment) OS=Mus musculus OX=10090 GN=H2-K1 PE=1 SV=1	H2-K1	GGDYALAPGSQT(0.19)S(0.809)DLSLPDCK	1.244	0.00107544
P14428	313	S	H-2 class I histocompatibility antigen, K-Q alpha chain (Fragment) OS=Mus musculus OX=10090 GN=H2-K1 PE=1 SV=1	H2-K1	GGDYALAPGSQTS(0.008)DLS(0.992)LPDCK	1.062	0.095438
P14602	87	S	Heat shock protein beta-1 OS=Mus musculus OX=10090 GN=Hspb1 PE=1 SV=3	Hspb1	QLS(0.273)S(0.642)GVS(0.085)EIR	1.049	0.34612
P14602	13	S	Heat shock protein beta-1 OS=Mus musculus OX=10090 GN=Hspb1 PE=1 SV=3	Hspb1	S(0.996)PS(0.004)WEPFR	0.973	0.40064
P14602	86	S	Heat shock protein beta-1 OS=Mus musculus OX=10090 GN=Hspb1 PE=1 SV=3	Hspb1	QLS(0.449)S(0.449)GVS(0.102)EIR	NA	NA
P14602	15	S	Heat shock protein beta-1 OS=Mus musculus OX=10090 GN=Hspb1 PE=1 SV=3	Hspb1	S(0.001)PS(0.999)WEPFR	1.171	0.021642
P14685	503	S	26S proteasome non-ATPase regulatory subunit 3 OS=Mus musculus OX=10090 GN=Psmd3 PE=1 SV=3	Psmd3	DLES(1)AEER	1.066	0.186784
P14733	392	S	Lamin-B1 OS=Mus musculus OX=10090 GN=Lmnb1 PE=1 SV=3	Lmnb1	LKLS(0.998)PS(0.985)PS(0.014)S(0.003)R	0.899	0.18134
P14733	359	S	Lamin-B1 OS=Mus musculus OX=10090 GN=Lmnb1 PE=1 SV=3	Lmnb1	DQMQQQLS(0.999)DY(0.001)EQLLDVK	NA	NA
P14733	21	T	Lamin-B1 OS=Mus musculus OX=10090 GN=Lmnb1 PE=1 SV=3	Lmnb1	ASAPAT(1)PLSPTR	0.624	0.00013798
P14733	280	S	Lamin-B1 OS=Mus musculus OX=10090 GN=Lmnb1 PE=1 SV=3	Lmnb1	LENARLS(0.5)S(0.5)EMNTSTVNSAR	NA	NA
P14733	24	S	Lamin-B1 OS=Mus musculus OX=10090 GN=Lmnb1 PE=1 SV=3	Lmnb1	ASAPAT(0.001)PLS(0.948)PT(0.052)R	0.868	0.0127189
P14733	341	S	Lamin-B1 OS=Mus musculus OX=10090 GN=Lmnb1 PE=1 SV=3	Lmnb1	MLS(1)DRER	1.048	0.61808
P14733	394	S	Lamin-B1 OS=Mus musculus OX=10090 GN=Lmnb1 PE=1 SV=3	Lmnb1	LKLS(0.998)PS(0.985)PS(0.014)S(0.003)R	0.856	0.033017
P14733	279	S	Lamin-B1 OS=Mus musculus OX=10090 GN=Lmnb1 PE=1 SV=3	Lmnb1	LENARLS(0.5)S(0.5)EMNTSTVNSAR	NA	NA
P14869	304	S	60S acidic ribosomal protein P0 OS=Mus musculus OX=10090 GN=Rplp0 PE=1 SV=3	Rplp0	AEAKEES(1)EES(1)DEDMGFGLFD	1.289	0.00023981
P14869	307	S	60S acidic ribosomal protein P0 OS=Mus musculus OX=10090 GN=Rplp0 PE=1 SV=3	Rplp0	AEAKEES(1)EES(1)DEDMGFGLFD	1.067	0.0120017
P14873	828	S	Microtubule-associated protein 1B OS=Mus musculus OX=10090 GN=Map1b PE=1 SV=2	Map1b	ELEAERS(1)LMS(1)S(1)PEDLTK	0.91	0.00052288
P14873	1788	S	Microtubule-associated protein 1B OS=Mus musculus OX=10090 GN=Map1b PE=1 SV=2	Map1b	ES(0.575)S(0.425)PLYSPGFSDSTSAAK	0.778	0.0021793
P14873	2207	S	Microtubule-associated protein 1B OS=Mus musculus OX=10090 GN=Map1b PE=1 SV=2	Map1b	HMDPPPAPMQDRS(1)PS(1)PR	0.847	0.0077799
P14873	1793	S	Microtubule-associated protein 1B OS=Mus musculus OX=10090 GN=Map1b PE=1 SV=2	Map1b	ES(0.138)S(0.862)PLYS(1)PGFSDSTSAAK	0.724	0.00074179
P14873	336	S	Microtubule-associated protein 1B OS=Mus musculus OX=10090 GN=Map1b PE=1 SV=2	Map1b	KIAELEEERS(1)QGS(0.797)T(0.191)S(0.011)NS(0.001)DWMK	1.019	0.63698
P14873	1474	S	Microtubule-associated protein 1B OS=Mus musculus OX=10090 GN=Map1b PE=1 SV=2	Map1b	KT(0.339)S(0.66)DVETMSSQSALALDER	0.991	0.8092
P14873	2030	S	Microtubule-associated protein 1B OS=Mus musculus OX=10090 GN=Map1b PE=1 SV=2	Map1b	S(1)PDTSAYCYETMEK	0.76	0.0047572
P14873	1877	S	Microtubule-associated protein 1B OS=Mus musculus OX=10090 GN=Map1b PE=1 SV=2	Map1b	TPGDFNYAYQKPENAAGS(1)PDEEDYDYESQEK	0.978	0.6317
P14873	1621	S	Microtubule-associated protein 1B OS=Mus musculus OX=10090 GN=Map1b PE=1 SV=2	Map1b	PMSISPPDFS(1)PK	0.934	0.3233
P14873	1013	S	Microtubule-associated protein 1B OS=Mus musculus OX=10090 GN=Map1b PE=1 SV=2	Map1b	AEEDMDDVLEKGEAEQS(1)EEEGEEEDKAEDAR	0.843	0.00071951
P14873	1334	S	Microtubule-associated protein 1B OS=Mus musculus OX=10090 GN=Map1b PE=1 SV=2	Map1b	TLEVVSPSQSVTGSAGHTPYYQS(0.931)PT(0.069)DEK	NA	NA
P14873	1251	S	Microtubule-associated protein 1B OS=Mus musculus OX=10090 GN=Map1b PE=1 SV=2	Map1b	LS(0.025)PAKS(0.733)PS(0.242)LSPSPPSPIEK	0.978	0.39556
P14873	1789	S	Microtubule-associated protein 1B OS=Mus musculus OX=10090 GN=Map1b PE=1 SV=2	Map1b	ES(0.004)S(0.996)PLYSPGFSDSTSAAK	0.784	0.00193949
P14873	888	S	Microtubule-associated protein 1B OS=Mus musculus OX=10090 GN=Map1b PE=1 SV=2	Map1b	GS(0.061)AES(0.939)PDEGITTTEGEGECEQTPEELEPVEK	0.862	0.022022
P14873	1784	T	Microtubule-associated protein 1B OS=Mus musculus OX=10090 GN=Map1b PE=1 SV=2	Map1b	SDISPLT(1)PR	0.867	0.0054021
P14873	1401	S	Microtubule-associated protein 1B OS=Mus musculus OX=10090 GN=Map1b PE=1 SV=2	Map1b	S(0.152)PPLLGS(0.828)ES(0.021)PYEDFLSADSK	0.823	0.022445
P14873	1257	S	Microtubule-associated protein 1B OS=Mus musculus OX=10090 GN=Map1b PE=1 SV=2	Map1b	S(0.004)PS(0.004)LS(0.095)PS(0.895)PPS(0.001)PIEK	0.874	0.0111207
P14873	343	S	Microtubule-associated protein 1B OS=Mus musculus OX=10090 GN=Map1b PE=1 SV=2	Map1b	SQGST(0.001)S(0.001)NS(0.999)DWMK	1.002	0.8913
P14873	1627	S	Microtubule-associated protein 1B OS=Mus musculus OX=10090 GN=Map1b PE=1 SV=2	Map1b	S(0.63)RT(0.37)PVQDHR	0.507	0.00034085
P14873	934	S	Microtubule-associated protein 1B OS=Mus musculus OX=10090 GN=Map1b PE=1 SV=2	Map1b	FEDEGAGFEES(0.821)S(0.821)ET(0.347)GDY(0.011)EEK	NA	NA
P14873	1391	S	Microtubule-associated protein 1B OS=Mus musculus OX=10090 GN=Map1b PE=1 SV=2	Map1b	VLS(1)PLRS(0.998)PPLLGS(0.002)ESPYEDFLSADSK	0.763	0.0052813
P14873	1277	T	Microtubule-associated protein 1B OS=Mus musculus OX=10090 GN=Map1b PE=1 SV=2	Map1b	SVNFSLT(1)PNEIK	0.594	2.1379e-05
P14873	341	S	Microtubule-associated protein 1B OS=Mus musculus OX=10090 GN=Map1b PE=1 SV=2	Map1b	S(0.002)QGS(0.048)T(0.474)S(0.474)NS(0.002)DWMK	NA	NA
P14873	1153	S	Microtubule-associated protein 1B OS=Mus musculus OX=10090 GN=Map1b PE=1 SV=2	Map1b	DVMSDETNNEET(0.333)ES(0.333)PS(0.333)QEFVNITK	NA	NA
P14873	1614	S	Microtubule-associated protein 1B OS=Mus musculus OX=10090 GN=Map1b PE=1 SV=2	Map1b	EECPRPMS(1)IS(1)PPDFSPK	NA	NA
P14873	541	S	Microtubule-associated protein 1B OS=Mus musculus OX=10090 GN=Map1b PE=1 SV=2	Map1b	ADS(1)RESLKPATK	0.612	0.0030037
P14873	1945	T	Microtubule-associated protein 1B OS=Mus musculus OX=10090 GN=Map1b PE=1 SV=2	Map1b	T(0.997)PEEGGYS(0.003)YEISEK	0.801	0.0021613
P14873	1616	S	Microtubule-associated protein 1B OS=Mus musculus OX=10090 GN=Map1b PE=1 SV=2	Map1b	EECPRPMS(1)IS(1)PPDFSPK	1.012	0.98874
P14873	1422	S	Microtubule-associated protein 1B OS=Mus musculus OX=10090 GN=Map1b PE=1 SV=2	Map1b	RS(1)ES(1)PFEGKNGK	0.849	2.4258e-05
P14873	527	T	Microtubule-associated protein 1B OS=Mus musculus OX=10090 GN=Map1b PE=1 SV=2	Map1b	DLT(0.001)GQVPT(0.999)PPVK	NA	NA
P14873	340	T	Microtubule-associated protein 1B OS=Mus musculus OX=10090 GN=Map1b PE=1 SV=2	Map1b	S(0.006)QGS(0.092)T(0.554)S(0.347)NS(0.001)DWMK	NA	NA
P14873	1151	S	Microtubule-associated protein 1B OS=Mus musculus OX=10090 GN=Map1b PE=1 SV=2	Map1b	DVMSDETNNEET(0.009)ES(0.976)PS(0.015)QEFVNITK	0.868	0.008236
P14873	1928	T	Microtubule-associated protein 1B OS=Mus musculus OX=10090 GN=Map1b PE=1 SV=2	Map1b	T(0.002)IKT(0.998)PEDGGYTCEITEK	0.679	0.00061886
P14873	1781	S	Microtubule-associated protein 1B OS=Mus musculus OX=10090 GN=Map1b PE=1 SV=2	Map1b	S(0.005)DIS(0.984)PLT(0.011)PR	0.873	0.000176611
P14873	1962	T	Microtubule-associated protein 1B OS=Mus musculus OX=10090 GN=Map1b PE=1 SV=2	Map1b	T(0.017)T(0.016)RT(0.967)PEVSGYTYEK	NA	NA
P14873	967	S	Microtubule-associated protein 1B OS=Mus musculus OX=10090 GN=Map1b PE=1 SV=2	Map1b	HS(0.845)PT(0.155)EDDESAKAEADVHLK	NA	NA
P14873	825	S	Microtubule-associated protein 1B OS=Mus musculus OX=10090 GN=Map1b PE=1 SV=2	Map1b	ELEAERS(1)LMS(1)S(1)PEDLTK	0.716	4.1414e-05
P14873	1144	T	Microtubule-associated protein 1B OS=Mus musculus OX=10090 GN=Map1b PE=1 SV=2	Map1b	DVMS(0.077)DET(0.923)NNEETESPSQEFVNITK	0.918	0.051877
P14873	1915	S	Microtubule-associated protein 1B OS=Mus musculus OX=10090 GN=Map1b PE=1 SV=2	Map1b	TIKS(0.176)PCDS(0.732)GYS(0.092)YETIEK	0.68	0.0151024
P14873	1293	S	Microtubule-associated protein 1B OS=Mus musculus OX=10090 GN=Map1b PE=1 SV=2	Map1b	SVS(1)PGVTQAVVEEHCASPEEK	0.838	0.00057751
P14873	1775	S	Microtubule-associated protein 1B OS=Mus musculus OX=10090 GN=Map1b PE=1 SV=2	Map1b	VQSLEGEKLS(1)PK	0.803	0.021357
P14873	992	S	Microtubule-associated protein 1B OS=Mus musculus OX=10090 GN=Map1b PE=1 SV=2	Map1b	ES(0.008)VVS(0.992)GDDRAEEDMDDVLEK	0.895	0.047236
P14873	339	S	Microtubule-associated protein 1B OS=Mus musculus OX=10090 GN=Map1b PE=1 SV=2	Map1b	KIAELEEERS(1)QGS(0.797)T(0.191)S(0.011)NS(0.001)DWMK	1.019	0.63698
P14873	1395	S	Microtubule-associated protein 1B OS=Mus musculus OX=10090 GN=Map1b PE=1 SV=2	Map1b	S(0.999)PPLLGS(0.001)ESPYEDFLSADSK	0.889	0.00170233
P14873	1384	S	Microtubule-associated protein 1B OS=Mus musculus OX=10090 GN=Map1b PE=1 SV=2	Map1b	ASLS(1)PMDEPVPDSES(1)PVEK	0.869	0.0022209
P14873	933	S	Microtubule-associated protein 1B OS=Mus musculus OX=10090 GN=Map1b PE=1 SV=2	Map1b	FEDEGAGFEES(0.821)S(0.821)ET(0.347)GDY(0.011)EEK	NA	NA
P14873	614	S	Microtubule-associated protein 1B OS=Mus musculus OX=10090 GN=Map1b PE=1 SV=2	Map1b	EEQS(1)PVKAEVAEK	0.753	0.0037228
P14873	1253	S	Microtubule-associated protein 1B OS=Mus musculus OX=10090 GN=Map1b PE=1 SV=2	Map1b	S(0.177)PS(0.801)LS(0.652)PS(0.367)PPS(0.002)PIEK	1.02	0.55304
P14873	829	S	Microtubule-associated protein 1B OS=Mus musculus OX=10090 GN=Map1b PE=1 SV=2	Map1b	ELEAERS(1)LMS(1)S(1)PEDLTK	0.875	9.9011e-05
P14873	1814	S	Microtubule-associated protein 1B OS=Mus musculus OX=10090 GN=Map1b PE=1 SV=2	Map1b	ETAAAHQAS(0.112)S(0.776)S(0.112)PPIDAATAEPYGFR	0.93	0.31932
P14873	2068	S	Microtubule-associated protein 1B OS=Mus musculus OX=10090 GN=Map1b PE=1 SV=2	Map1b	CYT(0.007)T(0.016)EKKS(0.75)PS(0.227)EAR	0.597	0.00110451
P14873	2205	S	Microtubule-associated protein 1B OS=Mus musculus OX=10090 GN=Map1b PE=1 SV=2	Map1b	HMDPPPAPMQDRS(1)PS(1)PR	0.847	0.0077799
P14873	1629	T	Microtubule-associated protein 1B OS=Mus musculus OX=10090 GN=Map1b PE=1 SV=2	Map1b	S(0.028)RT(0.972)PVQDHR	0.528	0.00071717
P14873	1255	S	Microtubule-associated protein 1B OS=Mus musculus OX=10090 GN=Map1b PE=1 SV=2	Map1b	SPS(0.027)LS(0.907)PS(0.066)PPSPIEK	0.949	0.081825
P14873	1373	S	Microtubule-associated protein 1B OS=Mus musculus OX=10090 GN=Map1b PE=1 SV=2	Map1b	ASLS(1)PMDEPVPDSESPVEK	0.831	0.00094463
P14873	1438	S	Microtubule-associated protein 1B OS=Mus musculus OX=10090 GN=Map1b PE=1 SV=2	Map1b	QGFPDRES(1)PVSDLTSTGLYQDKQEEK	0.873	0.0048998
P14873	1247	S	Microtubule-associated protein 1B OS=Mus musculus OX=10090 GN=Map1b PE=1 SV=2	Map1b	DVSDERLS(1)PAK	0.865	0.0181195
P14873	1420	S	Microtubule-associated protein 1B OS=Mus musculus OX=10090 GN=Map1b PE=1 SV=2	Map1b	RS(1)ES(1)PFEGKNGK	0.866	0.077019
P14873	1403	S	Microtubule-associated protein 1B OS=Mus musculus OX=10090 GN=Map1b PE=1 SV=2	Map1b	SPPLLGS(0.018)ES(0.982)PYEDFLSADSK	0.88	0.0025186
P14873	989	S	Microtubule-associated protein 1B OS=Mus musculus OX=10090 GN=Map1b PE=1 SV=2	Map1b	RES(1)VVSGDDR	0.746	0.0036616
P14873	1073	S	Microtubule-associated protein 1B OS=Mus musculus OX=10090 GN=Map1b PE=1 SV=2	Map1b	QPGIQS(0.971)PS(0.029)R	0.75	0.00144005
P14873	1149	T	Microtubule-associated protein 1B OS=Mus musculus OX=10090 GN=Map1b PE=1 SV=2	Map1b	DVMSDETNNEET(0.333)ES(0.333)PS(0.333)QEFVNITK	NA	NA
P14873	1497	S	Microtubule-associated protein 1B OS=Mus musculus OX=10090 GN=Map1b PE=1 SV=2	Map1b	LGGDVS(1)PTQIDVSQFGSFK	0.834	0.0025753
P14873	561	S	Microtubule-associated protein 1B OS=Mus musculus OX=10090 GN=Map1b PE=1 SV=2	Map1b	KES(0.999)KEET(0.001)PEVTK	0.707	0.0032822
P14873	1260	S	Microtubule-associated protein 1B OS=Mus musculus OX=10090 GN=Map1b PE=1 SV=2	Map1b	S(0.019)PS(0.023)LS(0.694)PS(0.264)PPS(1)PIEK	0.958	0.134137
P14873	1943	T	Microtubule-associated protein 1B OS=Mus musculus OX=10090 GN=Map1b PE=1 SV=2	Map1b	T(0.41)T(0.41)RT(0.18)PEEGGYSYEISEK	NA	NA
P14873	1942	T	Microtubule-associated protein 1B OS=Mus musculus OX=10090 GN=Map1b PE=1 SV=2	Map1b	T(0.41)T(0.41)RT(0.18)PEEGGYSYEISEK	NA	NA
P14873	1307	S	Microtubule-associated protein 1B OS=Mus musculus OX=10090 GN=Map1b PE=1 SV=2	Map1b	S(0.088)VS(0.912)PGVTQAVVEEHCAS(1)PEEK	0.92	0.02868
P14873	1911	S	Microtubule-associated protein 1B OS=Mus musculus OX=10090 GN=Map1b PE=1 SV=2	Map1b	T(0.053)IKS(0.946)PCDS(0.001)GYSYETIEK	0.686	0.0123165
P14901	174	S	Heme oxygenase 1 OS=Mus musculus OX=10090 GN=Hmox1 PE=1 SV=1	Hmox1	AMALPSSGEGLAFFT(0.141)FPNIDS(0.791)PT(0.067)K	NA	NA
P14901	168	T	Heme oxygenase 1 OS=Mus musculus OX=10090 GN=Hmox1 PE=1 SV=1	Hmox1	AMALPSSGEGLAFFT(0.92)FPNIDS(0.072)PT(0.008)K	NA	NA
P14901	242	S	Heme oxygenase 1 OS=Mus musculus OX=10090 GN=Hmox1 PE=1 SV=1	Hmox1	QRPAS(1)LVQDTAPAETPR	NA	NA
P15066	253	S	Transcription factor jun-D OS=Mus musculus OX=10090 GN=Jund PE=1 SV=1	Jund	DEPQTVPDVPSFGDS(1)PPLS(1)PIDMDTQER	0.958	0.39266
P15066	245	S	Transcription factor jun-D OS=Mus musculus OX=10090 GN=Jund PE=1 SV=1	Jund	DEPQTVPDVPS(0.498)FGDS(0.498)PPLS(0.003)PIDMDTQER	NA	NA
P15066	249	S	Transcription factor jun-D OS=Mus musculus OX=10090 GN=Jund PE=1 SV=1	Jund	DEPQTVPDVPSFGDS(1)PPLS(1)PIDMDTQER	1.067	0.142258
P15379	742	S	CD44 antigen OS=Mus musculus OX=10090 GN=Cd44 PE=1 SV=3	Cd44	KPSELNGEAS(0.051)KS(0.949)QEMVHLVNK	1.012	0.84102
P15532	120	S	Nucleoside diphosphate kinase A OS=Mus musculus OX=10090 GN=Nme1 PE=1 SV=1	Nme1	NIIHGS(0.948)DS(0.052)VK	0.955	0.39724
P15920	695	S	V-type proton ATPase 116 kDa subunit a isoform 2 OS=Mus musculus OX=10090 GN=Atp6v0a2 PE=1 SV=2	Atp6v0a2	KDS(1)EEEVSLLGNQDIEEGNSR	1.107	0.0065351
P16014	375	S	Secretogranin-1 OS=Mus musculus OX=10090 GN=Chgb PE=1 SV=2	Chgb	APRPRS(1)EES(1)QER	1.08	0.172321
P16014	378	S	Secretogranin-1 OS=Mus musculus OX=10090 GN=Chgb PE=1 SV=2	Chgb	APRPRS(1)EES(1)QER	1.08	0.172321
P16045	30	S	Galectin-1 OS=Mus musculus OX=10090 GN=Lgals1 PE=1 SV=3	Lgals1	S(1)FVLNLGK	NA	NA
P16054	729	S	Protein kinase C epsilon type OS=Mus musculus OX=10090 GN=Prkce PE=1 SV=1	Prkce	GFS(1)YFGEDLMP	NA	NA
P16056	988	S	Hepatocyte growth factor receptor OS=Mus musculus OX=10090 GN=Met PE=1 SV=1	Met	S(0.001)VS(0.999)PTTEMVSNESVDYR	1.275	0.00191655
P16092	450	S	Fibroblast growth factor receptor 1 OS=Mus musculus OX=10090 GN=Fgfr1 PE=1 SV=2	Fgfr1	LS(0.5)S(0.395)S(0.079)GT(0.025)PMLAGVSEYELPEDPR	1.06	0.45562
P16254	45	S	Signal recognition particle 14 kDa protein OS=Mus musculus OX=10090 GN=Srp14 PE=1 SV=1	Srp14	KS(0.03)S(0.97)VEGLEPAENK	0.914	0.027202
P16546	1217	S	Spectrin alpha chain, non-erythrocytic 1 OS=Mus musculus OX=10090 GN=Sptan1 PE=1 SV=4	Sptan1	WRS(1)LQQLAEER	1.071	0.004116
P16546	1031	S	Spectrin alpha chain, non-erythrocytic 1 OS=Mus musculus OX=10090 GN=Sptan1 PE=1 SV=4	Sptan1	KLDPAQS(0.004)AS(0.996)RENLLEEQGSIALR	1.041	0.27152
P16951	118	S	Cyclic AMP-dependent transcription factor ATF-2 OS=Mus musculus OX=10090 GN=Atf2 PE=1 SV=2	Atf2	IEEPSVVETTHQDS(1)PLPHPESTTSDEK	1.028	0.3297
P16951	94	S	Cyclic AMP-dependent transcription factor ATF-2 OS=Mus musculus OX=10090 GN=Atf2 PE=1 SV=2	Atf2	MPLDLS(1)PLATPIIR	0.872	0.00055875
P17012	269	S	Zinc finger X-chromosomal protein OS=Mus musculus OX=10090 GN=Zfx PE=1 SV=2	Zfx	ADPGEDDLGGTVDIVES(1)EPENEHGVELLDPNNSIR	1.045	0.5183
P17095	103	S	High mobility group protein HMG-I/HMG-Y OS=Mus musculus OX=10090 GN=Hmga1 PE=1 SV=4	Hmga1	KLEKEEEEGIS(1)QES(1)S(1)EEEQ	1.093	0.0081386
P17095	99	S	High mobility group protein HMG-I/HMG-Y OS=Mus musculus OX=10090 GN=Hmga1 PE=1 SV=4	Hmga1	KLEKEEEEGIS(1)QES(1)S(1)EEEQ	1.013	0.79536
P17095	39	T	High mobility group protein HMG-I/HMG-Y OS=Mus musculus OX=10090 GN=Hmga1 PE=1 SV=4	Hmga1	KQPPVS(0.201)PGT(0.799)ALVGSQK	NA	NA
P17095	36	S	High mobility group protein HMG-I/HMG-Y OS=Mus musculus OX=10090 GN=Hmga1 PE=1 SV=4	Hmga1	KQPPVS(0.962)PGT(0.038)ALVGSQK	NA	NA
P17095	102	S	High mobility group protein HMG-I/HMG-Y OS=Mus musculus OX=10090 GN=Hmga1 PE=1 SV=4	Hmga1	KLEKEEEEGIS(1)QES(1)S(1)EEEQ	1.041	0.08428
P17141	69	S	Zinc finger protein 37 OS=Mus musculus OX=10090 GN=Zfp37 PE=2 SV=4	Zfp37	KAS(0.812)PS(0.153)S(0.035)LK	0.786	0.02316
P17141	590	S	Zinc finger protein 37 OS=Mus musculus OX=10090 GN=Zfp37 PE=2 SV=4	Zfp37	IHSEEQS(1)EEED	NA	NA
P17182	427	S	Alpha-enolase OS=Mus musculus OX=10090 GN=Eno1 PE=1 SV=3	Eno1	S(1)FRNPLAK	1.058	0.29874
P17182	419	S	Alpha-enolase OS=Mus musculus OX=10090 GN=Eno1 PE=1 SV=3	Eno1	IEEELGS(1)KAK	0.982	0.52062
P17182	79	S	Alpha-enolase OS=Mus musculus OX=10090 GN=Eno1 PE=1 SV=3	Eno1	TIAPALVS(1)K	0.919	0.084216
P17426	652	S	AP-2 complex subunit alpha-1 OS=Mus musculus OX=10090 GN=Ap2a1 PE=1 SV=1	Ap2a1	RDTSSNDINGGVEPT(0.001)PS(0.006)T(0.029)VS(0.952)T(0.952)PS(0.887)PS(0.174)ADLLGLR	1.157	0.047263
P17426	655	S	AP-2 complex subunit alpha-1 OS=Mus musculus OX=10090 GN=Ap2a1 PE=1 SV=1	Ap2a1	DTSSNDINGGVEPT(0.005)PS(0.019)T(0.057)VS(0.949)T(0.972)PS(0.907)PS(0.091)ADLLGLR	1.157	0.047263
P17426	653	T	AP-2 complex subunit alpha-1 OS=Mus musculus OX=10090 GN=Ap2a1 PE=1 SV=1	Ap2a1	DTSSNDINGGVEPT(0.005)PS(0.019)T(0.057)VS(0.949)T(0.972)PS(0.907)PS(0.091)ADLLGLR	1.157	0.047263
P17751	130	S	Triosephosphate isomerase OS=Mus musculus OX=10090 GN=Tpi1 PE=1 SV=4	Tpi1	VTNGAFTGEIS(1)PGMIK	1.068	0.041621
P17751	262	S	Triosephosphate isomerase OS=Mus musculus OX=10090 GN=Tpi1 PE=1 SV=4	Tpi1	IIYGGS(0.926)VT(0.074)GATCK	1.049	0.050398
P18052	180	S	Receptor-type tyrosine-protein phosphatase alpha OS=Mus musculus OX=10090 GN=Ptpra PE=1 SV=3	Ptpra	QAGSHSNS(1)FR	0.857	0.0040206
P18052	178	S	Receptor-type tyrosine-protein phosphatase alpha OS=Mus musculus OX=10090 GN=Ptpra PE=1 SV=3	Ptpra	QAGS(0.021)HS(0.939)NS(0.04)FR	0.833	0.0150027
P18052	176	S	Receptor-type tyrosine-protein phosphatase alpha OS=Mus musculus OX=10090 GN=Ptpra PE=1 SV=3	Ptpra	QAGS(0.76)HS(0.24)NSFR	0.95	0.33994
P18572	358	T	Basigin OS=Mus musculus OX=10090 GN=Bsg PE=1 SV=2	Bsg	RKPDQT(1)LDEDDPGAAPLK	1.098	0.071182
P18608	84	S	Non-histone chromosomal protein HMG-14 OS=Mus musculus OX=10090 GN=Hmgn1 PE=1 SV=2	Hmgn1	QADVADQQTTELPAENGETENQS(1)PAS(1)EEEKEAK	0.967	0.20286
P18608	87	S	Non-histone chromosomal protein HMG-14 OS=Mus musculus OX=10090 GN=Hmgn1 PE=1 SV=2	Hmgn1	QADVADQQTTELPAENGETENQS(1)PAS(1)EEEKEAK	0.937	0.21518
P18608	71	T	Non-histone chromosomal protein HMG-14 OS=Mus musculus OX=10090 GN=Hmgn1 PE=1 SV=2	Hmgn1	QADVADQQT(0.088)T(0.33)ELPAENGET(0.268)ENQS(0.268)PAS(0.046)EEEK	NA	NA
P18608	95	S	Non-histone chromosomal protein HMG-14 OS=Mus musculus OX=10090 GN=Hmgn1 PE=1 SV=2	Hmgn1	QADVADQQTTELPAENGETENQSPAS(0.043)EEEKEAKS(0.957)D	0.992	0.90206
P18608	7	S	Non-histone chromosomal protein HMG-14 OS=Mus musculus OX=10090 GN=Hmgn1 PE=1 SV=2	Hmgn1	KVS(1)ADGAAK	NA	NA
P18653	352	S	Ribosomal protein S6 kinase alpha-1 OS=Mus musculus OX=10090 GN=Rps6ka1 PE=1 SV=1	Rps6ka1	T(0.099)PRDS(0.901)PGIPPSAGAHQLFR	1.098	0.066682
P18654	715	S	Ribosomal protein S6 kinase alpha-3 OS=Mus musculus OX=10090 GN=Rps6ka3 PE=1 SV=2	Rps6ka3	NQS(1)PVLEPVGR	NA	NA
P18654	369	S	Ribosomal protein S6 kinase alpha-3 OS=Mus musculus OX=10090 GN=Rps6ka3 PE=1 SV=2	Rps6ka3	T(0.089)PKDS(0.91)PGIPPSANAHQLFR	1.309	0.00064128
P18654	227	S	Ribosomal protein S6 kinase alpha-3 OS=Mus musculus OX=10090 GN=Rps6ka3 PE=1 SV=2	Rps6ka3	AYS(1)FCGTVEYMAPEVVNR	1.201	0.0032994
P18654	415	S	Ribosomal protein S6 kinase alpha-3 OS=Mus musculus OX=10090 GN=Rps6ka3 PE=1 SV=2	Rps6ka3	NS(1)IQFTDGYEVK	0.998	0.8888
P18762	246	S	Beta-2 adrenergic receptor OS=Mus musculus OX=10090 GN=Adrb2 PE=1 SV=2	Adrb2	FHAQNLS(1)QVEQDGR	1.065	0.124082
P18762	262	S	Beta-2 adrenergic receptor OS=Mus musculus OX=10090 GN=Adrb2 PE=1 SV=2	Adrb2	S(0.421)S(0.579)KFCLK	1.122	0.135182
P18826	759	S	Phosphorylase b kinase regulatory subunit alpha, skeletal muscle isoform OS=Mus musculus OX=10090 GN=Phka1 PE=1 SV=3	Phka1	DQS(1)GEVDFQSLVSQLK	NA	NA
P18828	286	S	Syndecan-1 OS=Mus musculus OX=10090 GN=Sdc1 PE=1 SV=1	Sdc1	DEGS(0.966)YS(0.034)LEEPK	1.15	0.101195
P18828	288	S	Syndecan-1 OS=Mus musculus OX=10090 GN=Sdc1 PE=1 SV=1	Sdc1	KDEGSYS(1)LEEPK	0.973	0.69704
P18911	451	S	Retinoic acid receptor gamma OS=Mus musculus OX=10090 GN=Rarg PE=1 SV=3	Rarg	RGQS(1)PQPDQGP	NA	NA
P19091	75	S	Androgen receptor OS=Mus musculus OX=10090 GN=Ar PE=1 SV=1	Ar	QQHTEDGS(1)PQAHIR	0.954	0.2557
P19096	725	S	Fatty acid synthase OS=Mus musculus OX=10090 GN=Fasn PE=1 SV=2	Fasn	WLSTSIPEAQWQS(0.324)S(0.676)LAR	1.058	0.0106794
P19137	564	T	Laminin subunit alpha-1 OS=Mus musculus OX=10090 GN=Lama1 PE=1 SV=2	Lama1	QISINNT(1)AVMQR	NA	NA
P19324	377	S	Serpin H1 OS=Mus musculus OX=10090 GN=Serpinh1 PE=1 SV=3	Serpinh1	EELRS(1)PK	NA	NA
P19426	181	S	Negative elongation factor E OS=Mus musculus OX=10090 GN=Nelfe PE=1 SV=2	Nelfe	S(0.069)S(0.16)AS(0.771)PPR	0.819	0.0104598
P19426	49	S	Negative elongation factor E OS=Mus musculus OX=10090 GN=Nelfe PE=1 SV=2	Nelfe	S(0.571)LS(0.429)EQPVVDTATATEQAK	NA	NA
P19426	255	S	Negative elongation factor E OS=Mus musculus OX=10090 GN=Nelfe PE=1 SV=2	Nelfe	S(0.127)DS(0.873)FPER	1.001	0.96222
P19426	115	S	Negative elongation factor E OS=Mus musculus OX=10090 GN=Nelfe PE=1 SV=2	Nelfe	S(0.04)MS(0.96)ADEDLQEPSR	0.968	0.47914
P19783	157	S	Cytochrome c oxidase subunit 4 isoform 1, mitochondrial OS=Mus musculus OX=10090 GN=Cox4i1 PE=1 SV=2	Cox4i1	ANPIQGFS(1)AK	0.915	0.24088
P20029	650	S	Endoplasmic reticulum chaperone BiP OS=Mus musculus OX=10090 GN=Hspa5 PE=1 SV=3	Hspa5	LYGSGGPPPTGEEDT(0.39)S(0.61)EKDEL	1.105	0.063377
P20029	649	T	Endoplasmic reticulum chaperone BiP OS=Mus musculus OX=10090 GN=Hspa5 PE=1 SV=3	Hspa5	LYGSGGPPPTGEEDT(0.681)S(0.319)EKDEL	1.11	0.0198216
P20152	26	S	Vimentin OS=Mus musculus OX=10090 GN=Vim PE=1 SV=3	Vim	MFGGSGTSS(0.001)RPS(0.5)S(0.5)NR	NA	NA
P20152	420	S	Vimentin OS=Mus musculus OX=10090 GN=Vim PE=1 SV=3	Vim	ISLPLPT(0.002)FS(0.058)S(0.94)LNLR	0.774	0.00160363
P20152	48	T	Vimentin OS=Mus musculus OX=10090 GN=Vim PE=1 SV=3	Vim	TYSLGSALRPS(0.103)T(0.448)S(0.448)R	NA	NA
P20152	438	S	Vimentin OS=Mus musculus OX=10090 GN=Vim PE=1 SV=3	Vim	ETNLESLPLVDT(0.437)HS(0.563)K	1.072	0.0066575
P20152	327	T	Vimentin OS=Mus musculus OX=10090 GN=Vim PE=1 SV=3	Vim	QVQS(0.109)LT(0.891)CEVDALK	1.063	0.0493
P20152	42	S	Vimentin OS=Mus musculus OX=10090 GN=Vim PE=1 SV=3	Vim	TYS(0.005)LGS(0.995)ALRPSTSR	0.744	0.0012439
P20152	205	S	Vimentin OS=Mus musculus OX=10090 GN=Vim PE=1 SV=3	Vim	EEAESTLQS(1)FRQDVDNASLAR	1.113	0.20128
P20152	18	S	Vimentin OS=Mus musculus OX=10090 GN=Vim PE=1 SV=3	Vim	MFGGS(0.985)GT(0.015)SSRPSSNR	0.97	0.27358
P20152	72	S	Vimentin OS=Mus musculus OX=10090 GN=Vim PE=1 SV=3	Vim	LRS(0.973)S(0.027)VPGVR	0.836	0.0045629
P20152	214	S	Vimentin OS=Mus musculus OX=10090 GN=Vim PE=1 SV=3	Vim	QDVDNAS(1)LAR	1.009	0.79242
P20152	325	S	Vimentin OS=Mus musculus OX=10090 GN=Vim PE=1 SV=3	Vim	RQVQS(0.952)LT(0.048)CEVDALK	1.048	0.069365
P20152	25	S	Vimentin OS=Mus musculus OX=10090 GN=Vim PE=1 SV=3	Vim	MFGGSGTSS(0.001)RPS(0.5)S(0.5)NR	NA	NA
P20152	339	S	Vimentin OS=Mus musculus OX=10090 GN=Vim PE=1 SV=3	Vim	GT(0.027)NES(0.973)LER	0.976	0.62778
P20152	39	S	Vimentin OS=Mus musculus OX=10090 GN=Vim PE=1 SV=3	Vim	T(0.004)YS(0.996)LGSALRPSTSR	0.965	0.38118
P20152	47	S	Vimentin OS=Mus musculus OX=10090 GN=Vim PE=1 SV=3	Vim	TYSLGSALRPS(0.872)T(0.121)S(0.007)R	NA	NA
P20152	430	S	Vimentin OS=Mus musculus OX=10090 GN=Vim PE=1 SV=3	Vim	ETNLES(1)LPLVDTHSK	0.852	0.0034773
P20152	201	S	Vimentin OS=Mus musculus OX=10090 GN=Vim PE=1 SV=3	Vim	LQEEMLQREEAES(0.959)T(0.041)LQSFR	1.136	0.052165
P20152	49	S	Vimentin OS=Mus musculus OX=10090 GN=Vim PE=1 SV=3	Vim	TYSLGSALRPS(0.259)T(0.192)S(0.549)R	1.574	0.30456
P20152	56	S	Vimentin OS=Mus musculus OX=10090 GN=Vim PE=1 SV=3	Vim	SLY(0.002)S(0.03)S(0.18)S(0.787)PGGAYVTR	0.825	0.00047779
P20152	73	S	Vimentin OS=Mus musculus OX=10090 GN=Vim PE=1 SV=3	Vim	LRS(0.049)S(0.951)VPGVR	0.719	0.00101924
P20152	459	S	Vimentin OS=Mus musculus OX=10090 GN=Vim PE=1 SV=3	Vim	DGQVINET(0.302)S(0.698)QHHDDLE	1.012	0.79244
P20357	1654	S	Microtubule-associated protein 2 OS=Mus musculus OX=10090 GN=Map2 PE=1 SV=2	Map2	VAIIRT(1)PPKS(0.96)PAT(0.041)PK	0.918	0.06176
P20357	1781	T	Microtubule-associated protein 2 OS=Mus musculus OX=10090 GN=Map2 PE=1 SV=2	Map2	VDHGAEIIT(0.912)QS(0.159)PS(0.071)RS(0.546)S(0.637)VAS(0.675)PR	0.956	0.038422
P20357	1788	S	Microtubule-associated protein 2 OS=Mus musculus OX=10090 GN=Map2 PE=1 SV=2	Map2	VDHGAEIIT(0.912)QS(0.159)PS(0.071)RS(0.546)S(0.637)VAS(0.675)PR	0.956	0.038422
P20357	28	S	Microtubule-associated protein 2 OS=Mus musculus OX=10090 GN=Map2 PE=1 SV=2	Map2	APHWTSASLTEAAAHPHS(1)PEMK	NA	NA
P20357	1650	T	Microtubule-associated protein 2 OS=Mus musculus OX=10090 GN=Map2 PE=1 SV=2	Map2	VAIIRT(1)PPK	0.96	0.136103
P20357	1539	S	Microtubule-associated protein 2 OS=Mus musculus OX=10090 GN=Map2 PE=1 SV=2	Map2	VTDGIS(0.2)KS(0.8)PEKR	0.81	0.036459
P20357	1791	S	Microtubule-associated protein 2 OS=Mus musculus OX=10090 GN=Map2 PE=1 SV=2	Map2	SSVAS(1)PR	0.997	0.90028
P20357	1783	S	Microtubule-associated protein 2 OS=Mus musculus OX=10090 GN=Map2 PE=1 SV=2	Map2	VDHGAEIITQS(1)PSR	1.147	0.027576
P20444	497	T	Protein kinase C alpha type OS=Mus musculus OX=10090 GN=Prkca PE=1 SV=3	Prkca	T(0.997)FCGT(0.003)PDYIAPEIIAYQPYGK	0.905	0.4653
P21447	667	S	Multidrug resistance protein 1A OS=Mus musculus OX=10090 GN=Abcb1a PE=1 SV=3	Abcb1a	KS(1)ICGPHDQDR	0.856	0.040463
P21447	664	T	Multidrug resistance protein 1A OS=Mus musculus OX=10090 GN=Abcb1a PE=1 SV=3	Abcb1a	S(0.964)T(0.663)RKS(0.373)ICGPHDQDR	0.779	0.0031211
P21447	657	S	Multidrug resistance protein 1A OS=Mus musculus OX=10090 GN=Abcb1a PE=1 SV=3	Abcb1a	DS(0.004)GS(0.037)S(0.959)LIR	1.102	0.023982
P21447	663	S	Multidrug resistance protein 1A OS=Mus musculus OX=10090 GN=Abcb1a PE=1 SV=3	Abcb1a	S(0.964)T(0.663)RKS(0.373)ICGPHDQDR	0.779	0.0031211
P21619	427	S	Lamin-B2 OS=Mus musculus OX=10090 GN=Lmnb2 PE=1 SV=2	Lmnb2	RLETEDTSGS(0.999)PSR	0.762	0.062038
P21619	494	T	Lamin-B2 OS=Mus musculus OX=10090 GN=Lmnb2 PE=1 SV=2	Lmnb2	QVLEGEDIAYKFT(1)PK	NA	NA
P21995	312	S	Embigin OS=Mus musculus OX=10090 GN=Emb PE=1 SV=2	Emb	EFEQIEQLKSDDS(1)NGIENNVPR	1.078	0.00051539
P22518	137	S	Dual specificity protein kinase CLK1 OS=Mus musculus OX=10090 GN=Clk1 PE=1 SV=2	Clk1	S(1)RS(1)VEDDEEGHLICQSGDVLSAR	1.027	0.38176
P22518	139	S	Dual specificity protein kinase CLK1 OS=Mus musculus OX=10090 GN=Clk1 PE=1 SV=2	Clk1	S(1)RS(1)VEDDEEGHLICQSGDVLSAR	1.027	0.38176
P22682	667	S	E3 ubiquitin-protein ligase CBL OS=Mus musculus OX=10090 GN=Cbl PE=1 SV=3	Cbl	IKPS(0.021)S(0.054)S(0.925)ANAIYSLAAR	0.935	0.064719
P22682	617	S	E3 ubiquitin-protein ligase CBL OS=Mus musculus OX=10090 GN=Cbl PE=1 SV=3	Cbl	ELT(0.103)NRHS(0.889)LPFS(0.008)LPSQMEPR	1.013	0.83396
P23116	1149	S	Eukaryotic translation initiation factor 3 subunit A OS=Mus musculus OX=10090 GN=Eif3a PE=1 SV=5	Eif3a	AREES(1)WGPPR	NA	NA
P23116	492	S	Eukaryotic translation initiation factor 3 subunit A OS=Mus musculus OX=10090 GN=Eif3a PE=1 SV=5	Eif3a	T(0.25)LS(0.723)FGS(0.027)DLNYATR	NA	NA
P23116	1028	S	Eukaryotic translation initiation factor 3 subunit A OS=Mus musculus OX=10090 GN=Eif3a PE=1 SV=5	Eif3a	GLDDERGS(1)WR	0.883	0.180904
P23116	1156	S	Eukaryotic translation initiation factor 3 subunit A OS=Mus musculus OX=10090 GN=Eif3a PE=1 SV=5	Eif3a	ES(0.992)RPS(0.008)EER	0.71	0.0068045
P23116	584	S	Eukaryotic translation initiation factor 3 subunit A OS=Mus musculus OX=10090 GN=Eif3a PE=1 SV=5	Eif3a	LES(1)LNIQR	0.867	0.00090323
P23188	772	S	Furin OS=Mus musculus OX=10090 GN=Furin PE=1 SV=2	Furin	GLPPEAWQEECPS(1)DS(1)EEDEGRGER	NA	NA
P23188	774	S	Furin OS=Mus musculus OX=10090 GN=Furin PE=1 SV=2	Furin	GLPPEAWQEECPS(1)DS(1)EEDEGRGER	NA	NA
P23198	99	S	Chromobox protein homolog 3 OS=Mus musculus OX=10090 GN=Cbx3 PE=1 SV=2	Cbx3	SLS(0.019)DS(0.49)ES(0.49)DDSK	NA	NA
P23198	93	S	Chromobox protein homolog 3 OS=Mus musculus OX=10090 GN=Cbx3 PE=1 SV=2	Cbx3	RKS(0.943)LS(0.428)DS(0.456)ES(0.16)DDS(0.013)K	0.919	0.109359
P23198	95	S	Chromobox protein homolog 3 OS=Mus musculus OX=10090 GN=Cbx3 PE=1 SV=2	Cbx3	S(0.188)LS(0.718)DS(0.094)ESDDSK	0.763	0.0054364
P23198	97	S	Chromobox protein homolog 3 OS=Mus musculus OX=10090 GN=Cbx3 PE=1 SV=2	Cbx3	RKS(0.836)LS(0.238)DS(0.905)ES(0.02)DDSK	0.844	0.00138332
P23198	132	S	Chromobox protein homolog 3 OS=Mus musculus OX=10090 GN=Cbx3 PE=1 SV=2	Cbx3	IIGAT(0.008)DS(0.842)S(0.15)GELMFLMK	1.03	0.60528
P23198	176	S	Chromobox protein homolog 3 OS=Mus musculus OX=10090 GN=Cbx3 PE=1 SV=2	Cbx3	LT(0.001)WHS(0.999)CPEDEAQ	0.907	0.134256
P23242	365	S	Gap junction alpha-1 protein OS=Mus musculus OX=10090 GN=Gja1 PE=1 SV=2	Gja1	VAAGHELQPLAIVDQRPS(1)S(1)R	1.14	0.000102115
P23242	306	S	Gap junction alpha-1 protein OS=Mus musculus OX=10090 GN=Gja1 PE=1 SV=2	Gja1	QAS(1)EQNWANYS(1)AEQNR	1.19	0.025343
P23242	373	S	Gap junction alpha-1 protein OS=Mus musculus OX=10090 GN=Gja1 PE=1 SV=2	Gja1	AS(1)S(1)RPRPDDLEI	1.158	0.0025011
P23242	330	S	Gap junction alpha-1 protein OS=Mus musculus OX=10090 GN=Gja1 PE=1 SV=2	Gja1	MGQAGST(0.001)IS(0.093)NS(0.906)HAQPFDFPDDSQNAK	1.096	0.06126
P23242	328	S	Gap junction alpha-1 protein OS=Mus musculus OX=10090 GN=Gja1 PE=1 SV=2	Gja1	MGQAGS(0.145)T(0.856)IS(0.957)NS(0.043)HAQPFDFPDDSQNAK	1.111	1.58351e-05
P23242	282	S	Gap junction alpha-1 protein OS=Mus musculus OX=10090 GN=Gja1 PE=1 SV=2	Gja1	YAYFNGCS(0.129)S(0.848)PT(0.023)APLS(1)PMS(1)PPGYK	1.06	0.141218
P23242	314	S	Gap junction alpha-1 protein OS=Mus musculus OX=10090 GN=Gja1 PE=1 SV=2	Gja1	QAS(1)EQNWANYS(1)AEQNR	1.191	0.00112078
P23242	262	S	Gap junction alpha-1 protein OS=Mus musculus OX=10090 GN=Gja1 PE=1 SV=2	Gja1	SDPYHATTGPLSPSKDCGS(1)PK	1.038	0.43528
P23242	275	T	Gap junction alpha-1 protein OS=Mus musculus OX=10090 GN=Gja1 PE=1 SV=2	Gja1	YAYFNGCS(0.464)S(0.543)PT(0.894)APLS(0.105)PMS(0.994)PPGYK	1.058	0.173242
P23242	255	S	Gap junction alpha-1 protein OS=Mus musculus OX=10090 GN=Gja1 PE=1 SV=2	Gja1	SDPYHATTGPLS(0.995)PS(0.005)K	1.084	0.27236
P23242	257	S	Gap junction alpha-1 protein OS=Mus musculus OX=10090 GN=Gja1 PE=1 SV=2	Gja1	SDPYHAT(0.114)T(0.148)GPLS(0.958)PS(0.991)KDCGS(0.788)PK	0.896	0.025563
P23242	364	S	Gap junction alpha-1 protein OS=Mus musculus OX=10090 GN=Gja1 PE=1 SV=2	Gja1	VAAGHELQPLAIVDQRPS(1)S(1)R	1.159	1.84651e-05
P23242	325	S	Gap junction alpha-1 protein OS=Mus musculus OX=10090 GN=Gja1 PE=1 SV=2	Gja1	MGQAGS(0.979)T(0.985)IS(0.846)NS(0.191)HAQPFDFPDDSQNAK	1.115	9.8545e-05
P23242	297	S	Gap junction alpha-1 protein OS=Mus musculus OX=10090 GN=Gja1 PE=1 SV=2	Gja1	LVTGDRNNS(1)S(1)CRNYNK	1.082	0.14702
P23242	272	S	Gap junction alpha-1 protein OS=Mus musculus OX=10090 GN=Gja1 PE=1 SV=2	Gja1	YAYFNGCS(0.533)S(0.465)PT(0.003)APLS(1)PMS(1)PPGYK	1.053	0.30378
P23242	326	T	Gap junction alpha-1 protein OS=Mus musculus OX=10090 GN=Gja1 PE=1 SV=2	Gja1	MGQAGS(0.979)T(0.985)IS(0.846)NS(0.191)HAQPFDFPDDSQNAK	1.146	0.0144756
P23242	273	S	Gap junction alpha-1 protein OS=Mus musculus OX=10090 GN=Gja1 PE=1 SV=2	Gja1	YAYFNGCS(0.129)S(0.848)PT(0.023)APLS(1)PMS(1)PPGYK	1.054	0.24772
P23242	368	S	Gap junction alpha-1 protein OS=Mus musculus OX=10090 GN=Gja1 PE=1 SV=2	Gja1	VAAGHELQPLAIVDQRPS(0.532)S(0.532)RAS(0.882)S(0.053)R	1.147	0.002156
P23242	279	S	Gap junction alpha-1 protein OS=Mus musculus OX=10090 GN=Gja1 PE=1 SV=2	Gja1	YAYFNGCS(0.129)S(0.848)PT(0.023)APLS(1)PMS(1)PPGYK	1.061	0.160795
P23242	137	Y	Gap junction alpha-1 protein OS=Mus musculus OX=10090 GN=Gja1 PE=1 SV=2	Gja1	FKY(1)GIEEHGK	1.325	6.4135e-05
P23242	265	Y	Gap junction alpha-1 protein OS=Mus musculus OX=10090 GN=Gja1 PE=1 SV=2	Gja1	Y(0.865)AY(0.135)FNGCSSPTAPLSPMSPPGYK	1.115	0.0027417
P23242	296	S	Gap junction alpha-1 protein OS=Mus musculus OX=10090 GN=Gja1 PE=1 SV=2	Gja1	LVTGDRNNS(1)S(1)CRNYNK	0.975	0.23356
P23242	372	S	Gap junction alpha-1 protein OS=Mus musculus OX=10090 GN=Gja1 PE=1 SV=2	Gja1	AS(1)S(1)RPRPDDLEI	1.019	0.130881
P23242	5	S	Gap junction alpha-1 protein OS=Mus musculus OX=10090 GN=Gja1 PE=1 SV=2	Gja1	GDWS(1)ALGK	1.217	0.0138213
P23249	970	S	Putative helicase MOV-10 OS=Mus musculus OX=10090 GN=Mov10 PE=1 SV=2	Mov10	LS(0.998)PS(0.002)TSGPR	0.817	0.0053374
P23249	19	S	Putative helicase MOV-10 OS=Mus musculus OX=10090 GN=Mov10 PE=1 SV=2	Mov10	FES(1)FLAER	1.048	0.34078
P23475	518	S	X-ray repair cross-complementing protein 6 OS=Mus musculus OX=10090 GN=Xrcc6 PE=1 SV=5	Xrcc6	RLGS(1)LADEFK	NA	NA
P23708	325	S	Nuclear transcription factor Y subunit alpha OS=Mus musculus OX=10090 GN=Nfya PE=1 SV=2	Nfya	EKDS(1)PHMQDPNQADEEAMTQIIR	1.102	0.0050186
P23804	163	S	E3 ubiquitin-protein ligase Mdm2 OS=Mus musculus OX=10090 GN=Mdm2 PE=1 SV=3	Mdm2	RRS(0.999)IS(0.866)ET(0.135)EENTDELPGER	1.121	0.0192812
P23804	161	S	E3 ubiquitin-protein ligase Mdm2 OS=Mus musculus OX=10090 GN=Mdm2 PE=1 SV=3	Mdm2	RRS(0.999)IS(0.866)ET(0.135)EENTDELPGER	1.121	0.0192812
P23804	183	S	E3 ubiquitin-protein ligase Mdm2 OS=Mus musculus OX=10090 GN=Mdm2 PE=1 SV=3	Mdm2	S(0.77)LS(0.23)FDPSLGLCELR	1.098	0.183356
P23819	880	S	Glutamate receptor 2 OS=Mus musculus OX=10090 GN=Gria2 PE=1 SV=3	Gria2	EGYNVYGIES(1)VK	1.27	0.021462
P23881	113	S	Transcription elongation factor A protein 3 OS=Mus musculus OX=10090 GN=Tcea3 PE=1 SV=3	Tcea3	GLGCS(0.001)DWKPEAGLS(0.999)PPR	NA	NA
P23949	416	S	mRNA decay activator protein ZFP36L2 OS=Mus musculus OX=10090 GN=Zfp36l2 PE=1 SV=2	Zfp36l2	NQQQGLTGPAPPPAQPPAAPAPPS(1)PPFGFQLPR	0.987	0.835
P23950	92	S	mRNA decay activator protein ZFP36L1 OS=Mus musculus OX=10090 GN=Zfp36l1 PE=1 SV=1	Zfp36l1	S(0.005)FS(0.995)EGGER	0.778	0.00020159
P23950	90	S	mRNA decay activator protein ZFP36L1 OS=Mus musculus OX=10090 GN=Zfp36l1 PE=1 SV=1	Zfp36l1	DRS(0.969)FS(0.031)EGGER	NA	NA
P23950	54	S	mRNA decay activator protein ZFP36L1 OS=Mus musculus OX=10090 GN=Zfp36l1 PE=1 SV=1	Zfp36l1	RHS(0.979)VT(0.021)LPSSK	1.064	0.121001
P24270	21	S	Catalase OS=Mus musculus OX=10090 GN=Cat PE=1 SV=4	Cat	AS(1)QRPDVLTTGGGNPIGDK	1.094	0.0092024
P24270	517	S	Catalase OS=Mus musculus OX=10090 GN=Cat PE=1 SV=4	Cat	NAIHT(0.001)YT(0.058)QAGS(0.94)HMAAK	NA	NA
P24699	89	T	Myogenic factor 5 OS=Mus musculus OX=10090 GN=Myf5 PE=1 SV=1	Myf5	AAT(1)MRER	NA	NA
P24788	578	S	Cyclin-dependent kinase 11B OS=Mus musculus OX=10090 GN=Cdk11b PE=1 SV=2	Cdk11b	EYGS(1)PLK	0.847	0.050199
P24788	741	S	Cyclin-dependent kinase 11B OS=Mus musculus OX=10090 GN=Cdk11b PE=1 SV=2	Cdk11b	GT(1)S(1)PRPPEGGLGYSQLGDDDLK	0.927	0.002277
P24788	234	S	Cyclin-dependent kinase 11B OS=Mus musculus OX=10090 GN=Cdk11b PE=1 SV=2	Cdk11b	VGHWS(0.008)RS(0.992)PLRPPR	NA	NA
P24788	740	T	Cyclin-dependent kinase 11B OS=Mus musculus OX=10090 GN=Cdk11b PE=1 SV=2	Cdk11b	GT(1)S(1)PRPPEGGLGYSQLGDDDLK	0.905	0.0029571
P24788	264	S	Cyclin-dependent kinase 11B OS=Mus musculus OX=10090 GN=Cdk11b PE=1 SV=2	Cdk11b	DLLS(1)DLQDIS(0.977)DS(0.023)ER	0.935	0.06542
P24788	270	S	Cyclin-dependent kinase 11B OS=Mus musculus OX=10090 GN=Cdk11b PE=1 SV=2	Cdk11b	DLLSDLQDIS(1)DSER	0.908	0.023815
P24788	47	S	Cyclin-dependent kinase 11B OS=Mus musculus OX=10090 GN=Cdk11b PE=1 SV=2	Cdk11b	RDS(1)LEEGELR	1.037	0.61092
P25206	738	S	DNA replication licensing factor MCM3 OS=Mus musculus OX=10090 GN=Mcm3 PE=1 SV=2	Mcm3	TDDS(0.006)QET(0.115)QDS(0.878)QKVELSEPR	NA	NA
P25206	672	S	DNA replication licensing factor MCM3 OS=Mus musculus OX=10090 GN=Mcm3 PE=1 SV=2	Mcm3	AS(0.001)EDES(0.999)DLEDEEEK	NA	NA
P25206	719	T	DNA replication licensing factor MCM3 OS=Mus musculus OX=10090 GN=Mcm3 PE=1 SV=2	Mcm3	DGESYDPYDFSEAETQMPQVHT(1)PK	NA	NA
P25425	365	S	POU domain, class 2, transcription factor 1 OS=Mus musculus OX=10090 GN=Pou2f1 PE=1 SV=3	Pou2f1	WLNDAENLS(0.045)S(0.147)DS(0.117)T(0.121)AS(0.28)S(0.28)PS(0.009)ALNSPGLGAEGLNR	NA	NA
P25425	364	S	POU domain, class 2, transcription factor 1 OS=Mus musculus OX=10090 GN=Pou2f1 PE=1 SV=3	Pou2f1	WLNDAENLS(0.045)S(0.147)DS(0.117)T(0.121)AS(0.28)S(0.28)PS(0.009)ALNSPGLGAEGLNR	NA	NA
P25425	451	S	POU domain, class 2, transcription factor 1 OS=Mus musculus OX=10090 GN=Pou2f1 PE=1 SV=3	Pou2f1	INPPSSGGTS(0.001)S(0.168)S(0.832)PIK	0.969	0.5597
P25444	281	S	40S ribosomal protein S2 OS=Mus musculus OX=10090 GN=Rps2 PE=1 SV=3	Rps2	T(0.021)HT(0.085)RVS(0.893)VQR	0.798	0.029844
P25976	484	S	Nucleolar transcription factor 1 OS=Mus musculus OX=10090 GN=Ubtf PE=1 SV=1	Ubtf	GKLPES(1)PK	0.688	0.00085913
P26039	1263	T	Talin-1 OS=Mus musculus OX=10090 GN=Tln1 PE=1 SV=2	Tln1	GT(1)PQDLAR	0.917	0.100899
P26039	620	S	Talin-1 OS=Mus musculus OX=10090 GN=Tln1 PE=1 SV=2	Tln1	GLAGAVS(1)ELLR	1.139	0.020581
P26039	729	S	Talin-1 OS=Mus musculus OX=10090 GN=Tln1 PE=1 SV=2	Tln1	VVAPTIS(0.009)S(0.991)PVCQEQLVEAGR	1.047	0.039321
P26039	2162	S	Talin-1 OS=Mus musculus OX=10090 GN=Tln1 PE=1 SV=2	Tln1	QELAVFCS(1)PEPPAK	0.947	0.028704
P26039	144	T	Talin-1 OS=Mus musculus OX=10090 GN=Tln1 PE=1 SV=2	Tln1	KDEGT(0.079)GT(0.921)LRK	0.704	0.00091805
P26039	1083	T	Talin-1 OS=Mus musculus OX=10090 GN=Tln1 PE=1 SV=2	Tln1	LKPLPGET(1)MEK	NA	NA
P26039	1641	S	Talin-1 OS=Mus musculus OX=10090 GN=Tln1 PE=1 SV=2	Tln1	T(0.006)VS(0.986)DS(0.008)IKK	0.934	0.4134
P26039	1225	S	Talin-1 OS=Mus musculus OX=10090 GN=Tln1 PE=1 SV=2	Tln1	LLS(0.751)DS(0.249)LPPSTGTFQEAQSR	NA	NA
P26039	979	S	Talin-1 OS=Mus musculus OX=10090 GN=Tln1 PE=1 SV=2	Tln1	GS(0.004)QAQPDS(0.92)PS(0.077)AQLALIAASQSFLQPGGK	1.12	0.000162362
P26039	425	S	Talin-1 OS=Mus musculus OX=10090 GN=Tln1 PE=1 SV=2	Tln1	DHFGLEGDEESTMLEDS(0.018)VS(0.982)PK	0.95	0.2644
P26039	2169	T	Talin-1 OS=Mus musculus OX=10090 GN=Tln1 PE=1 SV=2	Tln1	T(0.791)S(0.105)T(0.105)PEDFIR	NA	NA
P26039	1631	S	Talin-1 OS=Mus musculus OX=10090 GN=Tln1 PE=1 SV=2	Tln1	WS(1)VLAGHSR	1.02	0.71006
P26039	1328	S	Talin-1 OS=Mus musculus OX=10090 GN=Tln1 PE=1 SV=2	Tln1	ALSTDPAS(1)PNLK	1.015	0.64218
P26039	1878	S	Talin-1 OS=Mus musculus OX=10090 GN=Tln1 PE=1 SV=2	Tln1	S(0.068)NT(0.219)S(0.713)PEELGPLANQLTSDYGR	1.082	0.107303
P26039	858	S	Talin-1 OS=Mus musculus OX=10090 GN=Tln1 PE=1 SV=2	Tln1	KLLS(1)AAK	0.833	0.047835
P26039	405	S	Talin-1 OS=Mus musculus OX=10090 GN=Tln1 PE=1 SV=2	Tln1	S(1)KDHFGLEGDEESTMLEDSVSPK	1.059	0.25772
P26039	2127	S	Talin-1 OS=Mus musculus OX=10090 GN=Tln1 PE=1 SV=2	Tln1	VMVTNVT(0.245)S(0.755)LLK	NA	NA
P26039	1164	S	Talin-1 OS=Mus musculus OX=10090 GN=Tln1 PE=1 SV=2	Tln1	AS(0.013)S(0.987)LIEEAKK	1.069	0.123124
P26039	2040	S	Talin-1 OS=Mus musculus OX=10090 GN=Tln1 PE=1 SV=2	Tln1	VLVQNAAGS(1)QEK	1.062	0.143825
P26041	74	S	Moesin OS=Mus musculus OX=10090 GN=Msn PE=1 SV=3	Msn	KES(1)PLLFK	NA	NA
P26041	57	T	Moesin OS=Mus musculus OX=10090 GN=Msn PE=1 SV=3	Msn	AFS(0.079)T(0.921)WLK	0.81	0.00063734
P26041	576	S	Moesin OS=Mus musculus OX=10090 GN=Msn PE=1 SV=3	Msn	IDEFES(1)M	0.862	0.0174646
P26231	439	S	Catenin alpha-1 OS=Mus musculus OX=10090 GN=Ctnna1 PE=1 SV=1	Ctnna1	LIEVANLACS(0.5)IS(0.5)NNEEGVK	NA	NA
P26231	652	S	Catenin alpha-1 OS=Mus musculus OX=10090 GN=Ctnna1 PE=1 SV=1	Ctnna1	TPEELDDS(1)DFETEDFDVRS(1)R	0.992	0.78894
P26231	641	S	Catenin alpha-1 OS=Mus musculus OX=10090 GN=Ctnna1 PE=1 SV=1	Ctnna1	TPEELDDS(1)DFETEDFDVR	1.063	0.048422
P26231	295	S	Catenin alpha-1 OS=Mus musculus OX=10090 GN=Ctnna1 PE=1 SV=1	Ctnna1	QIIVDPLS(0.994)FS(0.006)EER	1.046	0.51738
P26231	441	S	Catenin alpha-1 OS=Mus musculus OX=10090 GN=Ctnna1 PE=1 SV=1	Ctnna1	LIEVANLACS(0.5)IS(0.5)NNEEGVK	NA	NA
P26369	79	S	Splicing factor U2AF 65 kDa subunit OS=Mus musculus OX=10090 GN=U2af2 PE=1 SV=3	U2af2	GAKEEHGGLIRS(1)PR	0.955	0.006935
P26443	128	S	Glutamate dehydrogenase 1, mitochondrial OS=Mus musculus OX=10090 GN=Glud1 PE=1 SV=1	Glud1	DDGS(1)WEVIEGYR	1.143	0.095978
P26443	450	S	Glutamate dehydrogenase 1, mitochondrial OS=Mus musculus OX=10090 GN=Glud1 PE=1 SV=1	Glud1	NLNHVS(1)YGR	0.738	0.0116812
P26450	467	Y	Phosphatidylinositol 3-kinase regulatory subunit alpha OS=Mus musculus OX=10090 GN=Pik3r1 PE=1 SV=2	Pik3r1	EYDRLY(0.99)EEY(0.01)TR	NA	NA
P26450	580	Y	Phosphatidylinositol 3-kinase regulatory subunit alpha OS=Mus musculus OX=10090 GN=Pik3r1 PE=1 SV=2	Pik3r1	DQY(1)LMWLTQK	0.985	0.80146
P26645	163	S	Myristoylated alanine-rich C-kinase substrate OS=Mus musculus OX=10090 GN=Marcks PE=1 SV=2	Marcks	LSGFS(1)FK	0.872	0.05854
P26645	27	S	Myristoylated alanine-rich C-kinase substrate OS=Mus musculus OX=10090 GN=Marcks PE=1 SV=2	Marcks	GEATAERPGEAAVAS(0.033)S(0.967)PS(0.001)K	0.802	0.0061645
P26645	46	S	Myristoylated alanine-rich C-kinase substrate OS=Mus musculus OX=10090 GN=Marcks PE=1 SV=2	Marcks	VNGDAS(1)PAAAEPGAK	NA	NA
P26645	138	S	Myristoylated alanine-rich C-kinase substrate OS=Mus musculus OX=10090 GN=Marcks PE=1 SV=2	Marcks	AEDGAAPS(0.981)PS(0.018)S(0.001)ETPK	0.881	0.0049394
P26645	160	S	Myristoylated alanine-rich C-kinase substrate OS=Mus musculus OX=10090 GN=Marcks PE=1 SV=2	Marcks	LS(1)GFSFK	0.947	0.122482
P26645	171	S	Myristoylated alanine-rich C-kinase substrate OS=Mus musculus OX=10090 GN=Marcks PE=1 SV=2	Marcks	KES(1)GEGAEAEGATAEGAK	1.035	0.21252
P26645	29	S	Myristoylated alanine-rich C-kinase substrate OS=Mus musculus OX=10090 GN=Marcks PE=1 SV=2	Marcks	GEATAERPGEAAVAS(0.015)S(0.434)PS(0.551)K	0.951	0.104377
P26645	143	T	Myristoylated alanine-rich C-kinase substrate OS=Mus musculus OX=10090 GN=Marcks PE=1 SV=2	Marcks	AEDGAAPSPSSET(1)PK	0.945	0.2509
P27046	80	S	Alpha-mannosidase 2 OS=Mus musculus OX=10090 GN=Man2a1 PE=1 SV=2	Man2a1	DSVINLS(1)ES(1)VEDGPR	NA	NA
P27046	82	S	Alpha-mannosidase 2 OS=Mus musculus OX=10090 GN=Man2a1 PE=1 SV=2	Man2a1	DSVINLS(1)ES(1)VEDGPR	NA	NA
P27546	667	S	Microtubule-associated protein 4 OS=Mus musculus OX=10090 GN=Map4 PE=1 SV=3	Map4	EPPPS(1)PEKK	0.736	0.000177562
P27546	1124	S	Microtubule-associated protein 4 OS=Mus musculus OX=10090 GN=Map4 PE=1 SV=3	Map4	EPQTLDSQIQET(0.146)S(0.854)I	1.089	0.28476
P27546	1046	S	Microtubule-associated protein 4 OS=Mus musculus OX=10090 GN=Map4 PE=1 SV=3	Map4	VGS(1)LDNVGHLPAGGAVK	0.872	0.0056179
P27546	760	S	Microtubule-associated protein 4 OS=Mus musculus OX=10090 GN=Map4 PE=1 SV=3	Map4	T(0.17)S(0.822)PS(0.008)KPSSAPALK	0.883	0.00089925
P27546	517	S	Microtubule-associated protein 4 OS=Mus musculus OX=10090 GN=Map4 PE=1 SV=3	Map4	DMS(1)PSAETEAPLAK	0.777	0.0065762
P27546	475	S	Microtubule-associated protein 4 OS=Mus musculus OX=10090 GN=Map4 PE=1 SV=3	Map4	DMS(1)PLPESEVTLGK	0.885	0.00096373
P27546	617	S	Microtubule-associated protein 4 OS=Mus musculus OX=10090 GN=Map4 PE=1 SV=3	Map4	AAEQMSTLPIDAPS(1)PLENLEQK	0.763	0.0008624
P27546	915	T	Microtubule-associated protein 4 OS=Mus musculus OX=10090 GN=Map4 PE=1 SV=3	Map4	VGS(0.403)T(0.597)ENIK	NA	NA
P27546	254	S	Microtubule-associated protein 4 OS=Mus musculus OX=10090 GN=Map4 PE=1 SV=3	Map4	ALETMAEQT(0.001)T(0.006)DVVHS(0.655)PS(0.16)T(0.16)DT(0.007)T(0.01)PGPDTEAALAK	0.929	0.189121
P27546	506	S	Microtubule-associated protein 4 OS=Mus musculus OX=10090 GN=Map4 PE=1 SV=3	Map4	VAEFNNVTPLS(1)EEEVTSVK	NA	NA
P27546	598	S	Microtubule-associated protein 4 OS=Mus musculus OX=10090 GN=Map4 PE=1 SV=3	Map4	GQSTVPPCT(0.001)AS(0.999)PEPVK	0.865	0.00110459
P27546	975	S	Microtubule-associated protein 4 OS=Mus musculus OX=10090 GN=Map4 PE=1 SV=3	Map4	KVS(0.369)Y(0.001)S(0.63)HIQSK	NA	NA
P27546	785	S	Microtubule-associated protein 4 OS=Mus musculus OX=10090 GN=Map4 PE=1 SV=3	Map4	AT(0.181)S(0.51)PS(0.217)T(0.092)LVSTGPSSR	0.906	0.35344
P27600	169	S	Guanine nucleotide-binding protein subunit alpha-12 OS=Mus musculus OX=10090 GN=Gna12 PE=1 SV=3	Gna12	RS(0.999)EFQLGES(0.001)VK	NA	NA
P27661	140	S	Histone H2AX OS=Mus musculus OX=10090 GN=H2afx PE=1 SV=2	H2afx	AS(0.001)QAS(0.999)QEY(0.001)	0.941	0.40704
P28028	483	S	Serine/threonine-protein kinase B-raf OS=Mus musculus OX=10090 GN=Braf PE=1 SV=3	Braf	RDS(0.958)S(0.042)DDWEIPDGQITVGQR	1.131	0.119059
P28028	135	S	Serine/threonine-protein kinase B-raf OS=Mus musculus OX=10090 GN=Braf PE=1 SV=3	Braf	NNPKS(1)PQKPIVR	1.03	0.52124
P28033	174	S	CCAAT/enhancer-binding protein beta OS=Mus musculus OX=10090 GN=Cebpb PE=1 SV=1	Cebpb	AYLGYQAT(0.001)PS(0.015)GS(0.04)S(0.131)GS(0.131)LS(0.097)T(0.097)S(0.097)S(0.097)S(0.097)S(0.097)S(0.097)PPGT(0.003)PSPADAK	NA	NA
P28033	176	S	CCAAT/enhancer-binding protein beta OS=Mus musculus OX=10090 GN=Cebpb PE=1 SV=1	Cebpb	AYLGYQAT(0.001)PS(0.015)GS(0.04)S(0.131)GS(0.131)LS(0.097)T(0.097)S(0.097)S(0.097)S(0.097)S(0.097)S(0.097)PPGT(0.003)PSPADAK	NA	NA
P28271	711	S	Cytoplasmic aconitate hydratase OS=Mus musculus OX=10090 GN=Aco1 PE=1 SV=3	Aco1	EFNS(0.381)Y(0.03)GS(0.589)RR	1.003	0.93406
P28574	144	S	Protein max OS=Mus musculus OX=10090 GN=Max PE=1 SV=2	Max	GGTISAFDGGSDSSS(0.001)ES(0.999)EPEEPQSR	1.058	0.66898
P28656	62	T	Nucleosome assembly protein 1-like 1 OS=Mus musculus OX=10090 GN=Nap1l1 PE=1 SV=2	Nap1l1	LDGLVDT(0.945)PT(0.055)GYIESLPK	0.938	0.25868
P28659	28	S	CUGBP Elav-like family member 1 OS=Mus musculus OX=10090 GN=Celf1 PE=1 SV=2	Celf1	T(0.001)WS(0.999)EKDLR	1.076	0.056641
P28667	104	S	MARCKS-related protein OS=Mus musculus OX=10090 GN=Marcksl1 PE=1 SV=2	Marcksl1	LSGLS(1)FKR	0.805	0.0034823
P28667	85	T	MARCKS-related protein OS=Mus musculus OX=10090 GN=Marcksl1 PE=1 SV=2	Marcksl1	GEVAPKET(1)PK	0.701	0.0057014
P28667	120	S	MARCKS-related protein OS=Mus musculus OX=10090 GN=Marcksl1 PE=1 SV=2	Marcksl1	EGGGDS(0.02)S(0.025)AS(0.127)S(0.665)PT(0.162)EEEQEQGEMSACSDEGTAQEGK	0.977	0.71652
P28667	185	S	MARCKS-related protein OS=Mus musculus OX=10090 GN=Marcksl1 PE=1 SV=2	Marcksl1	EGDTEEEAGPQAAEPS(0.301)T(0.301)PS(0.349)GPES(0.046)GPT(0.003)PASAEQNE	NA	NA
P28667	36	S	MARCKS-related protein OS=Mus musculus OX=10090 GN=Marcksl1 PE=1 SV=2	Marcksl1	ANGQENGHVRS(1)NGDLTPK	0.903	0.0013589
P28667	14	T	MARCKS-related protein OS=Mus musculus OX=10090 GN=Marcksl1 PE=1 SV=2	Marcksl1	GDVT(0.998)AEEAAGAS(0.002)PAK	NA	NA
P28667	22	S	MARCKS-related protein OS=Mus musculus OX=10090 GN=Marcksl1 PE=1 SV=2	Marcksl1	GDVTAEEAAGAS(1)PAKANGQENGHVR	0.809	0.00031509
P28667	148	T	MARCKS-related protein OS=Mus musculus OX=10090 GN=Marcksl1 PE=1 SV=2	Marcksl1	AAAT(0.904)PES(0.096)QEPQAK	0.834	0.0054435
P28667	54	T	MARCKS-related protein OS=Mus musculus OX=10090 GN=Marcksl1 PE=1 SV=2	Marcksl1	GEGES(0.299)PPVNGT(0.701)DEAAGATGDAIEPAPPSQEAEAK	1.11	0.163423
P28741	689	S	Kinesin-like protein KIF3A OS=Mus musculus OX=10090 GN=Kif3a PE=1 SV=2	Kif3a	S(0.984)AKPET(0.016)VIDSLLQ	1.092	0.156999
P28828	824	S	Receptor-type tyrosine-protein phosphatase mu OS=Mus musculus OX=10090 GN=Ptprm PE=1 SV=2	Ptprm	SVS(0.002)S(0.006)PS(0.015)S(0.966)FT(0.011)MK	NA	NA
P28867	643	S	Protein kinase C delta type OS=Mus musculus OX=10090 GN=Prkcd PE=1 SV=3	Prkcd	SPSDYSNFDPEFLNEKPQLS(0.999)FS(0.001)DK	1.12	0.034322
P28867	50	T	Protein kinase C delta type OS=Mus musculus OX=10090 GN=Prkcd PE=1 SV=3	Prkcd	KPT(0.978)MY(0.022)PEWK	0.927	0.33074
P28867	662	S	Protein kinase C delta type OS=Mus musculus OX=10090 GN=Prkcd PE=1 SV=3	Prkcd	NLIDS(1)MDQEAFHGFS(1)FVNPK	0.969	0.36138
P28867	298	S	Protein kinase C delta type OS=Mus musculus OX=10090 GN=Prkcd PE=1 SV=3	Prkcd	LLAEALNQVT(0.08)QRS(0.929)S(0.991)R	NA	NA
P28867	218	T	Protein kinase C delta type OS=Mus musculus OX=10090 GN=Prkcd PE=1 SV=3	Prkcd	CTGTATNS(0.003)RDT(0.997)IFQK	1.561	0.00025604
P28867	299	S	Protein kinase C delta type OS=Mus musculus OX=10090 GN=Prkcd PE=1 SV=3	Prkcd	LLAEALNQVT(0.08)QRS(0.929)S(0.991)R	NA	NA
P28867	505	T	Protein kinase C delta type OS=Mus musculus OX=10090 GN=Prkcd PE=1 SV=3	Prkcd	AS(0.005)T(0.995)FCGTPDYIAPEILQGLK	1.062	0.025698
P28867	38	T	Protein kinase C delta type OS=Mus musculus OX=10090 GN=Prkcd PE=1 SV=3	Prkcd	EALS(0.248)T(0.752)ER	0.902	0.0115753
P28867	652	S	Protein kinase C delta type OS=Mus musculus OX=10090 GN=Prkcd PE=1 SV=3	Prkcd	NLIDS(1)MDQEAFHGFS(1)FVNPK	NA	NA
P28867	504	S	Protein kinase C delta type OS=Mus musculus OX=10090 GN=Prkcd PE=1 SV=3	Prkcd	AS(0.773)T(0.226)FCGT(0.001)PDYIAPEILQGLK	1.087	0.089358
P29341	315	S	Polyadenylate-binding protein 1 OS=Mus musculus OX=10090 GN=Pabpc1 PE=1 SV=2	Pabpc1	KEFS(1)PFGTITSAK	NA	NA
P30276	397	S	G2/mitotic-specific cyclin-B2 OS=Mus musculus OX=10090 GN=Ccnb2 PE=1 SV=2	Ccnb2	DLASPLLGS(1)P	0.838	0.047261
P30280	280	T	G1/S-specific cyclin-D2 OS=Mus musculus OX=10090 GN=Ccnd2 PE=1 SV=1	Ccnd2	SVEDPDQAT(0.264)T(0.71)PT(0.025)DVR	1.003	0.95282
P30285	300	S	Cyclin-dependent kinase 4 OS=Mus musculus OX=10090 GN=Cdk4 PE=1 SV=1	Cdk4	ALQHSYLHKEES(1)DAE	0.928	0.26592
P30415	1139	S	NK-tumor recognition protein OS=Mus musculus OX=10090 GN=Nktr PE=1 SV=4	Nktr	GEVVS(1)PLANHR	0.978	0.78692
P30415	468	S	NK-tumor recognition protein OS=Mus musculus OX=10090 GN=Nktr PE=1 SV=4	Nktr	IVMPDLEPS(0.575)RS(0.343)PT(0.083)HR	0.983	0.54252
P30415	1060	S	NK-tumor recognition protein OS=Mus musculus OX=10090 GN=Nktr PE=1 SV=4	Nktr	TCDEGS(0.066)S(0.922)PS(0.012)KPK	0.859	0.054956
P30415	470	S	NK-tumor recognition protein OS=Mus musculus OX=10090 GN=Nktr PE=1 SV=4	Nktr	IVMPDLEPS(0.184)RS(0.783)PT(0.032)HR	0.988	0.38018
P30415	1429	S	NK-tumor recognition protein OS=Mus musculus OX=10090 GN=Nktr PE=1 SV=4	Nktr	S(0.977)Y(0.002)GS(0.018)DS(0.002)ES(0.001)DR	NA	NA
P30415	565	S	NK-tumor recognition protein OS=Mus musculus OX=10090 GN=Nktr PE=1 SV=4	Nktr	RT(0.004)S(0.003)IS(0.993)PK	0.699	0.00046121
P30415	1195	S	NK-tumor recognition protein OS=Mus musculus OX=10090 GN=Nktr PE=1 SV=4	Nktr	QDSSTS(0.007)VT(0.496)S(0.496)PVETSGK	NA	NA
P30415	245	S	NK-tumor recognition protein OS=Mus musculus OX=10090 GN=Nktr PE=1 SV=4	Nktr	EMS(0.304)S(0.824)S(0.872)EEPRR	0.851	0.0049386
P30415	882	S	NK-tumor recognition protein OS=Mus musculus OX=10090 GN=Nktr PE=1 SV=4	Nktr	WDS(0.038)ES(0.866)NS(0.095)EQDVT(0.001)K	NA	NA
P30415	1326	S	NK-tumor recognition protein OS=Mus musculus OX=10090 GN=Nktr PE=1 SV=4	Nktr	SVS(0.001)Y(0.001)S(0.861)HS(0.137)R	NA	NA
P30415	358	S	NK-tumor recognition protein OS=Mus musculus OX=10090 GN=Nktr PE=1 SV=4	Nktr	SHSESKDDDS(0.844)S(0.15)ET(0.006)PPHWK	NA	NA
P30415	401	S	NK-tumor recognition protein OS=Mus musculus OX=10090 GN=Nktr PE=1 SV=4	Nktr	WDERS(1)LS(1)QR	1.002	0.96326
P30415	244	S	NK-tumor recognition protein OS=Mus musculus OX=10090 GN=Nktr PE=1 SV=4	Nktr	EMS(0.009)S(0.932)S(0.059)EEPRR	0.865	0.031201
P30415	1432	S	NK-tumor recognition protein OS=Mus musculus OX=10090 GN=Nktr PE=1 SV=4	Nktr	S(0.004)YGS(0.763)DS(0.218)ES(0.015)DR	0.92	0.103775
P30415	255	S	NK-tumor recognition protein OS=Mus musculus OX=10090 GN=Nktr PE=1 SV=4	Nktr	T(1)VS(1)PEGYSER	0.999	0.98886
P30415	403	S	NK-tumor recognition protein OS=Mus musculus OX=10090 GN=Nktr PE=1 SV=4	Nktr	WDERS(1)LS(1)QR	1.002	0.96326
P30415	1194	T	NK-tumor recognition protein OS=Mus musculus OX=10090 GN=Nktr PE=1 SV=4	Nktr	QDSSTS(0.007)VT(0.496)S(0.496)PVETSGK	NA	NA
P30415	563	S	NK-tumor recognition protein OS=Mus musculus OX=10090 GN=Nktr PE=1 SV=4	Nktr	RT(0.416)S(0.597)IS(0.987)PK	NA	NA
P30415	253	T	NK-tumor recognition protein OS=Mus musculus OX=10090 GN=Nktr PE=1 SV=4	Nktr	T(1)VS(1)PEGYSER	1.007	0.8998
P30415	390	S	NK-tumor recognition protein OS=Mus musculus OX=10090 GN=Nktr PE=1 SV=4	Nktr	GDKLS(1)DPCSSR	0.841	0.040781
P30415	749	S	NK-tumor recognition protein OS=Mus musculus OX=10090 GN=Nktr PE=1 SV=4	Nktr	SSSYTSVSS(1)DDGRR	NA	NA
P30415	1148	S	NK-tumor recognition protein OS=Mus musculus OX=10090 GN=Nktr PE=1 SV=4	Nktr	LDS(1)PEVNIIPEQDECMAHPR	1.125	0.063502
P30415	1383	S	NK-tumor recognition protein OS=Mus musculus OX=10090 GN=Nktr PE=1 SV=4	Nktr	S(0.002)S(0.004)S(0.994)YDLHSR	NA	NA
P30415	748	S	NK-tumor recognition protein OS=Mus musculus OX=10090 GN=Nktr PE=1 SV=4	Nktr	SSSYTS(0.007)VS(0.871)S(0.122)DDGRR	NA	NA
P30415	243	S	NK-tumor recognition protein OS=Mus musculus OX=10090 GN=Nktr PE=1 SV=4	Nktr	EMS(0.997)S(0.88)S(0.123)EEPRR	0.834	0.0028189
P30415	379	S	NK-tumor recognition protein OS=Mus musculus OX=10090 GN=Nktr PE=1 SV=4	Nktr	AYRPPS(1)GEK	0.778	0.0093834
P30415	1379	S	NK-tumor recognition protein OS=Mus musculus OX=10090 GN=Nktr PE=1 SV=4	Nktr	S(0.798)RS(0.188)S(0.067)S(0.942)Y(0.004)DLHS(0.001)R	NA	NA
P30415	711	S	NK-tumor recognition protein OS=Mus musculus OX=10090 GN=Nktr PE=1 SV=4	Nktr	S(0.177)RS(0.823)LPTSR	NA	NA
P30999	920	S	Catenin delta-1 OS=Mus musculus OX=10090 GN=Ctnnd1 PE=1 SV=2	Ctnnd1	T(0.002)LDRS(0.998)GDLGDMEPLK	0.996	0.8977
P30999	862	S	Catenin delta-1 OS=Mus musculus OX=10090 GN=Ctnnd1 PE=1 SV=2	Ctnnd1	S(0.031)QS(0.118)S(0.851)HSYDDSTLPLIDR	1.074	0.28054
P30999	916	T	Catenin delta-1 OS=Mus musculus OX=10090 GN=Ctnnd1 PE=1 SV=2	Ctnnd1	GDHNRT(1)LDR	0.798	0.0038599
P30999	346	S	Catenin delta-1 OS=Mus musculus OX=10090 GN=Ctnnd1 PE=1 SV=2	Ctnnd1	GS(1)LAS(1)LDS(1)LRK	1.135	0.0027805
P30999	288	S	Catenin delta-1 OS=Mus musculus OX=10090 GN=Ctnnd1 PE=1 SV=2	Ctnnd1	S(1)MGYDDLDYGMMSDYGTAR	1.219	4.9142e-06
P30999	269	S	Catenin delta-1 OS=Mus musculus OX=10090 GN=Ctnnd1 PE=1 SV=2	Ctnnd1	VGGS(1)S(1)VDLHR	0.831	0.029138
P30999	864	S	Catenin delta-1 OS=Mus musculus OX=10090 GN=Ctnnd1 PE=1 SV=2	Ctnnd1	S(0.124)QS(0.442)S(0.444)HS(0.989)YDDS(0.001)TLPLIDR	1.063	0.050543
P30999	349	S	Catenin delta-1 OS=Mus musculus OX=10090 GN=Ctnnd1 PE=1 SV=2	Ctnnd1	GS(1)LAS(1)LDS(1)LRK	1.107	0.0075977
P30999	352	S	Catenin delta-1 OS=Mus musculus OX=10090 GN=Ctnnd1 PE=1 SV=2	Ctnnd1	GSLAS(1)LDS(1)LRK	1.083	0.0057162
P30999	869	T	Catenin delta-1 OS=Mus musculus OX=10090 GN=Ctnnd1 PE=1 SV=2	Ctnnd1	SQSSHSYDDS(0.156)T(0.844)LPLIDR	1.139	0.119021
P30999	847	S	Catenin delta-1 OS=Mus musculus OX=10090 GN=Ctnnd1 PE=1 SV=2	Ctnnd1	KS(1)DFQVNLNNASR	1.003	0.88684
P30999	252	S	Catenin delta-1 OS=Mus musculus OX=10090 GN=Ctnnd1 PE=1 SV=2	Ctnnd1	APS(1)RQDVYGPQPQVR	1.055	0.055537
P30999	310	T	Catenin delta-1 OS=Mus musculus OX=10090 GN=Ctnnd1 PE=1 SV=2	Ctnnd1	T(0.07)GT(0.751)PS(0.179)DPR	0.828	0.0128045
P30999	230	S	Catenin delta-1 OS=Mus musculus OX=10090 GN=Ctnnd1 PE=1 SV=2	Ctnnd1	HYEDGYPGGSDNYGS(1)LSR	1.175	0.022617
P30999	268	S	Catenin delta-1 OS=Mus musculus OX=10090 GN=Ctnnd1 PE=1 SV=2	Ctnnd1	VGGS(1)S(1)VDLHR	0.794	0.0147186
P30999	47	S	Catenin delta-1 OS=Mus musculus OX=10090 GN=Ctnnd1 PE=1 SV=2	Ctnnd1	VRVS(1)PQDANSLMANGTLTR	1.047	0.0105152
P30999	59	T	Catenin delta-1 OS=Mus musculus OX=10090 GN=Ctnnd1 PE=1 SV=2	Ctnnd1	VSPQDANS(0.002)LMANGT(0.753)LT(0.246)R	1.075	0.43922
P30999	861	S	Catenin delta-1 OS=Mus musculus OX=10090 GN=Ctnnd1 PE=1 SV=2	Ctnnd1	SQS(0.942)S(0.06)HS(0.534)YDDS(0.452)T(0.012)LPLIDR	1.066	0.0180987
P30999	177	T	Catenin delta-1 OS=Mus musculus OX=10090 GN=Ctnnd1 PE=1 SV=2	Ctnnd1	TVQPVPMGPDGLPVDASAVS(0.001)NNYIQT(0.999)LGR	NA	NA
P31324	112	S	cAMP-dependent protein kinase type II-beta regulatory subunit OS=Mus musculus OX=10090 GN=Prkar2b PE=1 SV=3	Prkar2b	RAS(1)VCAEAYNPDEEEDDAESR	0.886	0.025965
P31324	85	S	cAMP-dependent protein kinase type II-beta regulatory subunit OS=Mus musculus OX=10090 GN=Prkar2b PE=1 SV=3	Prkar2b	GVNFAEEPMRS(1)DS(1)ENGEEEEAAEAGAFNAPVINR	1.111	0.015839
P31324	83	S	cAMP-dependent protein kinase type II-beta regulatory subunit OS=Mus musculus OX=10090 GN=Prkar2b PE=1 SV=3	Prkar2b	GVNFAEEPMRS(1)DS(1)ENGEEEEAAEAGAFNAPVINR	1.122	0.0168976
P31750	124	S	RAC-alpha serine/threonine-protein kinase OS=Mus musculus OX=10090 GN=Akt1 PE=1 SV=2	Akt1	S(0.604)GS(0.684)PS(0.912)DNS(0.799)GAEEMEVSLAK	NA	NA
P31750	129	S	RAC-alpha serine/threonine-protein kinase OS=Mus musculus OX=10090 GN=Akt1 PE=1 SV=2	Akt1	S(0.027)GS(0.114)PS(0.859)DNS(1)GAEEMEVSLAK	1.152	0.0154357
P31750	122	S	RAC-alpha serine/threonine-protein kinase OS=Mus musculus OX=10090 GN=Akt1 PE=1 SV=2	Akt1	S(0.495)GS(0.409)PS(0.095)DNS(0.001)GAEEMEVSLAK	NA	NA
P31750	126	S	RAC-alpha serine/threonine-protein kinase OS=Mus musculus OX=10090 GN=Akt1 PE=1 SV=2	Akt1	S(0.604)GS(0.684)PS(0.912)DNS(0.799)GAEEMEVSLAK	1.152	0.0154357
P31938	298	S	Dual specificity mitogen-activated protein kinase kinase 1 OS=Mus musculus OX=10090 GN=Map2k1 PE=1 SV=2	Map2k1	T(0.001)PGRPLS(0.546)S(0.45)Y(0.001)GMDS(0.002)R	NA	NA
P32020	8	S	Non-specific lipid-transfer protein OS=Mus musculus OX=10090 GN=Scp2 PE=1 SV=3	Scp2	PSVALKS(1)PR	0.812	0.087696
P32020	516	S	Non-specific lipid-transfer protein OS=Mus musculus OX=10090 GN=Scp2 PE=1 SV=3	Scp2	MNPQS(1)AFFQGK	NA	NA
P32067	92	S	Lupus La protein homolog OS=Mus musculus OX=10090 GN=Ssb PE=1 SV=1	Ssb	S(0.963)PS(0.037)RPLPEVTDEYK	1.175	0.036843
P32507	401	T	Nectin-2 OS=Mus musculus OX=10090 GN=Nectin2 PE=1 SV=2	Nectin2	LQAADEEEELEGPPSYKPPT(1)PK	1.07	0.4596
P32507	512	S	Nectin-2 OS=Mus musculus OX=10090 GN=Nectin2 PE=1 SV=2	Nectin2	INPIYDALSY(0.003)PS(0.973)PS(0.024)DSYQSK	1.146	0.03856
P32507	424	S	Nectin-2 OS=Mus musculus OX=10090 GN=Nectin2 PE=1 SV=2	Nectin2	LEEPEMPSQLFTLGAS(0.18)EHS(0.82)PVK	NA	NA
P33146	637	S	Cadherin-15 OS=Mus musculus OX=10090 GN=Cdh15 PE=1 SV=3	Cdh15	GKS(1)LLHGLQEDLR	1.146	0.0036816
P33173	1375	S	Kinesin-like protein KIF1A OS=Mus musculus OX=10090 GN=Kif1a PE=1 SV=2	Kif1a	S(0.001)DS(0.999)LILDHQWELEK	1.251	6.0928e-05
P33173	1537	S	Kinesin-like protein KIF1A OS=Mus musculus OX=10090 GN=Kif1a PE=1 SV=2	Kif1a	PAS(1)PEPELLPELDSK	1.395	3.9602e-05
P33173	937	S	Kinesin-like protein KIF1A OS=Mus musculus OX=10090 GN=Kif1a PE=1 SV=2	Kif1a	S(0.006)GT(0.066)S(0.928)QEELR	NA	NA
P33173	1533	S	Kinesin-like protein KIF1A OS=Mus musculus OX=10090 GN=Kif1a PE=1 SV=2	Kif1a	T(0.006)PQPCS(0.994)RPAS(1)PEPELLPELDSK	1.316	0.0009222
P33173	1553	S	Kinesin-like protein KIF1A OS=Mus musculus OX=10090 GN=Kif1a PE=1 SV=2	Kif1a	KT(0.106)PS(0.894)PVR	0.954	0.39766
P33215	379	S	Protein NEDD1 OS=Mus musculus OX=10090 GN=Nedd1 PE=1 SV=2	Nedd1	S(0.002)KS(0.944)T(0.053)DIFSK	1.086	0.09438
P33215	380	T	Protein NEDD1 OS=Mus musculus OX=10090 GN=Nedd1 PE=1 SV=2	Nedd1	S(0.013)KS(0.275)T(0.67)DIFS(0.042)K	1.03	0.52826
P33609	215	S	DNA polymerase alpha catalytic subunit OS=Mus musculus OX=10090 GN=Pola1 PE=1 SV=2	Pola1	AIPS(0.031)GKPAS(0.969)PVLR	0.998	0.96794
P33611	125	S	DNA polymerase alpha subunit B OS=Mus musculus OX=10090 GN=Pola2 PE=1 SV=2	Pola2	VS(0.482)S(0.482)T(0.037)PETPLTK	NA	NA
P33611	126	S	DNA polymerase alpha subunit B OS=Mus musculus OX=10090 GN=Pola2 PE=1 SV=2	Pola2	VS(0.012)S(0.903)T(0.084)PETPLTK	1.051	0.21034
P33896	469	S	Interferon alpha/beta receptor 1 OS=Mus musculus OX=10090 GN=Ifnar1 PE=1 SV=2	Ifnar1	S(1)IDEFFSEPPSK	1.024	0.53578
P34022	60	S	Ran-specific GTPase-activating protein OS=Mus musculus OX=10090 GN=Ranbp1 PE=1 SV=2	Ranbp1	FAS(1)ENDLPEWK	1.018	0.63892
P34152	910	S	Focal adhesion kinase 1 OS=Mus musculus OX=10090 GN=Ptk2 PE=1 SV=4	Ptk2	LQPQEIS(1)PPPTANLDR	0.882	0.02902
P34152	840	S	Focal adhesion kinase 1 OS=Mus musculus OX=10090 GN=Ptk2 PE=1 SV=4	Ptk2	FLKPDVRLS(1)R	NA	NA
P34152	722	S	Focal adhesion kinase 1 OS=Mus musculus OX=10090 GN=Ptk2 PE=1 SV=4	Ptk2	QATVSWDSGGSDEAPPKPS(0.004)RPGYPS(0.996)PR	1.234	0.135978
P34152	708	S	Focal adhesion kinase 1 OS=Mus musculus OX=10090 GN=Ptk2 PE=1 SV=4	Ptk2	QATVS(0.002)WDS(0.233)GGS(0.765)DEAPPKPS(0.284)RPGYPS(0.715)PR	1.3	0.164103
P34152	576	Y	Focal adhesion kinase 1 OS=Mus musculus OX=10090 GN=Ptk2 PE=1 SV=4	Ptk2	YMEDS(0.001)T(0.041)Y(0.958)Y(0.001)K	1.036	0.192745
P34152	29	S	Focal adhesion kinase 1 OS=Mus musculus OX=10090 GN=Ptk2 PE=1 SV=4	Ptk2	S(1)PGAMERVLK	1.055	0.31626
P34914	431	T	Bifunctional epoxide hydrolase 2 OS=Mus musculus OX=10090 GN=Ephx2 PE=1 SV=2	Ephx2	ATEIGGILVNT(0.997)PEDPNLS(0.003)K	NA	NA
P34914	413	T	Bifunctional epoxide hydrolase 2 OS=Mus musculus OX=10090 GN=Ephx2 PE=1 SV=2	Ephx2	AS(0.039)DET(0.961)GFIAVHK	NA	NA
P34914	368	S	Bifunctional epoxide hydrolase 2 OS=Mus musculus OX=10090 GN=Ephx2 PE=1 SV=2	Ephx2	AVASLNTPFMPPDPDVS(1)PMK	1.025	0.158284
P35279	184	S	Ras-related protein Rab-6A OS=Mus musculus OX=10090 GN=Rab6a PE=1 SV=4	Rab6a	VAAALPGMESTQDRS(1)REDMIDIK	1.144	0.00038096
P35283	105	S	Ras-related protein Rab-12 OS=Mus musculus OX=10090 GN=Rab12 PE=1 SV=3	Rab12	FNS(0.947)IT(0.047)S(0.007)AYYR	NA	NA
P35283	82	T	Ras-related protein Rab-12 OS=Mus musculus OX=10090 GN=Rab12 PE=1 SV=3	Rab12	IKT(1)VELR	1.074	0.076324
P35283	20	S	Ras-related protein Rab-12 OS=Mus musculus OX=10090 GN=Rab12 PE=1 SV=3	Rab12	RPAGGSLGAVS(1)PALSGGQAR	1.276	0.037438
P35293	151	S	Ras-related protein Rab-18 OS=Mus musculus OX=10090 GN=Rab18 PE=1 SV=2	Rab18	KHS(0.392)MLFIEAS(0.608)AK	0.959	0.39684
P35293	144	S	Ras-related protein Rab-18 OS=Mus musculus OX=10090 GN=Rab18 PE=1 SV=2	Rab18	KHS(1)MLFIEASAK	1.05	0.33748
P35486	232	S	Pyruvate dehydrogenase E1 component subunit alpha, somatic form, mitochondrial OS=Mus musculus OX=10090 GN=Pdha1 PE=1 SV=1	Pdha1	YGMGT(0.055)S(0.945)VER	NA	NA
P35486	295	S	Pyruvate dehydrogenase E1 component subunit alpha, somatic form, mitochondrial OS=Mus musculus OX=10090 GN=Pdha1 PE=1 SV=1	Pdha1	YHGHS(0.02)MS(0.974)DPGVS(0.006)YR	1.034	0.31748
P35486	293	S	Pyruvate dehydrogenase E1 component subunit alpha, somatic form, mitochondrial OS=Mus musculus OX=10090 GN=Pdha1 PE=1 SV=1	Pdha1	YHGHS(0.998)MS(0.002)DPGVSYR	0.927	0.031363
P35486	300	S	Pyruvate dehydrogenase E1 component subunit alpha, somatic form, mitochondrial OS=Mus musculus OX=10090 GN=Pdha1 PE=1 SV=1	Pdha1	YHGHS(0.348)MS(0.652)DPGVS(1)YR	0.953	0.062721
P35505	417	S	Fumarylacetoacetase OS=Mus musculus OX=10090 GN=Fah PE=1 SV=2	Fah	VLPALS(1)PA	NA	NA
P35550	278	T	rRNA 2'-O-methyltransferase fibrillarin OS=Mus musculus OX=10090 GN=Fbl PE=1 SV=2	Fbl	ANCIDS(0.333)T(0.333)AS(0.333)AEAVFASEVK	NA	NA
P35550	280	S	rRNA 2'-O-methyltransferase fibrillarin OS=Mus musculus OX=10090 GN=Fbl PE=1 SV=2	Fbl	ANCIDS(0.333)T(0.333)AS(0.333)AEAVFASEVK	NA	NA
P35550	132	S	rRNA 2'-O-methyltransferase fibrillarin OS=Mus musculus OX=10090 GN=Fbl PE=1 SV=2	Fbl	VS(0.015)IS(0.985)EGDDKIEYR	0.96	0.46108
P35550	277	S	rRNA 2'-O-methyltransferase fibrillarin OS=Mus musculus OX=10090 GN=Fbl PE=1 SV=2	Fbl	ANCIDS(0.333)T(0.333)AS(0.333)AEAVFASEVK	NA	NA
P35564	582	S	Calnexin OS=Mus musculus OX=10090 GN=Canx PE=1 SV=1	Canx	AEEDEILNRS(1)PR	1.165	0.00165593
P35569	526	S	Insulin receptor substrate 1 OS=Mus musculus OX=10090 GN=Irs1 PE=1 SV=1	Irs1	THSAGT(0.163)S(0.834)PT(0.002)ISHQK	0.764	0.023785
P35569	1096	S	Insulin receptor substrate 1 OS=Mus musculus OX=10090 GN=Irs1 PE=1 SV=1	Irs1	RHS(0.984)S(0.015)ET(0.001)FSAPTR	NA	NA
P35569	525	T	Insulin receptor substrate 1 OS=Mus musculus OX=10090 GN=Irs1 PE=1 SV=1	Irs1	T(0.001)HS(0.023)AGT(0.55)S(0.403)PT(0.023)ISHQK	0.747	0.0108648
P35569	325	S	Insulin receptor substrate 1 OS=Mus musculus OX=10090 GN=Irs1 PE=1 SV=1	Irs1	AS(0.009)S(0.991)DGEGTMSR	0.695	0.0025649
P35585	152	T	AP-1 complex subunit mu-1 OS=Mus musculus OX=10090 GN=Ap1m1 PE=1 SV=3	Ap1m1	LET(0.103)GAPRPPAT(0.899)VT(0.997)NAVS(0.001)WR	NA	NA
P35585	154	T	AP-1 complex subunit mu-1 OS=Mus musculus OX=10090 GN=Ap1m1 PE=1 SV=3	Ap1m1	LET(0.103)GAPRPPAT(0.899)VT(0.997)NAVS(0.001)WR	NA	NA
P35585	102	S	AP-1 complex subunit mu-1 OS=Mus musculus OX=10090 GN=Ap1m1 PE=1 SV=3	Ap1m1	ELEEES(1)IR	1.038	0.60446
P35601	281	S	Replication factor C subunit 1 OS=Mus musculus OX=10090 GN=Rfc1 PE=1 SV=2	Rfc1	KT(0.005)YS(0.995)PAK	NA	NA
P35601	365	S	Replication factor C subunit 1 OS=Mus musculus OX=10090 GN=Rfc1 PE=1 SV=2	Rfc1	ES(0.006)VS(0.994)PEDSEK	0.754	0.0011994
P35601	155	S	Replication factor C subunit 1 OS=Mus musculus OX=10090 GN=Rfc1 PE=1 SV=2	Rfc1	NKPLS(1)PIK	NA	NA
P35601	70	S	Replication factor C subunit 1 OS=Mus musculus OX=10090 GN=Rfc1 PE=1 SV=2	Rfc1	IIYDS(0.021)DS(0.978)ESEETVQVK	0.884	0.0032015
P35601	107	S	Replication factor C subunit 1 OS=Mus musculus OX=10090 GN=Rfc1 PE=1 SV=2	Rfc1	DPVT(0.001)YVS(0.908)ET(0.091)DEDDDFVCK	0.896	0.000158335
P35689	384	S	DNA repair protein complementing XP-G cells homolog OS=Mus musculus OX=10090 GN=Ercc5 PE=1 SV=4	Ercc5	NSGATADAGSIS(1)PR	0.925	0.34306
P35689	572	S	DNA repair protein complementing XP-G cells homolog OS=Mus musculus OX=10090 GN=Ercc5 PE=1 SV=4	Ercc5	LS(0.267)S(0.733)DDETEGGQNPAPK	1.082	0.38204
P35689	704	S	DNA repair protein complementing XP-G cells homolog OS=Mus musculus OX=10090 GN=Ercc5 PE=1 SV=4	Ercc5	DTECLLQDS(0.655)S(0.345)DIEAMEGHR	1.136	0.051039
P35689	341	S	DNA repair protein complementing XP-G cells homolog OS=Mus musculus OX=10090 GN=Ercc5 PE=1 SV=4	Ercc5	VKPEREPEAAPPS(1)PR	0.989	0.54966
P35689	705	S	DNA repair protein complementing XP-G cells homolog OS=Mus musculus OX=10090 GN=Ercc5 PE=1 SV=4	Ercc5	DTECLLQDS(0.197)S(0.803)DIEAMEGHR	1.118	0.04546
P35710	131	T	Transcription factor SOX-5 OS=Mus musculus OX=10090 GN=Sox5 PE=1 SV=2	Sox5	QSGESVS(0.001)S(0.017)AALGT(0.982)PER	1.017	0.76904
P35710	439	S	Transcription factor SOX-5 OS=Mus musculus OX=10090 GN=Sox5 PE=1 SV=2	Sox5	ASVPAALAS(0.887)PS(0.113)AR	1.131	0.034324
P35710	21	S	Transcription factor SOX-5 OS=Mus musculus OX=10090 GN=Sox5 PE=1 SV=2	Sox5	RPAS(1)PYGETDGEVAMVTSR	1.112	0.183216
P35710	138	S	Transcription factor SOX-5 OS=Mus musculus OX=10090 GN=Sox5 PE=1 SV=2	Sox5	KGS(1)LADVVDTLK	NA	NA
P35821	50	S	Tyrosine-protein phosphatase non-receptor type 1 OS=Mus musculus OX=10090 GN=Ptpn1 PE=1 SV=2	Ptpn1	YRDVS(1)PFDHSR	NA	NA
P35821	118	S	Tyrosine-protein phosphatase non-receptor type 1 OS=Mus musculus OX=10090 GN=Ptpn1 PE=1 SV=2	Ptpn1	IMEKGS(1)LK	0.931	0.20086
P35821	295	S	Tyrosine-protein phosphatase non-receptor type 1 OS=Mus musculus OX=10090 GN=Ptpn1 PE=1 SV=2	Ptpn1	ELS(1)REDLDLPPEHVPPPPRPPK	1.136	0.163382
P35822	868	S	Receptor-type tyrosine-protein phosphatase kappa OS=Mus musculus OX=10090 GN=Ptprk PE=1 SV=1	Ptprk	YLCEGTES(1)PYQTGQLHPAIR	1.198	0.0123399
P35831	434	S	Tyrosine-protein phosphatase non-receptor type 12 OS=Mus musculus OX=10090 GN=Ptpn12 PE=1 SV=3	Ptpn12	NLS(1)FEIK	1.066	0.172797
P35831	673	S	Tyrosine-protein phosphatase non-receptor type 12 OS=Mus musculus OX=10090 GN=Ptpn12 PE=1 SV=3	Ptpn12	DADVSEES(1)PPPLPER	1.092	0.176395
P35831	608	S	Tyrosine-protein phosphatase non-receptor type 12 OS=Mus musculus OX=10090 GN=Ptpn12 PE=1 SV=3	Ptpn12	APLSFTNPLHSDDS(0.042)DS(0.956)DGGS(0.002)S(0.001)DGAVTR	NA	NA
P35831	331	S	Tyrosine-protein phosphatase non-receptor type 12 OS=Mus musculus OX=10090 GN=Ptpn12 PE=1 SV=3	Ptpn12	IADGNEITTGTMVSSIDS(0.003)EKQDS(0.997)PPPKPPR	1.137	0.0044167
P35951	843	S	Low-density lipoprotein receptor OS=Mus musculus OX=10090 GN=Ldlr PE=1 SV=2	Ldlr	TTEDELHICRS(0.999)QDGYT(0.001)YPSR	1.132	0.0135353
P35951	856	S	Low-density lipoprotein receptor OS=Mus musculus OX=10090 GN=Ldlr PE=1 SV=2	Ldlr	QMVS(1)LEDDVA	1.14	0.0158783
P35979	38	S	60S ribosomal protein L12 OS=Mus musculus OX=10090 GN=Rpl12 PE=1 SV=2	Rpl12	IGPLGLS(1)PK	0.772	0.0143567
P35979	165	S	60S ribosomal protein L12 OS=Mus musculus OX=10090 GN=Rpl12 PE=1 SV=2	Rpl12	HPHDIIDDINSGAVECPAS(1)	NA	NA
P35979	126	S	60S ribosomal protein L12 OS=Mus musculus OX=10090 GN=Rpl12 PE=1 SV=2	Rpl12	ELS(0.999)GT(0.001)IK	0.769	0.00148029
P35980	130	S	60S ribosomal protein L18 OS=Mus musculus OX=10090 GN=Rpl18 PE=1 SV=3	Rpl18	ILTFDQLALES(1)PKGR	1.056	0.21672
P35980	161	S	60S ribosomal protein L18 OS=Mus musculus OX=10090 GN=Rpl18 PE=1 SV=3	Rpl18	APGT(0.001)PHS(0.99)HT(0.009)KPYVR	NA	NA
P36536	139	T	GTP-binding protein SAR1a OS=Mus musculus OX=10090 GN=Sar1a PE=1 SV=1	Sar1a	IDRT(0.999)DAIS(0.001)EEK	NA	NA
P36552	99	S	Oxygen-dependent coproporphyrinogen-III oxidase, mitochondrial OS=Mus musculus OX=10090 GN=Cpox PE=1 SV=2	Cpox	S(1)PS(1)PGRREEDGDELAR	1.211	0.0196583
P36552	101	S	Oxygen-dependent coproporphyrinogen-III oxidase, mitochondrial OS=Mus musculus OX=10090 GN=Cpox PE=1 SV=2	Cpox	S(1)PS(1)PGRREEDGDELAR	1.204	0.00041835
P36552	405	S	Oxygen-dependent coproporphyrinogen-III oxidase, mitochondrial OS=Mus musculus OX=10090 GN=Cpox PE=1 SV=2	Cpox	IES(1)ILMSLPLTAR	NA	NA
P36916	50	T	Guanine nucleotide-binding protein-like 1 OS=Mus musculus OX=10090 GN=Gnl1 PE=1 SV=4	Gnl1	REEQT(1)DT(1)S(0.997)DGES(0.004)VTHHIR	0.959	0.22934
P36916	33	S	Guanine nucleotide-binding protein-like 1 OS=Mus musculus OX=10090 GN=Gnl1 PE=1 SV=4	Gnl1	GLQDGLRS(0.998)S(0.988)S(0.871)NS(0.143)R	1.084	0.164555
P36916	32	S	Guanine nucleotide-binding protein-like 1 OS=Mus musculus OX=10090 GN=Gnl1 PE=1 SV=4	Gnl1	GLQDGLRS(0.998)S(0.988)S(0.871)NS(0.143)R	1.084	0.164555
P36916	34	S	Guanine nucleotide-binding protein-like 1 OS=Mus musculus OX=10090 GN=Gnl1 PE=1 SV=4	Gnl1	GLQDGLRS(0.998)S(0.988)S(0.871)NS(0.143)R	1.084	0.164555
P36916	36	S	Guanine nucleotide-binding protein-like 1 OS=Mus musculus OX=10090 GN=Gnl1 PE=1 SV=4	Gnl1	GLQDGLRS(0.989)S(0.894)S(0.558)NS(0.558)R	NA	NA
P36916	51	S	Guanine nucleotide-binding protein-like 1 OS=Mus musculus OX=10090 GN=Gnl1 PE=1 SV=4	Gnl1	REEQT(1)DT(1)S(0.997)DGES(0.004)VTHHIR	0.998	0.8967
P36916	48	T	Guanine nucleotide-binding protein-like 1 OS=Mus musculus OX=10090 GN=Gnl1 PE=1 SV=4	Gnl1	REEQT(1)DT(1)S(0.997)DGES(0.004)VTHHIR	0.927	0.073817
P37238	112	S	Peroxisome proliferator-activated receptor gamma OS=Mus musculus OX=10090 GN=Pparg PE=1 SV=3	Pparg	VEPAS(1)PPYYSEK	1.032	0.62834
P37913	77	T	DNA ligase 1 OS=Mus musculus OX=10090 GN=Lig1 PE=1 SV=2	Lig1	KVAQVLSCEGEDEDEAPGT(1)PK	1.026	0.22394
P37913	907	S	DNA ligase 1 OS=Mus musculus OX=10090 GN=Lig1 PE=1 SV=2	Lig1	KQSQIQNQQS(0.149)S(0.701)DLDS(0.149)DVEDY	1.021	0.56416
P37913	51	S	DNA ligase 1 OS=Mus musculus OX=10090 GN=Lig1 PE=1 SV=2	Lig1	NQVVPESDS(1)PVKR	0.872	0.0074387
P37913	188	S	DNA ligase 1 OS=Mus musculus OX=10090 GN=Lig1 PE=1 SV=2	Lig1	EGDQLIVPS(0.001)EPT(0.085)KS(0.825)PES(0.07)VT(0.018)LT(0.001)K	NA	NA
P38532	303	S	Heat shock factor protein 1 OS=Mus musculus OX=10090 GN=Hsf1 PE=1 SV=2	Hsf1	VKQEPPS(1)PPHS(1)PR	0.936	0.155017
P38532	307	S	Heat shock factor protein 1 OS=Mus musculus OX=10090 GN=Hsf1 PE=1 SV=2	Hsf1	VKQEPPS(1)PPHS(1)PR	0.936	0.155017
P39053	778	S	Dynamin-1 OS=Mus musculus OX=10090 GN=Dnm1 PE=1 SV=2	Dnm1	RS(0.999)PT(0.019)S(0.482)S(0.482)PT(0.017)PQR	NA	NA
P39053	774	S	Dynamin-1 OS=Mus musculus OX=10090 GN=Dnm1 PE=1 SV=2	Dnm1	RS(0.999)PT(0.019)S(0.482)S(0.482)PT(0.017)PQR	1.029	0.68108
P39053	777	S	Dynamin-1 OS=Mus musculus OX=10090 GN=Dnm1 PE=1 SV=2	Dnm1	RS(0.999)PT(0.019)S(0.482)S(0.482)PT(0.017)PQR	NA	NA
P39447	131	S	Tight junction protein ZO-1 OS=Mus musculus OX=10090 GN=Tjp1 PE=1 SV=2	Tjp1	VQIPVSHPDPEPVS(1)DNEDDS(1)YDEEVHDPR	1.229	0.0132183
P39447	617	S	Tight junction protein ZO-1 OS=Mus musculus OX=10090 GN=Tjp1 PE=1 SV=2	Tjp1	S(0.999)REDLS(0.001)AQPVQTK	1.03	0.37588
P39447	354	T	Tight junction protein ZO-1 OS=Mus musculus OX=10090 GN=Tjp1 PE=1 SV=2	Tjp1	MS(0.006)KPGAIS(0.206)T(0.788)PVK	NA	NA
P39447	1614	S	Tight junction protein ZO-1 OS=Mus musculus OX=10090 GN=Tjp1 PE=1 SV=2	Tjp1	AVPVS(0.996)PS(0.004)AVEEDEDEDGHTVVATAR	NA	NA
P39447	912	S	Tight junction protein ZO-1 OS=Mus musculus OX=10090 GN=Tjp1 PE=1 SV=2	Tjp1	IDS(1)PGLKPASQQK	1.032	0.48482
P39447	125	S	Tight junction protein ZO-1 OS=Mus musculus OX=10090 GN=Tjp1 PE=1 SV=2	Tjp1	VQIPVSHPDPEPVS(1)DNEDDS(1)YDEEVHDPR	1.223	0.0149996
P39447	329	S	Tight junction protein ZO-1 OS=Mus musculus OX=10090 GN=Tjp1 PE=1 SV=2	Tjp1	S(0.012)EPS(0.987)DHST(0.002)QS(0.998)PQQPSNGSLR	1.008	0.9023
P39447	275	S	Tight junction protein ZO-1 OS=Mus musculus OX=10090 GN=Tjp1 PE=1 SV=2	Tjp1	ATLLNVPDLS(0.567)DS(0.438)IHS(0.971)ANAS(0.024)ER	NA	NA
P39447	297	S	Tight junction protein ZO-1 OS=Mus musculus OX=10090 GN=Tjp1 PE=1 SV=2	Tjp1	DDISEIQSLAS(1)DHS(1)GR	1.067	0.27476
P39447	300	S	Tight junction protein ZO-1 OS=Mus musculus OX=10090 GN=Tjp1 PE=1 SV=2	Tjp1	DDISEIQSLAS(1)DHS(1)GR	1.018	0.73562
P39447	1051	S	Tight junction protein ZO-1 OS=Mus musculus OX=10090 GN=Tjp1 PE=1 SV=2	Tjp1	QAS(1)RDLEQPSYR	0.987	0.80364
[truncated: 9,196 more rows]

## Sheet: Statistics
Peptide length	Number of peptides	Number of modification sites per protein	Number of proteins
7	761	1	1539
8	1044	2	744
9	1308	3	419
10	1378	4	237
11	1489	5	175
12	1584	6	104
13	1406	7	93
14	1347	8	65
15	1306	9	37
16	1068	10	27
17	1022	11	23
18	956	12	23
19	804	13	17
20	724	14	12
21	526	15	9
22	450	16	10
23	521	17	6
24	323	18	3
25	273	19	5
26	294	20	4
27	158	21	4
28	146	22	2
29	102	23	3
30	125	24	3
31	109	26	1
32	61	27	3
33	87	28	3
34	59	29	2
35	41	31	2
36	11	32	2
37	11	34	1
38	23	35	1
39	4	36	1
40	4	39	1
41	3	69	1
43	1	79	1
45	2	210	1
48	1
