# Supplementary material for: PIM2‐mediated phosphorylation contributes to granulosa cell survival via resisting apoptosis during folliculogenesis
Source: Clin Transl Med. 2021 Mar 9;11(3):e359. doi: 10.1002/ctm2.359 (PMC7943893; doi:10.1002/ctm2.359)
Supplement: Supplementary file 4 — Supporting information [file CTM2-11-e359-s002.xlsx]

## Sheet: IP_N-FLAG
Accession	Description	Coverage	# Proteins	# Unique Peptides	# Peptides	# PSMs	calc. pI
Q8VDD5	Myosin-9 OS=Mus musculus GN=Myh9 PE=1 SV=4 - [MYH9_MOUSE]	65.31	31	126	154	625	5.65576
Q61879	Myosin-10 OS=Mus musculus GN=Myh10 PE=1 SV=2 - [MYH10_MOUSE]	56.98	30	91	116	198	5.5415
Q3U804	Uncharacterized protein OS=Mus musculus GN=Actb PE=2 SV=1 - [Q3U804_MOUSE]	70.32	12	11	22	170	6.30322
P62737	Actin, aortic smooth muscle OS=Mus musculus GN=Acta2 PE=1 SV=1 - [ACTA_MOUSE]	68.7	12	10	20	130	5.38916
P99024	Tubulin beta-5 chain OS=Mus musculus GN=Tubb5 PE=1 SV=1 - [TBB5_MOUSE]	71.62	3	4	24	85	4.89404
A2NHM3	If kappa light chain (Fragment) OS=Mus musculus GN=Igkc PE=1 SV=1 - [A2NHM3_MOUSE]	50.23	49	11	11	87	7.32764
P68372	Tubulin beta-4B chain OS=Mus musculus GN=Tubb4b PE=1 SV=1 - [TBB4B_MOUSE]	65.17	5	2	23	82	4.89404
P01868	Ig gamma-1 chain C region secreted form OS=Mus musculus GN=Ighg1 PE=1 SV=1 - [IGHG1_MOUSE]	57.41	10	13	13	69	7.40088
B7ZWF1	Ddx3x protein OS=Mus musculus GN=Ddx3x PE=2 SV=1 - [B7ZWF1_MOUSE]	55.07	9	38	39	72	7.18115
Q6URW6-2	Isoform 2 of Myosin-14 OS=Mus musculus GN=Myh14 - [MYH14_MOUSE]	33.58	27	45	55	74	5.5542
Q9CWF2	Tubulin beta-2B chain OS=Mus musculus GN=Tubb2b PE=1 SV=1 - [TBB2B_MOUSE]	65.17	5	4	23	77	4.89404
B7FAU9	Filamin, alpha OS=Mus musculus GN=Flna PE=1 SV=1 - [B7FAU9_MOUSE]	38.58	13	60	64	67	6.01123
E9QPE7	Myosin-11 OS=Mus musculus GN=Myh11 PE=1 SV=1 - [E9QPE7_MOUSE]	15.43	24	6	29	66	5.50342
Q8BFZ3	Beta-actin-like protein 2 OS=Mus musculus GN=Actbl2 PE=1 SV=1 - [ACTBL_MOUSE]	33.24	1	3	10	70	5.49072
P61979	Heterogeneous nuclear ribonucleoprotein K OS=Mus musculus GN=Hnrnpk PE=1 SV=1 - [HNRPK_MOUSE]	55.94	23	22	22	48	5.5415
Q60605-2	Isoform Smooth muscle of Myosin light polypeptide 6 OS=Mus musculus GN=Myl6 - [MYL6_MOUSE]	76.16	15	1	10	52	4.55127
Q60605	Myosin light polypeptide 6 OS=Mus musculus GN=Myl6 PE=1 SV=3 - [MYL6_MOUSE]	76.16	14	1	10	51	4.65283
Q6S390	Plectin 4 OS=Mus musculus GN=Plec PE=2 SV=1 - [Q6S390_MOUSE]	14.7	38	55	55	56	5.70654
E9Q450	Tropomyosin alpha-1 chain OS=Mus musculus GN=Tpm1 PE=1 SV=1 - [E9Q450_MOUSE]	52.11	12	5	23	40	4.77979
Q7TPR4	Alpha-actinin-1 OS=Mus musculus GN=Actn1 PE=1 SV=1 - [ACTN1_MOUSE]	45.07	3	20	33	39	5.37646
O88569	Heterogeneous nuclear ribonucleoproteins A2/B1 OS=Mus musculus GN=Hnrnpa2b1 PE=1 SV=2 - [ROA2_MOUSE]	55.81	5	14	19	40	8.95361
Q8VCQ8	Caldesmon 1 OS=Mus musculus GN=Cald1 PE=1 SV=1 - [Q8VCQ8_MOUSE]	45.85	12	3	28	37	7.37158
Q9ERD7	Tubulin beta-3 chain OS=Mus musculus GN=Tubb3 PE=1 SV=1 - [TBB3_MOUSE]	43.33	4	1	19	43	4.93213
E9QA15	Caldesmon 1 OS=Mus musculus GN=Cald1 PE=1 SV=1 - [E9QA15_MOUSE]	29.69	3	1	26	34	5.50342
P68369	Tubulin alpha-1A chain OS=Mus musculus GN=Tuba1a PE=1 SV=1 - [TBA1A_MOUSE]	70.51	4	1	22	35	5.05908
P97434	Myosin phosphatase Rho-interacting protein OS=Mus musculus GN=Mprip PE=1 SV=2 - [MPRIP_MOUSE]	44.63	12	34	35	42	6.21436
E9Q8Z4	Catenin delta-1 OS=Mus musculus GN=Ctnnd1 PE=1 SV=1 - [E9Q8Z4_MOUSE]	46.89	16	1	34	49	7.1958
P68373	Tubulin alpha-1C chain OS=Mus musculus GN=Tuba1c PE=1 SV=1 - [TBA1C_MOUSE]	70.82	4	1	22	34	5.09717
E9Q903	Catenin delta-1 OS=Mus musculus GN=Ctnnd1 PE=1 SV=1 - [E9Q903_MOUSE]	45.52	7	1	34	48	6.49365
Q922F4	Tubulin beta-6 chain OS=Mus musculus GN=Tubb6 PE=1 SV=1 - [TBB6_MOUSE]	38.48	4	4	17	37	4.89404
O35737	Heterogeneous nuclear ribonucleoprotein H OS=Mus musculus GN=Hnrnph1 PE=1 SV=3 - [HNRH1_MOUSE]	44.99	3	8	14	30	6.30322
Q61656	Probable ATP-dependent RNA helicase DDX5 OS=Mus musculus GN=Ddx5 PE=1 SV=2 - [DDX5_MOUSE]	36.32	12	14	22	31	8.92432
P35441	Thrombospondin-1 OS=Mus musculus GN=Thbs1 PE=1 SV=1 - [TSP1_MOUSE]	30	11	27	27	31	4.95752
Q9Z0U1	Tight junction protein ZO-2 OS=Mus musculus GN=Tjp2 PE=1 SV=2 - [ZO2_MOUSE]	28.36	4	25	25	31	6.78564
P16858	Glyceraldehyde-3-phosphate dehydrogenase OS=Mus musculus GN=Gapdh PE=1 SV=2 - [G3P_MOUSE]	68.47	20	1	17	33	8.25049
P10126	Elongation factor 1-alpha 1 OS=Mus musculus GN=Eef1a1 PE=1 SV=3 - [EF1A1_MOUSE]	38.31	8	13	13	28	9.01221
P68368	Tubulin alpha-4A chain OS=Mus musculus GN=Tuba4a PE=1 SV=1 - [TBA4A_MOUSE]	51.12	7	3	18	28	5.05908
A0A1D5RLD8	Glyceraldehyde-3-phosphate dehydrogenase OS=Mus musculus GN=Gm10358 PE=1 SV=1 - [A0A1D5RLD8_MOUSE]	68.47	12	1	17	32	8.25049
P57780	Alpha-actinin-4 OS=Mus musculus GN=Actn4 PE=1 SV=1 - [ACTN4_MOUSE]	30.81	11	9	22	26	5.41455
Q501J6	Probable ATP-dependent RNA helicase DDX17 OS=Mus musculus GN=Ddx17 PE=1 SV=1 - [DDX17_MOUSE]	33.08	7	11	19	28	8.5874
Q9EP71	Ankycorbin OS=Mus musculus GN=Rai14 PE=1 SV=1 - [RAI14_MOUSE]	35.14	1	28	28	29	6.26514
G5E8R2	Tropomyosin 1, alpha, isoform CRA_k OS=Mus musculus GN=Tpm1 PE=1 SV=1 - [G5E8R2_MOUSE]	39.92	8	1	14	26	4.77979
P20152	Vimentin OS=Mus musculus GN=Vim PE=1 SV=3 - [VIME_MOUSE]	54.72	19	3	23	33	5.12256
P21107-2	Isoform 2 of Tropomyosin alpha-3 chain OS=Mus musculus GN=Tpm3 - [TPM3_MOUSE]	39.92	8	7	13	26	4.77979
Q6ZWQ9	MCG5400 OS=Mus musculus GN=Myl12a PE=1 SV=1 - [Q6ZWQ9_MOUSE]	62.79	6	2	9	25	4.80518
Q8VEK3-2	Isoform 2 of Heterogeneous nuclear ribonucleoprotein U OS=Mus musculus GN=Hnrnpu - [HNRPU_MOUSE]	30.77	10	20	20	29	5.92236
P63017	Heat shock cognate 71 kDa protein OS=Mus musculus GN=Hspa8 PE=1 SV=1 - [HSP7C_MOUSE]	40.4	27	17	21	26	5.51611
A2AL12	Heterogeneous nuclear ribonucleoprotein A3 OS=Mus musculus GN=Hnrnpa3 PE=1 SV=1 - [A2AL12_MOUSE]	39.62	12	12	14	24	9.1001
Q9WTI7-2	Isoform 2 of Unconventional myosin-Ic OS=Mus musculus GN=Myo1c - [MYO1C_MOUSE]	28.99	11	24	25	29	9.34912
Q99LF4	tRNA-splicing ligase RtcB homolog OS=Mus musculus GN=Rtcb PE=1 SV=1 - [RTCB_MOUSE]	45.15	2	17	17	28	7.2251
P24815	3 beta-hydroxysteroid dehydrogenase/Delta 5-->4-isomerase type 1 OS=Mus musculus GN=Hsd3b1 PE=1 SV=3 - [3BHS1_MOUSE]	54.96	11	15	15	27	8.63135
P70333	Heterogeneous nuclear ribonucleoprotein H2 OS=Mus musculus GN=Hnrnph2 PE=1 SV=1 - [HNRH2_MOUSE]	35.63	2	6	11	23	6.30322
Q3THE2	Myosin regulatory light chain 12B OS=Mus musculus GN=Myl12b PE=1 SV=2 - [ML12B_MOUSE]	62.79	2	1	9	24	4.84326
Q9QZ82	Cholesterol side-chain cleavage enzyme, mitochondrial OS=Mus musculus GN=Cyp11a1 PE=1 SV=1 - [CP11A_MOUSE]	41.44	4	17	17	24	9.39307
Q91VR5	ATP-dependent RNA helicase DDX1 OS=Mus musculus GN=Ddx1 PE=1 SV=1 - [DDX1_MOUSE]	40	4	25	25	26	7.21045
Q8R081	Heterogeneous nuclear ribonucleoprotein L OS=Mus musculus GN=Hnrnpl PE=1 SV=2 - [HNRPL_MOUSE]	38.91	8	14	14	21	8.104
Q3TWV0	Uncharacterized protein OS=Mus musculus GN=Vim PE=2 SV=1 - [Q3TWV0_MOUSE]	50.64	8	1	21	29	5.16064
Q68FD5	Clathrin heavy chain 1 OS=Mus musculus GN=Cltc PE=1 SV=3 - [CLH1_MOUSE]	21.73	10	29	29	29	5.69385
B9EHJ3	Tight junction protein ZO-1 OS=Mus musculus GN=Tjp1 PE=1 SV=1 - [B9EHJ3_MOUSE]	18.87	5	27	27	28	6.66846
Q9Z1R9	MCG124046 OS=Mus musculus GN=Prss1 PE=1 SV=1 - [Q9Z1R9_MOUSE]	16.26	9	1	3	28	4.94482
Q8C2Q3	RNA-binding protein 14 OS=Mus musculus GN=Rbm14 PE=1 SV=1 - [RBM14_MOUSE]	29	8	16	19	23	9.67139
O35887	Calumenin OS=Mus musculus GN=Calu PE=1 SV=1 - [CALU_MOUSE]	50.48	9	2	14	23	4.66553
P58774-2	Isoform 2 of Tropomyosin beta chain OS=Mus musculus GN=Tpm2 - [TPM2_MOUSE]	40.49	12	7	15	19	4.66553
A0A087WPL5	ATP-dependent RNA helicase A OS=Mus musculus GN=Dhx9 PE=1 SV=1 - [A0A087WPL5_MOUSE]	18.15	10	21	21	23	6.82959
Q9CQ19	Myosin regulatory light polypeptide 9 OS=Mus musculus GN=Myl9 PE=1 SV=3 - [MYL9_MOUSE]	62.21	2	3	8	21	4.91943
Q9CY58-2	Isoform 2 of Plasminogen activator inhibitor 1 RNA-binding protein OS=Mus musculus GN=Serbp1 - [PAIRB_MOUSE]	39.54	11	2	14	22	8.44092
Q9JJ28	Protein flightless-1 homolog OS=Mus musculus GN=Flii PE=1 SV=1 - [FLII_MOUSE]	21.56	2	22	22	22	6.06201
P62908	40S ribosomal protein S3 OS=Mus musculus GN=Rps3 PE=1 SV=1 - [RS3_MOUSE]	64.2	8	14	14	21	9.65674
Q3TL33	Uncharacterized protein OS=Mus musculus GN=Calu PE=2 SV=1 - [Q3TL33_MOUSE]	50.16	5	3	15	21	4.57666
Q3TTX0	Uncharacterized protein OS=Mus musculus GN=Matr3 PE=2 SV=1 - [Q3TTX0_MOUSE]	31.68	18	19	19	25	6.25244
Q14AX8	Uncharacterized protein OS=Mus musculus GN=Cemip PE=2 SV=1 - [Q14AX8_MOUSE]	18.37	5	21	21	25	8.07471
P29341	Polyadenylate-binding protein 1 OS=Mus musculus GN=Pabpc1 PE=1 SV=2 - [PABP1_MOUSE]	29.09	12	16	18	26	9.49561
B2RQQ5	Microtubule-associated protein 1B OS=Mus musculus GN=Map1b PE=2 SV=1 - [B2RQQ5_MOUSE]	13.64	12	24	24	24	4.83057
Q9CY58	Plasminogen activator inhibitor 1 RNA-binding protein OS=Mus musculus GN=Serbp1 PE=1 SV=2 - [PAIRB_MOUSE]	35.87	10	1	13	16	8.54346
G3UXT7	RNA-binding protein FUS (Fragment) OS=Mus musculus GN=Fus PE=1 SV=1 - [G3UXT7_MOUSE]	65.38	7	8	10	18	8.96826
A2AIX1	Protein transport protein sec16 OS=Mus musculus GN=Sec16a PE=1 SV=1 - [A2AIX1_MOUSE]	13.34	7	23	23	24	5.87158
P20029	78 kDa glucose-regulated protein OS=Mus musculus GN=Hspa5 PE=1 SV=3 - [GRP78_MOUSE]	35.27	12	19	21	21	5.16064
Q545F8	40S ribosomal protein S4 OS=Mus musculus GN=Rps4x PE=2 SV=1 - [Q545F8_MOUSE]	55.1	5	15	15	21	9.93506
P49312	Heterogeneous nuclear ribonucleoprotein A1 OS=Mus musculus GN=Hnrnpa1 PE=1 SV=2 - [ROA1_MOUSE]	39.06	9	8	13	21	9.23193
G3UZI2	Heterogeneous nuclear ribonucleoprotein Q OS=Mus musculus GN=Syncrip PE=1 SV=1 - [G3UZI2_MOUSE]	35.67	12	12	17	21	7.56201
Q60598	Src substrate cortactin OS=Mus musculus GN=Cttn PE=1 SV=2 - [SRC8_MOUSE]	30.95	3	14	14	18	5.40186
Q71V06	Y box transcription factor (Fragment) OS=Mus musculus GN=Ybx1 PE=2 SV=1 - [Q71V06_MOUSE]	46.49	14	5	9	17	10.0376
D3YZ62	Unconventional myosin-Va OS=Mus musculus GN=Myo5a PE=1 SV=1 - [D3YZ62_MOUSE]	12.25	14	19	19	19	8.6167
Q3UZ39	Leucine-rich repeat flightless-interacting protein 1 OS=Mus musculus GN=Lrrfip1 PE=1 SV=2 - [LRRF1_MOUSE]	31.96	10	10	14	17	4.81787
Q8JZQ9	Eukaryotic translation initiation factor 3 subunit B OS=Mus musculus GN=Eif3b PE=1 SV=1 - [EIF3B_MOUSE]	29.89	2	18	18	19	5.021
R4H4V1	SCY1-like 1 (S. cerevisiae), isoform CRA_a OS=Mus musculus GN=Scyl1 PE=2 SV=1 - [R4H4V1_MOUSE]	33.51	4	16	16	17	6.25244
E9Q175	Unconventional myosin-VI OS=Mus musculus GN=Myo6 PE=1 SV=1 - [E9Q175_MOUSE]	18.75	11	18	18	21	8.51416
E9QNH6	Unconventional myosin-Ib OS=Mus musculus GN=Myo1b PE=1 SV=1 - [E9QNH6_MOUSE]	18.18	21	17	18	19	9.14404
P13020-2	Isoform 2 of Gelsolin OS=Mus musculus GN=Gsn - [GELS_MOUSE]	15.32	8	12	12	13	5.75732
Q3V1M8	Uncharacterized protein OS=Mus musculus GN=Hdlbp PE=2 SV=1 - [Q3V1M8_MOUSE]	17.51	8	17	17	17	6.87354
O88844	Isocitrate dehydrogenase [NADP] cytoplasmic OS=Mus musculus GN=Idh1 PE=1 SV=2 - [IDHC_MOUSE]	41.55	9	15	15	17	7.1665
Q61245-2	Isoform Short of Collagen alpha-1(XI) chain OS=Mus musculus GN=Col11a1 - [COBA1_MOUSE]	14.25	14	9	16	20	5.65576
B2RTP7	Krt2 protein OS=Mus musculus GN=Krt2 PE=2 SV=1 - [B2RTP7_MOUSE]	9.76	5	4	11	20	8.06006
Q3TFA9	Uncharacterized protein OS=Mus musculus GN=Tmod3 PE=2 SV=1 - [Q3TFA9_MOUSE]	35.51	6	12	13	15	5.18604
Q3TEU8	Coronin OS=Mus musculus GN=Coro1c PE=2 SV=1 - [Q3TEU8_MOUSE]	30.38	8	13	13	13	6.78564
Q8BGJ5	MCG13402, isoform CRA_a OS=Mus musculus GN=Ptbp1 PE=1 SV=1 - [Q8BGJ5_MOUSE]	27.03	24	8	9	13	9.17334
Q9Z2X1-2	Isoform 2 of Heterogeneous nuclear ribonucleoprotein F OS=Mus musculus GN=Hnrnpf - [HNRPF_MOUSE]	32.41	6	7	9	17	5.47803
P07724	Serum albumin OS=Mus musculus GN=Alb PE=1 SV=3 - [ALBU_MOUSE]	5.26	1	3	3	13	6.07471
Q9JMH9-4	Isoform 4 of Unconventional myosin-XVIIIa OS=Mus musculus GN=Myo18a - [MY18A_MOUSE]	11.11	15	17	18	18	6.16357
P97351	40S ribosomal protein S3a OS=Mus musculus GN=Rps3a PE=1 SV=3 - [RS3A_MOUSE]	45.45	5	12	12	16	9.72998
Q6IRU2	Tropomyosin alpha-4 chain OS=Mus musculus GN=Tpm4 PE=1 SV=3 - [TPM4_MOUSE]	39.52	1	9	9	11	4.67822
A0A0G2JDV8	Calponin OS=Mus musculus GN=Cnn3 PE=1 SV=1 - [A0A0G2JDV8_MOUSE]	35.56	6	7	8	14	6.16357
Q05186	Reticulocalbin-1 OS=Mus musculus GN=Rcn1 PE=1 SV=1 - [RCN1_MOUSE]	46.77	1	12	12	17	4.84326
P12970	60S ribosomal protein L7a OS=Mus musculus GN=Rpl7a PE=1 SV=2 - [RL7A_MOUSE]	35.71	8	11	11	12	10.5649
P97379	Ras GTPase-activating protein-binding protein 2 OS=Mus musculus GN=G3bp2 PE=1 SV=2 - [G3BP2_MOUSE]	28.84	6	11	11	15	5.61768
P09405	Nucleolin OS=Mus musculus GN=Ncl PE=1 SV=2 - [NUCL_MOUSE]	24.33	6	15	15	15	4.75439
P23116	Eukaryotic translation initiation factor 3 subunit A OS=Mus musculus GN=Eif3a PE=1 SV=5 - [EIF3A_MOUSE]	12.8	7	15	15	15	6.771
P19324	Serpin H1 OS=Mus musculus GN=Serpinh1 PE=1 SV=3 - [SERPH_MOUSE]	30.46	9	10	10	11	8.82178
D5MR34	Tubulin beta chain (Fragment) OS=Mus musculus GN=Tubb3 PE=3 SV=1 - [D5MR34_MOUSE]	36.84	1	1	4	14	5.38916
Q8R1B4	Eukaryotic translation initiation factor 3 subunit C OS=Mus musculus GN=Eif3c PE=1 SV=1 - [EIF3C_MOUSE]	17.34	8	14	14	14	5.78271
Q8VIJ6	Splicing factor, proline- and glutamine-rich OS=Mus musculus GN=Sfpq PE=1 SV=1 - [SFPQ_MOUSE]	18.03	5	8	9	10	9.43701
P63087	Serine/threonine-protein phosphatase PP1-gamma catalytic subunit OS=Mus musculus GN=Ppp1cc PE=1 SV=1 - [PP1G_MOUSE]	35.91	9	2	10	13	6.53662
Q3U0V1	Far upstream element-binding protein 2 OS=Mus musculus GN=Khsrp PE=1 SV=2 - [FUBP2_MOUSE]	25.8	1	13	14	14	7.32764
E9Q800	MICOS complex subunit MIC60 OS=Mus musculus GN=Immt PE=1 SV=1 - [E9Q800_MOUSE]	24.89	19	15	15	16	7.79639
Q5F2E7	Nuclear fragile X mental retardation-interacting protein 2 OS=Mus musculus GN=Nufip2 PE=1 SV=1 - [NUFP2_MOUSE]	18.79	2	9	9	14	8.70459
Q03265	ATP synthase subunit alpha, mitochondrial OS=Mus musculus GN=Atp5a1 PE=1 SV=1 - [ATPA_MOUSE]	26.58	4	13	13	13	9.18799
A2AMW0	Capping protein (Actin filament) muscle Z-line, beta, isoform CRA_a OS=Mus musculus GN=Capzb PE=1 SV=1 - [A2AMW0_MOUSE]	43.46	10	1	11	14	6.91748
Q3TVK4	Uncharacterized protein OS=Mus musculus GN=Capzb PE=2 SV=1 - [Q3TVK4_MOUSE]	41.54	5	1	11	14	5.80811
Q8BTF0	Coatomer subunit alpha OS=Mus musculus GN=Copa PE=2 SV=1 - [Q8BTF0_MOUSE]	15.6	9	16	16	16	7.66455
A0A0U1RPX7	Unconventional myosin-VIIa OS=Mus musculus GN=Myo7a PE=1 SV=1 - [A0A0U1RPX7_MOUSE]	10.49	8	17	17	17	8.60205
Q7TPV4	Myb-binding protein 1A OS=Mus musculus GN=Mybbp1a PE=1 SV=2 - [MBB1A_MOUSE]	12.87	3	14	14	15	8.95361
P68040	Receptor of activated protein C kinase 1 OS=Mus musculus GN=Rack1 PE=1 SV=3 - [RACK1_MOUSE]	42.9	1	11	11	11	7.69385
P62137	Serine/threonine-protein phosphatase PP1-alpha catalytic subunit OS=Mus musculus GN=Ppp1ca PE=1 SV=1 - [PP1A_MOUSE]	34.24	5	1	9	12	6.32861
A0A1Y7VKY1	MCG116671 OS=Mus musculus GN=Gm11361 PE=3 SV=1 - [A0A1Y7VKY1_MOUSE]	49.34	5	10	10	12	10.8579
Q9CQE8	RNA transcription, translation and transport factor protein OS=Mus musculus GN=RTRAF PE=1 SV=1 - [RTRAF_MOUSE]	54.1	1	12	12	13	6.88818
D3Z5M2	Polyadenylate-binding protein OS=Mus musculus GN=Gm10110 PE=3 SV=1 - [D3Z5M2_MOUSE]	22.93	12	11	13	13	9.49561
Q9CX86	Heterogeneous nuclear ribonucleoprotein A0 OS=Mus musculus GN=Hnrnpa0 PE=1 SV=1 - [ROA0_MOUSE]	30.82	1	5	7	10	9.30518
Q99MR6-3	Isoform C of Serrate RNA effector molecule homolog OS=Mus musculus GN=Srrt - [SRRT_MOUSE]	13.19	8	11	11	12	5.92236
Q9R118	Serine protease HTRA1 OS=Mus musculus GN=Htra1 PE=1 SV=2 - [HTRA1_MOUSE]	34.17	1	11	11	11	7.6499
Q61584-2	Isoform A of Fragile X mental retardation syndrome-related protein 1 OS=Mus musculus GN=Fxr1 - [FXR1_MOUSE]	26.53	11	9	11	11	6.39209
P01756	Ig heavy chain V region MOPC 104E OS=Mus musculus PE=1 SV=1 - [HVM12_MOUSE]	20.51	7	1	1	12	7.10791
P97314	Cysteine and glycine-rich protein 2 OS=Mus musculus GN=Csrp2 PE=1 SV=3 - [CSRP2_MOUSE]	41.45	9	6	6	10	8.6167
P17182	Alpha-enolase OS=Mus musculus GN=Eno1 PE=1 SV=3 - [ENOA_MOUSE]	31.57	20	10	10	12	6.80029
Q8BP47	Asparagine--tRNA ligase, cytoplasmic OS=Mus musculus GN=Nars PE=1 SV=2 - [SYNC_MOUSE]	24.33	1	11	11	12	5.85889
Q6NVF9	Cleavage and polyadenylation specificity factor subunit 6 OS=Mus musculus GN=Cpsf6 PE=1 SV=1 - [CPSF6_MOUSE]	19.6	5	8	8	9	7.15186
P48962	ADP/ATP translocase 1 OS=Mus musculus GN=Slc25a4 PE=1 SV=4 - [ADT1_MOUSE]	47.32	3	8	14	16	9.71533
Q3TJD7	PDZ and LIM domain protein 7 OS=Mus musculus GN=Pdlim7 PE=1 SV=1 - [PDLI7_MOUSE]	28.67	7	10	10	14	8.47021
F8WHM5	Golgi apparatus protein 1 (Fragment) OS=Mus musculus GN=Glg1 PE=1 SV=1 - [F8WHM5_MOUSE]	8.86	4	9	9	10	6.93213
Q3TDD8	Uncharacterized protein OS=Mus musculus GN=Eif4b PE=2 SV=1 - [Q3TDD8_MOUSE]	20.2	8	9	9	11	6.39209
Q8BP92	Reticulocalbin-2 OS=Mus musculus GN=Rcn2 PE=1 SV=1 - [RCN2_MOUSE]	25.62	3	6	6	7	4.42432
P62242	40S ribosomal protein S8 OS=Mus musculus GN=Rps8 PE=1 SV=2 - [RS8_MOUSE]	45.67	6	9	9	11	10.3159
P11499	Heat shock protein HSP 90-beta OS=Mus musculus GN=Hsp90ab1 PE=1 SV=3 - [HS90B_MOUSE]	18.23	17	5	11	11	5.03369
Q91YK6	Rpl23a protein (Fragment) OS=Mus musculus GN=Rpl23a PE=2 SV=1 - [Q91YK6_MOUSE]	44.97	5	8	8	10	10.3892
Q3U5K8	Uncharacterized protein OS=Mus musculus GN=Ifit1 PE=2 SV=1 - [Q3U5K8_MOUSE]	25.05	14	11	11	12	7.51807
A0A0G2JES3	60S ribosomal protein L9 (Fragment) OS=Mus musculus GN=Rpl9 PE=1 SV=1 - [A0A0G2JES3_MOUSE]	50.79	8	7	7	11	9.90576
Q45VK5	Interleukin enhancer-binding factor 3 OS=Mus musculus GN=Ilf3 PE=1 SV=1 - [Q45VK5_MOUSE]	15.08	15	8	8	9	7.75244
Q62261	Spectrin beta chain, non-erythrocytic 1 OS=Mus musculus GN=Sptbn1 PE=1 SV=2 - [SPTB2_MOUSE]	6.73	8	13	13	13	5.57959
P62806	Histone H4 OS=Mus musculus GN=Hist1h4a PE=1 SV=2 - [H4_MOUSE]	52.43	3	6	6	9	11.356
O35286	Pre-mRNA-splicing factor ATP-dependent RNA helicase DHX15 OS=Mus musculus GN=Dhx15 PE=1 SV=2 - [DHX15_MOUSE]	16.98	7	11	11	11	7.45947
Q64369	Y-box binding protein (Fragment) OS=Mus musculus GN=Igf2bp3 PE=2 SV=1 - [Q64369_MOUSE]	21.53	12	1	5	8	10.0815
Q3TF84	Uncharacterized protein OS=Mus musculus GN=Lrrc59 PE=2 SV=1 - [Q3TF84_MOUSE]	61.29	3	8	8	8	6.66846
Q8BMS1	Trifunctional enzyme subunit alpha, mitochondrial OS=Mus musculus GN=Hadha PE=1 SV=1 - [ECHA_MOUSE]	20.18	2	11	11	11	9.14404
Q9EPU0-2	Isoform 2 of Regulator of nonsense transcripts 1 OS=Mus musculus GN=Upf1 - [RENT1_MOUSE]	14.91	2	13	13	14	6.68311
Q4FZL1	Eif4a1 protein (Fragment) OS=Mus musculus GN=Eif4a1 PE=2 SV=1 - [Q4FZL1_MOUSE]	36.05	15	10	11	11	5.47803
P47754	F-actin-capping protein subunit alpha-2 OS=Mus musculus GN=Capza2 PE=1 SV=3 - [CAZA2_MOUSE]	37.41	7	7	8	8	5.84619
Q61033	Lamina-associated polypeptide 2, isoforms alpha/zeta OS=Mus musculus GN=Tmpo PE=1 SV=4 - [LAP2A_MOUSE]	25.4	2	8	12	12	8.04541
Q99KG1	Hnrpr protein (Fragment) OS=Mus musculus GN=Hnrnpr PE=2 SV=1 - [Q99KG1_MOUSE]	20.97	12	6	12	13	8.89502
Q6A0A9	Constitutive coactivator of PPAR-gamma-like protein 1 OS=Mus musculus GN=FAM120A PE=1 SV=2 - [F120A_MOUSE]	12.77	3	9	9	9	8.92432
B1ARA3	60S ribosomal protein L26 (Fragment) OS=Mus musculus GN=Rpl26 PE=1 SV=1 - [B1ARA3_MOUSE]	55.34	4	8	8	11	10.9165
Q8QZY1	Eukaryotic translation initiation factor 3 subunit L OS=Mus musculus GN=Eif3l PE=1 SV=1 - [EIF3L_MOUSE]	26.6	1	14	14	14	6.44287
Q3TXR5	Uncharacterized protein OS=Mus musculus GN=Rps2 PE=2 SV=1 - [Q3TXR5_MOUSE]	55.2	14	11	11	13	9.78857
Q8BH59	Calcium-binding mitochondrial carrier protein Aralar1 OS=Mus musculus GN=Slc25a12 PE=1 SV=1 - [CMC1_MOUSE]	17.43	2	6	10	11	8.25049
Q3U962	Collagen alpha-2(V) chain OS=Mus musculus GN=Col5a2 PE=1 SV=1 - [CO5A2_MOUSE]	9.69	2	10	10	11	6.69775
P14869	60S acidic ribosomal protein P0 OS=Mus musculus GN=Rplp0 PE=1 SV=3 - [RLA0_MOUSE]	44.16	5	9	9	10	6.25244
Q5SUT0	RNA-binding protein EWS OS=Mus musculus GN=Ewsr1 PE=1 SV=1 - [Q5SUT0_MOUSE]	16.02	8	6	6	9	9.37842
P35979	60S ribosomal protein L12 OS=Mus musculus GN=Rpl12 PE=1 SV=2 - [RL12_MOUSE]	58.18	11	7	7	9	9.42236
Q569Z6	Thyroid hormone receptor-associated protein 3 OS=Mus musculus GN=Thrap3 PE=1 SV=1 - [TR150_MOUSE]	10.41	9	9	9	9	10.1694
Q8VDM6-2	Isoform 2 of Heterogeneous nuclear ribonucleoprotein U-like protein 1 OS=Mus musculus GN=Hnrnpul1 - [HNRL1_MOUSE]	15.15	3	11	11	13	8.646
Q3THU8	Uncharacterized protein OS=Mus musculus GN=Slc25a3 PE=2 SV=1 - [Q3THU8_MOUSE]	32.77	5	9	9	11	9.18799
Q9Z204-4	Isoform 4 of Heterogeneous nuclear ribonucleoproteins C1/C2 OS=Mus musculus GN=Hnrnpc - [HNRPC_MOUSE]	23.63	6	9	9	9	5.08447
O35295	Transcriptional activator protein Pur-beta OS=Mus musculus GN=Purb PE=1 SV=3 - [PURB_MOUSE]	33.95	5	8	8	8	5.42725
D3YYM6	40S ribosomal protein S5 (Fragment) OS=Mus musculus GN=Rps5 PE=1 SV=1 - [D3YYM6_MOUSE]	41.21	4	7	7	9	9.5542
P51881	ADP/ATP translocase 2 OS=Mus musculus GN=Slc25a5 PE=1 SV=3 - [ADT2_MOUSE]	36.58	2	5	11	13	9.72998
P46935	E3 ubiquitin-protein ligase NEDD4 OS=Mus musculus GN=Nedd4 PE=1 SV=3 - [NEDD4_MOUSE]	13.3	12	10	10	10	5.26221
Q9CZK0	Uncharacterized protein (Fragment) OS=Mus musculus GN=Snx9 PE=2 SV=2 - [Q9CZK0_MOUSE]	29.27	3	9	9	9	8.45557
Q3TJZ6	Protein FAM98A OS=Mus musculus GN=Fam98a PE=1 SV=1 - [FA98A_MOUSE]	28.93	2	6	8	8	8.95361
Q91VM5	RNA binding motif protein, X-linked-like-1 OS=Mus musculus GN=Rbmxl1 PE=1 SV=1 - [RMXL1_MOUSE]	23.45	2	1	8	9	9.99365
D3Z3E8	Putative helicase MOV-10 OS=Mus musculus GN=Mov10 PE=1 SV=1 - [D3Z3E8_MOUSE]	13.55	7	12	12	12	8.98291
Q8BT15	Uncharacterized protein OS=Mus musculus GN=Lima1 PE=2 SV=1 - [Q8BT15_MOUSE]	16.69	5	9	9	10	5.97314
Q9EQV1	A1(XI) collagen (Fragment) OS=Mus musculus PE=4 SV=1 - [Q9EQV1_MOUSE]	26.34	11	1	8	11	4.57666
P70698	CTP synthase 1 OS=Mus musculus GN=Ctps1 PE=1 SV=2 - [PYRG1_MOUSE]	25.72	5	10	10	10	6.58057
Q3UFZ6	Uncharacterized protein (Fragment) OS=Mus musculus GN=Caprin1 PE=2 SV=1 - [Q3UFZ6_MOUSE]	27	5	9	9	9	4.75439
Q8BTQ1	ELAV-like protein (Fragment) OS=Mus musculus GN=Elavl1 PE=2 SV=1 - [Q8BTQ1_MOUSE]	30.16	7	8	8	9	9.5542
P62245	40S ribosomal protein S15a OS=Mus musculus GN=Rps15a PE=1 SV=2 - [RS15A_MOUSE]	51.54	4	6	6	9	10.1255
P16546-2	Isoform 2 of Spectrin alpha chain, non-erythrocytic 1 OS=Mus musculus GN=Sptan1 - [SPTN1_MOUSE]	4.93	14	11	11	12	5.31299
Q3TA75	Uncharacterized protein (Fragment) OS=Mus musculus GN=Fxr2 PE=2 SV=1 - [Q3TA75_MOUSE]	18.02	3	6	8	8	6.90283
P62889	60S ribosomal protein L30 OS=Mus musculus GN=Rpl30 PE=1 SV=2 - [RL30_MOUSE]	66.96	3	7	7	7	9.62744
P97855	Ras GTPase-activating protein-binding protein 1 OS=Mus musculus GN=G3bp1 PE=1 SV=1 - [G3BP1_MOUSE]	28.82	3	9	9	11	5.59229
A0A087WRN1	Bcl-2-associated transcription factor 1 (Fragment) OS=Mus musculus GN=Bclaf1 PE=1 SV=1 - [A0A087WRN1_MOUSE]	16.98	12	9	9	10	9.15869
V9GXQ2	Predicted gene 17087 OS=Mus musculus GN=Gm17087 PE=1 SV=1 - [V9GXQ2_MOUSE]	14.74	2	1	3	8	7.37158
Q60749	KH domain-containing, RNA-binding, signal transduction-associated protein 1 OS=Mus musculus GN=Khdrbs1 PE=1 SV=2 - [KHDR1_MOUSE]	13.77	5	5	6	12	8.71924
P17427	AP-2 complex subunit alpha-2 OS=Mus musculus GN=Ap2a2 PE=1 SV=2 - [AP2A2_MOUSE]	11.09	4	7	10	10	6.93213
Q3TS64	Uncharacterized protein OS=Mus musculus GN=Rsl1d1 PE=2 SV=1 - [Q3TS64_MOUSE]	22.35	10	8	8	8	9.979
Q9CT23	Uncharacterized protein (Fragment) OS=Mus musculus GN=Eif3e PE=2 SV=1 - [Q9CT23_MOUSE]	27.01	3	10	10	10	6.02393
Q6ZWX6	Eukaryotic translation initiation factor 2 subunit 1 OS=Mus musculus GN=Eif2s1 PE=1 SV=3 - [IF2A_MOUSE]	33.97	2	7	7	7	5.08447
E9Q3E2	Synaptopodin OS=Mus musculus GN=Synpo PE=1 SV=1 - [E9Q3E2_MOUSE]	8.91	8	8	8	8	9.64209
A0JLV3	Histone H2B (Fragment) OS=Mus musculus GN=Hist1h2bj PE=2 SV=1 - [A0JLV3_MOUSE]	42.28	19	6	6	8	10.3892
Q9QZD9	Eukaryotic translation initiation factor 3 subunit I OS=Mus musculus GN=Eif3i PE=1 SV=1 - [EIF3I_MOUSE]	27.38	4	8	8	8	5.64307
Q3UAS2	Uncharacterized protein OS=Mus musculus GN=Capza1 PE=2 SV=1 - [Q3UAS2_MOUSE]	38.81	7	6	7	8	5.5542
Q6GQV8	Cytospin A OS=Mus musculus GN=Specc1l PE=2 SV=1 - [Q6GQV8_MOUSE]	16.83	5	12	12	12	5.40186
Q3TDU5	Milk fat globule-EGF factor 8 protein, isoform CRA_a OS=Mus musculus GN=Mfge8 PE=2 SV=1 - [Q3TDU5_MOUSE]	26.29	4	8	8	8	7.04932
Q3U3X7	Uncharacterized protein OS=Mus musculus GN=Trim25 PE=2 SV=1 - [Q3U3X7_MOUSE]	18.77	8	9	9	9	8.38232
A8ASF5	Acyltransferase OS=Mus musculus GN=Cpt1a PE=2 SV=1 - [A8ASF5_MOUSE]	13.45	5	8	8	8	8.68994
I7HLV2	60S ribosomal protein L10 (Fragment) OS=Mus musculus GN=Rpl10 PE=1 SV=1 - [I7HLV2_MOUSE]	31.34	7	7	7	8	10.0083
O70569	Ribosomal protein S14 OS=Mus musculus GN=rps14 PE=3 SV=1 - [O70569_MOUSE]	37.75	5	6	6	7	10.1255
Q921R2	40S ribosomal protein S13 OS=Mus musculus GN=Rps13 PE=1 SV=1 - [Q921R2_MOUSE]	38.57	3	6	6	7	10.7114
Q6PHZ1	Rpl17 protein OS=Mus musculus GN=Rpl17 PE=2 SV=1 - [Q6PHZ1_MOUSE]	31.52	6	6	6	8	10.1694
Q9WV02	RNA-binding motif protein, X chromosome OS=Mus musculus GN=Rbmx PE=1 SV=1 - [RBMX_MOUSE]	23.27	5	1	8	8	10.0522
P63276	40S ribosomal protein S17 OS=Mus musculus GN=Rps17 PE=1 SV=2 - [RS17_MOUSE]	57.04	3	6	6	9	9.84717
Q80X50-2	Isoform 2 of Ubiquitin-associated protein 2-like OS=Mus musculus GN=Ubap2l - [UBP2L_MOUSE]	9.96	16	7	7	8	7.10791
Q9DBR7-2	Isoform 2 of Protein phosphatase 1 regulatory subunit 12A OS=Mus musculus GN=Ppp1r12a - [MYPT1_MOUSE]	8.17	6	7	7	8	5.60498
P62281	40S ribosomal protein S11 OS=Mus musculus GN=Rps11 PE=1 SV=3 - [RS11_MOUSE]	44.94	6	8	8	8	10.3013
P63325	40S ribosomal protein S10 OS=Mus musculus GN=Rps10 PE=1 SV=1 - [RS10_MOUSE]	34.55	3	6	6	8	10.1548
E9PVC5	Eukaryotic translation initiation factor 4 gamma 1 OS=Mus musculus GN=Eif4g1 PE=1 SV=1 - [E9PVC5_MOUSE]	8.53	10	1	13	13	5.37646
Q9D6G1	Heterogeneous nuclear ribonucleoprotein A/B, isoform CRA_b OS=Mus musculus GN=Hnrnpab PE=2 SV=1 - [Q9D6G1_MOUSE]	22.1	6	5	6	7	6.41748
P35700	Peroxiredoxin-1 OS=Mus musculus GN=Prdx1 PE=1 SV=1 - [PRDX1_MOUSE]	48.74	7	9	9	10	8.11865
P62911	60S ribosomal protein L32 OS=Mus musculus GN=Rpl32 PE=1 SV=2 - [RL32_MOUSE]	31.11	2	4	4	9	11.3267
P11983-2	Isoform 2 of T-complex protein 1 subunit alpha OS=Mus musculus GN=Tcp1 - [TCPA_MOUSE]	16.17	11	7	8	8	6.41748
F7BGR7	Predicted gene 21992 OS=Mus musculus GN=Gm21992 PE=1 SV=1 - [F7BGR7_MOUSE]	17.19	13	1	6	6	7.29834
A0A0J9YUS5	Eukaryotic translation initiation factor 4 gamma 1 OS=Mus musculus GN=Eif4g1 PE=1 SV=1 - [A0A0J9YUS5_MOUSE]	10.36	11	1	13	13	5.23682
Q3TLE4	Uncharacterized protein OS=Mus musculus GN=Taf15 PE=2 SV=1 - [Q3TLE4_MOUSE]	23.94	5	4	6	6	8.03076
Q04750	DNA topoisomerase 1 OS=Mus musculus GN=Top1 PE=1 SV=2 - [TOP1_MOUSE]	11.6	3	7	7	7	9.33447
F6SVV1	40S ribosomal protein S7 OS=Mus musculus GN=Gm9493 PE=3 SV=1 - [F6SVV1_MOUSE]	31.25	2	6	6	6	10.0229
P62715	Serine/threonine-protein phosphatase 2A catalytic subunit beta isoform OS=Mus musculus GN=Ppp2cb PE=1 SV=1 - [PP2AB_MOUSE]	28.8	5	7	7	7	5.42725
Q921M3-2	Isoform 2 of Splicing factor 3B subunit 3 OS=Mus musculus GN=Sf3b3 - [SF3B3_MOUSE]	9.09	2	9	9	9	5.5415
P52480	Pyruvate kinase PKM OS=Mus musculus GN=Pkm PE=1 SV=4 - [KPYM_MOUSE]	19.02	9	7	7	7	7.47412
O70194	Eukaryotic translation initiation factor 3 subunit D OS=Mus musculus GN=Eif3d PE=1 SV=2 - [EIF3D_MOUSE]	14.42	1	6	6	7	6.04932
E9Q715	Putative RNA-binding protein Luc7-like 2 OS=Mus musculus GN=Luc7l2 PE=1 SV=1 - [E9Q715_MOUSE]	29.41	10	7	7	7	10.0083
P18760	Cofilin-1 OS=Mus musculus GN=Cfl1 PE=1 SV=3 - [COF1_MOUSE]	47.59	3	6	7	7	8.08936
D3YWT1	Heterogeneous nuclear ribonucleoprotein H3 OS=Mus musculus GN=Hnrnph3 PE=1 SV=1 - [D3YWT1_MOUSE]	20.54	13	6	6	6	6.87354
Q3U868	Poly [ADP-ribose] polymerase (Fragment) OS=Mus musculus GN=Parp1 PE=2 SV=1 - [Q3U868_MOUSE]	9.35	10	7	7	7	9.02686
E9PWY9	Phenylalanine--tRNA ligase alpha subunit OS=Mus musculus GN=Farsa PE=1 SV=1 - [E9PWY9_MOUSE]	17.95	7	7	7	8	8.01611
Q14C53	Solute carrier family 39 (Zinc transporter), member 7 OS=Mus musculus GN=Slc39a7 PE=2 SV=1 - [Q14C53_MOUSE]	7.14	2	3	3	5	6.87354
P53996-2	Isoform 2 of Cellular nucleic acid-binding protein OS=Mus musculus GN=Cnbp - [CNBP_MOUSE]	45.29	5	6	6	6	7.7085
B2CY77	Laminin receptor (Fragment) OS=Mus musculus GN=Rpsa PE=2 SV=1 - [B2CY77_MOUSE]	33.56	4	6	6	6	4.86865
Q9Z110-2	Isoform Short of Delta-1-pyrroline-5-carboxylate synthase OS=Mus musculus GN=Aldh18a1 - [P5CS_MOUSE]	13.37	8	8	8	8	7.54736
Q3U561	Ribosomal protein OS=Mus musculus GN=Rpl10a PE=2 SV=1 - [Q3U561_MOUSE]	35.48	5	7	7	7	9.93506
P07901	Heat shock protein HSP 90-alpha OS=Mus musculus GN=Hsp90aa1 PE=1 SV=4 - [HS90A_MOUSE]	12.82	17	3	8	8	5.0083
Q5RKP3	60S ribosomal protein L13 OS=Mus musculus GN=Rpl13 PE=2 SV=1 - [Q5RKP3_MOUSE]	24.29	4	5	5	8	9.979
P18406	Protein CYR61 OS=Mus musculus GN=Cyr61 PE=1 SV=1 - [CYR61_MOUSE]	18.47	1	6	6	6	8.11865
P97315	Cysteine and glycine-rich protein 1 OS=Mus musculus GN=Csrp1 PE=1 SV=3 - [CSRP1_MOUSE]	30.05	1	5	5	5	8.57275
Q99KG3-2	Isoform 2 of RNA-binding protein 10 OS=Mus musculus GN=Rbm10 - [RBM10_MOUSE]	8.56	5	6	6	6	6.69775
P01629	Ig kappa chain V-II region 2S1.3 OS=Mus musculus PE=1 SV=1 - [KV2A4_MOUSE]	37.5	2	2	2	18	7.94287
B8JK33	Heterogeneous nuclear ribonucleoprotein M OS=Mus musculus GN=Hnrnpm PE=1 SV=1 - [B8JK33_MOUSE]	12.19	10	8	8	8	8.32373
Q8C2Q8	ATP synthase subunit gamma OS=Mus musculus GN=Atp5c1 PE=1 SV=1 - [Q8C2Q8_MOUSE]	26.64	9	7	7	9	8.83643
Q8BLM1	Uncharacterized protein (Fragment) OS=Mus musculus GN=Lrrfip1 PE=2 SV=1 - [Q8BLM1_MOUSE]	21.5	8	1	5	5	6.46826
P28301	Protein-lysine 6-oxidase OS=Mus musculus GN=Lox PE=1 SV=1 - [LYOX_MOUSE]	16.55	6	5	5	5	8.42627
Q99JX4	Eukaryotic translation initiation factor 3 subunit M OS=Mus musculus GN=Eif3m PE=1 SV=1 - [EIF3M_MOUSE]	20.59	3	6	6	6	5.74463
Q80YR5	Scaffold attachment factor B2 OS=Mus musculus GN=Safb2 PE=1 SV=2 - [SAFB2_MOUSE]	10.29	8	6	8	8	6.37939
P38647	Stress-70 protein, mitochondrial OS=Mus musculus GN=Hspa9 PE=1 SV=3 - [GRP75_MOUSE]	11.63	1	6	6	6	6.07471
O70503	Very-long-chain 3-oxoacyl-CoA reductase OS=Mus musculus GN=Hsd17b12 PE=1 SV=1 - [DHB12_MOUSE]	30.13	4	7	7	7	9.5249
P12382	ATP-dependent 6-phosphofructokinase, liver type OS=Mus musculus GN=Pfkl PE=1 SV=4 - [PFKAL_MOUSE]	12.44	3	5	7	7	7.1665
Q8CI43	Myosin light chain 6B OS=Mus musculus GN=Myl6b PE=1 SV=1 - [MYL6B_MOUSE]	14.49	1	1	3	5	5.52881
P32067	Lupus La protein homolog OS=Mus musculus GN=Ssb PE=1 SV=1 - [LA_MOUSE]	18.55	7	7	7	7	9.77393
A0A286YEB7	40S ribosomal protein S24 OS=Mus musculus GN=Rps24 PE=1 SV=1 - [A0A286YEB7_MOUSE]	33.05	9	3	3	6	10.77
Q91W50	Cold shock domain-containing protein E1 OS=Mus musculus GN=Csde1 PE=1 SV=1 - [CSDE1_MOUSE]	13.78	12	8	8	8	6.3667
Q7TQH0-3	Isoform 3 of Ataxin-2-like protein OS=Mus musculus GN=Atxn2l - [ATX2L_MOUSE]	9.78	8	7	7	8	8.85107
A0A1B0GSK5	Reticulocalbin-3 (Fragment) OS=Mus musculus GN=Rcn3 PE=1 SV=1 - [A0A1B0GSK5_MOUSE]	46.24	6	6	6	7	4.70361
Q00PI9	Heterogeneous nuclear ribonucleoprotein U-like protein 2 OS=Mus musculus GN=Hnrnpul2 PE=1 SV=2 - [HNRL2_MOUSE]	11.28	1	8	8	8	4.89404
Q9CZX8	40S ribosomal protein S19 OS=Mus musculus GN=Rps19 PE=1 SV=3 - [RS19_MOUSE]	39.31	7	7	7	7	10.4038
Q6PDM2	Serine/arginine-rich splicing factor 1 OS=Mus musculus GN=Srsf1 PE=1 SV=3 - [SRSF1_MOUSE]	21.37	5	6	6	7	10.3599
Q3TF87	Uncharacterized protein OS=Mus musculus GN=Dars PE=2 SV=1 - [Q3TF87_MOUSE]	16.57	5	7	7	7	6.49365
Q80VD1	Protein FAM98B OS=Mus musculus GN=Fam98b PE=1 SV=1 - [FA98B_MOUSE]	20.28	2	5	7	7	8.49951
P47738	Aldehyde dehydrogenase, mitochondrial OS=Mus musculus GN=Aldh2 PE=1 SV=1 - [ALDH2_MOUSE]	11.37	12	4	5	6	7.62061
P68254-2	Isoform 2 of 14-3-3 protein theta OS=Mus musculus GN=Ywhaq - [1433T_MOUSE]	30.04	12	4	6	6	4.93213
Q99L45	Eukaryotic translation initiation factor 2 subunit 2 OS=Mus musculus GN=Eif2s2 PE=1 SV=1 - [IF2B_MOUSE]	19.34	2	5	5	5	5.79541
Q3UXI9	Uncharacterized protein OS=Mus musculus GN=Ilf2 PE=2 SV=1 - [Q3UXI9_MOUSE]	24.87	2	7	7	7	5.13525
Q91YK1	Slc25a13 protein OS=Mus musculus GN=Slc25a13 PE=2 SV=1 - [Q91YK1_MOUSE]	15.89	3	2	6	7	9.18799
Q3THW7	Eukaryotic translation initiation factor 3 subunit H OS=Mus musculus GN=Eif3h PE=2 SV=1 - [Q3THW7_MOUSE]	26.42	6	8	8	8	6.53662
Q925I1-2	Isoform 2 of ATPase family AAA domain-containing protein 3 OS=Mus musculus GN=Atad3 - [ATAD3_MOUSE]	9.77	4	5	5	5	9.5249
P60335	Poly(rC)-binding protein 1 OS=Mus musculus GN=Pcbp1 PE=1 SV=1 - [PCBP1_MOUSE]	19.94	5	3	5	5	7.09326
P62830	60S ribosomal protein L23 OS=Mus musculus GN=Rpl23 PE=1 SV=1 - [RL23_MOUSE]	37.86	2	5	5	7	10.5063
O88342	WD repeat-containing protein 1 OS=Mus musculus GN=Wdr1 PE=1 SV=3 - [WDR1_MOUSE]	13.37	8	6	6	7	6.59521
Q6NV83-3	Isoform 3 of U2 snRNP-associated SURP motif-containing protein OS=Mus musculus GN=U2surp - [SR140_MOUSE]	5.69	4	5	5	5	8.35303
Q9QXS6-3	Isoform E2 of Drebrin OS=Mus musculus GN=Dbn1 - [DREB_MOUSE]	19.55	4	7	7	8	4.43701
Q8C4J7	Transducin beta-like protein 3 OS=Mus musculus GN=Tbl3 PE=2 SV=1 - [TBL3_MOUSE]	9.86	4	5	5	5	6.81494
Q3TF25	Uncharacterized protein OS=Mus musculus GN=Atp5o PE=2 SV=1 - [Q3TF25_MOUSE]	25.35	5	5	5	5	9.89111
Q3TFC2	Uncharacterized protein OS=Mus musculus GN=Nono PE=2 SV=1 - [Q3TFC2_MOUSE]	10.15	7	4	5	5	9.08545
Q3TT81	Uncharacterized protein OS=Mus musculus GN=Pcbp2 PE=2 SV=1 - [Q3TT81_MOUSE]	22.05	11	3	5	5	8.23584
P62983	Ubiquitin-40S ribosomal protein S27a OS=Mus musculus GN=Rps27a PE=1 SV=2 - [RS27A_MOUSE]	36.54	19	4	4	6	9.64209
P67984	60S ribosomal protein L22 OS=Mus musculus GN=Rpl22 PE=1 SV=2 - [RL22_MOUSE]	39.06	1	3	3	3	9.18799
Q61029-3	Isoform Epsilon of Lamina-associated polypeptide 2, isoforms beta/delta/epsilon/gamma OS=Mus musculus GN=Tmpo - [LAP2B_MOUSE]	20.63	10	2	6	6	9.21729
P35550	rRNA 2'-O-methyltransferase fibrillarin OS=Mus musculus GN=Fbl PE=1 SV=2 - [FBRL_MOUSE]	27.52	4	7	7	7	10.2427
Q8K2L4	Ddx21 protein (Fragment) OS=Mus musculus GN=Ddx21 PE=1 SV=1 - [Q8K2L4_MOUSE]	9.14	5	5	5	5	9.30518
Q3UKJ7	WD40 repeat-containing protein SMU1 OS=Mus musculus GN=Smu1 PE=2 SV=2 - [SMU1_MOUSE]	14.23	2	7	7	9	7.18115
Q9Z130	Heterogeneous nuclear ribonucleoprotein D-like OS=Mus musculus GN=Hnrnpdl PE=1 SV=1 - [HNRDL_MOUSE]	16.61	4	3	5	6	7.31299
A0A1L1SQA8	40S ribosomal protein S25 OS=Mus musculus GN=Rps25 PE=1 SV=1 - [A0A1L1SQA8_MOUSE]	32.26	2	4	4	4	9.99365
O70433	Four and a half LIM domains protein 2 OS=Mus musculus GN=Fhl2 PE=1 SV=1 - [FHL2_MOUSE]	26.52	1	6	6	6	7.29834
A0A0R4J260	OTU domain-containing protein 4 OS=Mus musculus GN=Otud4 PE=1 SV=1 - [A0A0R4J260_MOUSE]	6.33	2	6	6	6	6.75635
Q8CAS9-2	Isoform 2 of Poly [ADP-ribose] polymerase 9 OS=Mus musculus GN=Parp9 - [PARP9_MOUSE]	10.24	5	8	8	8	6.75635
G3UWR2	GRB10-interacting GYF protein 2 OS=Mus musculus GN=Gigyf2 PE=1 SV=1 - [G3UWR2_MOUSE]	5.88	13	6	6	6	5.42725
A2AJ72	Far upstream element (FUSE)-binding protein 3 OS=Mus musculus GN=Fubp3 PE=1 SV=1 - [A2AJ72_MOUSE]	11.07	8	5	6	6	8.27979
Q3U7K7	E3 ubiquitin-protein ligase TRIM21 OS=Mus musculus GN=Trim21 PE=1 SV=1 - [Q3U7K7_MOUSE]	9.31	4	4	4	6	6.69775
Q6ZWN5	40S ribosomal protein S9 OS=Mus musculus GN=Rps9 PE=1 SV=3 - [RS9_MOUSE]	19.59	7	5	5	5	10.6528
Q9DBG3	AP-2 complex subunit beta OS=Mus musculus GN=Ap2b1 PE=1 SV=1 - [AP2B1_MOUSE]	8.64	11	7	7	7	5.37646
P61358	60S ribosomal protein L27 OS=Mus musculus GN=Rpl27 PE=1 SV=2 - [RL27_MOUSE]	47.06	3	6	6	9	10.5649
F6ZV59	Heterogeneous nuclear ribonucleoprotein D0 (Fragment) OS=Mus musculus GN=Hnrnpd PE=1 SV=1 - [F6ZV59_MOUSE]	22.22	12	3	5	6	9.5249
Q80UW7	IQ motif containing GTPase activating protein 1 OS=Mus musculus GN=Iqgap1 PE=2 SV=1 - [Q80UW7_MOUSE]	5.07	14	9	9	9	6.44287
P63101	14-3-3 protein zeta/delta OS=Mus musculus GN=Ywhaz PE=1 SV=1 - [1433Z_MOUSE]	25.31	13	3	5	5	4.79248
Q8BH95	Enoyl-CoA hydratase, mitochondrial OS=Mus musculus GN=Echs1 PE=1 SV=1 - [ECHM_MOUSE]	29.31	2	7	7	7	8.48486
Q9EPU4	Cleavage and polyadenylation specificity factor subunit 1 OS=Mus musculus GN=Cpsf1 PE=1 SV=1 - [CPSF1_MOUSE]	5.27	2	7	7	7	6.39209
P43274	Histone H1.4 OS=Mus musculus GN=Hist1h1e PE=1 SV=2 - [H14_MOUSE]	10.96	3	1	3	5	11.1069
Q3UDF8	Uncharacterized protein OS=Mus musculus GN=Eif2s3x PE=2 SV=1 - [Q3UDF8_MOUSE]	16.78	10	6	6	6	8.27979
G3UX26	Voltage-dependent anion-selective channel protein 2 OS=Mus musculus GN=Vdac2 PE=1 SV=1 - [G3UX26_MOUSE]	26.5	5	5	5	5	7.57666
Q8VHX6-2	Isoform 2 of Filamin-C OS=Mus musculus GN=Flnc - [FLNC_MOUSE]	2.01	3	1	5	5	5.94775
P84104-2	Isoform Short of Serine/arginine-rich splicing factor 3 OS=Mus musculus GN=Srsf3 - [SRSF3_MOUSE]	46.77	4	4	5	5	10.0815
D3Z5I1	Zinc finger CCCH-type antiviral protein 1 OS=Mus musculus GN=Zc3hav1 PE=1 SV=1 - [D3Z5I1_MOUSE]	6.22	5	6	6	6	8.07471
A7UAK4	6-phosphofructo-2-kinase/fructose-2, 6-biphosphatase 3 splice variant 1 OS=Mus musculus GN=Pfkfb3 PE=1 SV=1 - [A7UAK4_MOUSE]	14.94	16	6	6	6	7.91357
Q9CSN9	Uncharacterized protein (Fragment) OS=Mus musculus GN=Rps23 PE=2 SV=1 - [Q9CSN9_MOUSE]	24.06	5	4	4	4	10.3892
A0A0N4SV66	Histone H2A OS=Mus musculus GN=H2afj PE=1 SV=1 - [A0A0N4SV66_MOUSE]	27.78	16	1	3	4	11.019
A0A1Y7VJK6	Secreted frizzled-related sequence protein 4 (Fragment) OS=Mus musculus GN=Sfrp4 PE=4 SV=1 - [A0A1Y7VJK6_MOUSE]	32.67	4	5	5	6	7.31299
P62754	40S ribosomal protein S6 OS=Mus musculus GN=Rps6 PE=1 SV=1 - [RS6_MOUSE]	26.1	3	7	7	7	10.8433
Q921V3	Nitrogen fixation gene 1 (S. cerevisiae) OS=Mus musculus GN=Nfs1 PE=2 SV=1 - [Q921V3_MOUSE]	12.85	4	5	5	5	8.32373
P47911	60S ribosomal protein L6 OS=Mus musculus GN=Rpl6 PE=1 SV=3 - [RL6_MOUSE]	21.62	2	6	6	6	10.6968
Q6ZQ58	La-related protein 1 OS=Mus musculus GN=Larp1 PE=1 SV=3 - [LARP1_MOUSE]	5.22	5	5	5	5	8.79248
D9J2Z9	ENH isoform 1b OS=Mus musculus GN=Pdlim5 PE=1 SV=1 - [D9J2Z9_MOUSE]	13.07	9	5	5	6	7.86963
P51655	Glypican-4 OS=Mus musculus GN=Gpc4 PE=1 SV=2 - [GPC4_MOUSE]	18.67	7	8	8	8	6.32861
P15864	Histone H1.2 OS=Mus musculus GN=Hist1h1c PE=1 SV=2 - [H12_MOUSE]	11.32	5	1	3	4	11.0044
Q6DFW4	Nucleolar protein 58 OS=Mus musculus GN=Nop58 PE=1 SV=1 - [NOP58_MOUSE]	11.94	6	5	5	5	8.33838
Q9JJI8	60S ribosomal protein L38 OS=Mus musculus GN=Rpl38 PE=1 SV=3 - [RL38_MOUSE]	35.71	1	4	4	4	10.0962
Q6IRT4	Eukaryotic translation initiation factor 3 subunit F OS=Mus musculus GN=Eif3f PE=2 SV=1 - [Q6IRT4_MOUSE]	17.22	6	5	5	5	5.57959
Q920Q8-4	Isoform 4 of Influenza virus NS1A-binding protein homolog OS=Mus musculus GN=Ivns1abp - [NS1BP_MOUSE]	9	5	4	4	4	5.90967
Q3USZ5	Uncharacterized protein (Fragment) OS=Mus musculus GN=Nop56 PE=2 SV=1 - [Q3USZ5_MOUSE]	9.37	7	5	5	5	8.89502
A0A0G2JG00	Far upstream element-binding protein 1 OS=Mus musculus GN=Fubp1 PE=1 SV=1 - [A0A0G2JG00_MOUSE]	9.75	10	4	5	5	8.44092
Q3TWJ4	Uncharacterized protein OS=Mus musculus GN=Actr3 PE=2 SV=1 - [Q3TWJ4_MOUSE]	17.22	13	5	5	6	5.88428
Q8BFR5	Elongation factor Tu, mitochondrial OS=Mus musculus GN=Tufm PE=1 SV=1 - [EFTU_MOUSE]	9.73	8	4	5	5	7.56201
Q8BMK4	Cytoskeleton-associated protein 4 OS=Mus musculus GN=Ckap4 PE=1 SV=2 - [CKAP4_MOUSE]	12	1	6	6	6	5.64307
Q3THA0	Eukaryotic translation initiation factor 3 subunit G OS=Mus musculus GN=Eif3g PE=2 SV=1 - [Q3THA0_MOUSE]	11.88	2	4	4	4	5.89697
Q9DC23	DnaJ homolog subfamily C member 10 OS=Mus musculus GN=Dnajc10 PE=1 SV=2 - [DJC10_MOUSE]	9.08	2	6	6	6	6.96143
D3Z069	Pleckstrin homology-like domain family B member 2 (Fragment) OS=Mus musculus GN=Phldb2 PE=1 SV=1 - [D3Z069_MOUSE]	4.77	6	5	5	5	6.26514
Q5BL09	Npm1 protein OS=Mus musculus GN=Npm1 PE=2 SV=1 - [Q5BL09_MOUSE]	11.28	9	3	3	4	4.71631
Q9CQF3	Cleavage and polyadenylation specificity factor subunit 5 OS=Mus musculus GN=Nudt21 PE=1 SV=1 - [CPSF5_MOUSE]	28.63	5	5	5	5	8.82178
O09012-2	Isoform 2 of Peroxisomal targeting signal 1 receptor OS=Mus musculus GN=Pex5 - [PEX5_MOUSE]	10.47	3	4	4	4	4.55127
P14131	40S ribosomal protein S16 OS=Mus musculus GN=Rps16 PE=1 SV=4 - [RS16_MOUSE]	45.21	3	6	6	8	10.2134
Q64339	Ubiquitin-like protein ISG15 OS=Mus musculus GN=Isg15 PE=1 SV=4 - [ISG15_MOUSE]	30.43	1	3	3	4	7.89893
P62918	60S ribosomal protein L8 OS=Mus musculus GN=Rpl8 PE=1 SV=2 - [RL8_MOUSE]	22.18	4	3	3	3	11.0337
P41105	60S ribosomal protein L28 OS=Mus musculus GN=Rpl28 PE=1 SV=2 - [RL28_MOUSE]	27.01	3	4	4	4	12.0151
F8WJG3	Transformer-2 protein homolog beta OS=Mus musculus GN=Tra2b PE=1 SV=1 - [F8WJG3_MOUSE]	19.15	3	3	3	4	10.1548
Q8BTV2-2	Isoform 2 of Cleavage and polyadenylation specificity factor subunit 7 OS=Mus musculus GN=Cpsf7 - [CPSF7_MOUSE]	11.04	5	5	5	5	7.78174
Q8BP67	60S ribosomal protein L24 OS=Mus musculus GN=Rpl24 PE=1 SV=2 - [RL24_MOUSE]	24.84	5	4	4	4	11.2534
P62827	GTP-binding nuclear protein Ran OS=Mus musculus GN=Ran PE=1 SV=3 - [RAN_MOUSE]	21.3	4	4	4	4	7.48877
A1L0X5	Krt78 protein (Fragment) OS=Mus musculus GN=Krt78 PE=2 SV=1 - [A1L0X5_MOUSE]	2.85	5	2	2	5	6.30322
Q9WUM3	Coronin-1B OS=Mus musculus GN=Coro1b PE=1 SV=1 - [COR1B_MOUSE]	13.02	2	5	5	5	5.78271
Q9QZQ8-2	Isoform 1 of Core histone macro-H2A.1 OS=Mus musculus GN=H2afy - [H2AY_MOUSE]	13.55	8	4	4	5	9.83252
I6L9G8	Dtx3l protein OS=Mus musculus GN=Dtx3l PE=2 SV=1 - [I6L9G8_MOUSE]	7.53	3	4	4	4	8.01611
Q9D8N0	Elongation factor 1-gamma OS=Mus musculus GN=Eef1g PE=1 SV=3 - [EF1G_MOUSE]	10.76	2	5	5	5	6.7417
E9QN08	Elongation factor 1-delta (Fragment) OS=Mus musculus GN=Eef1d PE=1 SV=1 - [E9QN08_MOUSE]	30.61	14	4	4	5	5.46533
A2AMY5	Ubiquitin-associated protein 2 OS=Mus musculus GN=Ubap2 PE=1 SV=1 - [A2AMY5_MOUSE]	7.25	4	5	5	5	7.72314
Q99LC3	NADH dehydrogenase [ubiquinone] 1 alpha subcomplex subunit 10, mitochondrial OS=Mus musculus GN=Ndufa10 PE=1 SV=1 - [NDUAA_MOUSE]	9.3	2	4	4	4	7.78174
E9Q557	Desmoplakin OS=Mus musculus GN=Dsp PE=1 SV=1 - [DESP_MOUSE]	1.6	3	5	5	5	6.80029
Q3UHR1	Uncharacterized protein (Fragment) OS=Mus musculus GN=Fn1 PE=2 SV=1 - [Q3UHR1_MOUSE]	5.1	17	7	7	7	5.37646
P17426-2	Isoform B of AP-2 complex subunit alpha-1 OS=Mus musculus GN=Ap2a1 - [AP2A1_MOUSE]	5.45	3	2	5	5	7.66455
Q61249	Immunoglobulin-binding protein 1 OS=Mus musculus GN=Igbp1 PE=1 SV=1 - [IGBP1_MOUSE]	12.65	1	4	4	4	6.17627
Q9JIK9	28S ribosomal protein S34, mitochondrial OS=Mus musculus GN=Mrps34 PE=1 SV=1 - [RT34_MOUSE]	16.97	1	3	3	3	10.4331
Q64012-2	Isoform 1 of RNA-binding protein Raly OS=Mus musculus GN=Raly - [RALY_MOUSE]	10.81	6	2	2	3	9.37842
X5J4N8	IgM heavy chain VDJ region (Fragment) OS=Mus musculus PE=2 SV=1 - [X5J4N8_MOUSE]	22.22	24	1	2	3	7.26904
Q8JZU2	Tricarboxylate transport protein, mitochondrial OS=Mus musculus GN=Slc25a1 PE=1 SV=1 - [TXTP_MOUSE]	12.54	2	4	4	4	9.89111
Q3U4F0	Sideroflexin-3 OS=Mus musculus GN=Sfxn3 PE=1 SV=1 - [Q3U4F0_MOUSE]	21.35	3	5	5	5	8.98291
P24549	Retinal dehydrogenase 1 OS=Mus musculus GN=Aldh1a1 PE=1 SV=5 - [AL1A1_MOUSE]	6.79	5	2	3	4	7.79639
P63038	60 kDa heat shock protein, mitochondrial OS=Mus musculus GN=Hspd1 PE=1 SV=1 - [CH60_MOUSE]	6.81	2	3	3	3	6.17627
Q5RKP4	Dolichyl-diphosphooligosaccharide--protein glycosyltransferase subunit 1 (Fragment) OS=Mus musculus GN=Rpn1 PE=2 SV=1 - [Q5RKP4_MOUSE]	7.91	6	4	4	4	6.45557
Q6P9L9	Eef2 protein (Fragment) OS=Mus musculus GN=Eef2 PE=2 SV=1 - [Q6P9L9_MOUSE]	4.15	19	3	3	4	6.82959
P61982	14-3-3 protein gamma OS=Mus musculus GN=Ywhag PE=1 SV=2 - [1433G_MOUSE]	17	9	2	4	4	4.89404
A0A1D5RLW5	60S ribosomal protein L18a OS=Mus musculus GN=Rpl18a PE=1 SV=1 - [A0A1D5RLW5_MOUSE]	26.53	8	4	4	5	10.8872
Q14C51	Pentatricopeptide repeat domain-containing protein 3, mitochondrial OS=Mus musculus GN=Ptcd3 PE=1 SV=2 - [PTCD3_MOUSE]	8.61	4	4	4	4	5.88428
Q9ERU9	E3 SUMO-protein ligase RanBP2 OS=Mus musculus GN=Ranbp2 PE=1 SV=2 - [RBP2_MOUSE]	1.18	1	3	3	4	6.17627
Q9D8E6	60S ribosomal protein L4 OS=Mus musculus GN=Rpl4 PE=1 SV=3 - [RL4_MOUSE]	18.38	2	6	6	6	11.0044
Q6ZWY3	40S ribosomal protein S27-like OS=Mus musculus GN=Rps27l PE=1 SV=3 - [RS27L_MOUSE]	38.1	4	1	3	5	9.45166
Q3UAI4	Uncharacterized protein OS=Mus musculus GN=Sf3b2 PE=2 SV=1 - [Q3UAI4_MOUSE]	6.04	7	6	6	6	5.57959
A1E2B8	Inducible heat shock protein 70 OS=Mus musculus PE=3 SV=1 - [A1E2B8_MOUSE]	9.98	7	1	4	4	5.71924
Q80X90	Filamin-B OS=Mus musculus GN=Flnb PE=1 SV=3 - [FLNB_MOUSE]	1.35	1	1	4	4	5.70654
Q80WJ7	Protein LYRIC OS=Mus musculus GN=Mtdh PE=1 SV=1 - [LYRIC_MOUSE]	7.43	7	4	4	4	9.33447
A0A0A6YXL3	60S ribosomal protein L31 OS=Mus musculus GN=Rpl31 PE=1 SV=1 - [A0A0A6YXL3_MOUSE]	36.78	5	4	4	5	11.2974
D3YWX2	YLP motif-containing protein 1 OS=Mus musculus GN=Ylpm1 PE=1 SV=2 - [D3YWX2_MOUSE]	3.46	5	5	5	5	6.68311
Q922J9	Fatty acyl-CoA reductase 1 OS=Mus musculus GN=Far1 PE=1 SV=1 - [FACR1_MOUSE]	12.43	7	6	6	6	9.18799
Q3UDJ2	Uncharacterized protein OS=Mus musculus GN=Sgpl1 PE=2 SV=1 - [Q3UDJ2_MOUSE]	7.92	5	4	4	4	9.1001
Q61792	LIM and SH3 domain protein 1 OS=Mus musculus GN=Lasp1 PE=1 SV=1 - [LASP1_MOUSE]	14.45	11	4	4	4	7.04932
Q8BX02	KN motif and ankyrin repeat domain-containing protein 2 OS=Mus musculus GN=Kank2 PE=1 SV=1 - [KANK2_MOUSE]	5.93	2	4	4	4	5.5542
P0C0S6	Histone H2A.Z OS=Mus musculus GN=H2afz PE=1 SV=2 - [H2AZ_MOUSE]	31.25	8	2	4	4	10.5796
Q91VJ4	Serine/threonine-protein kinase 38 OS=Mus musculus GN=Stk38 PE=1 SV=1 - [STK38_MOUSE]	8.17	6	3	3	3	7.34229
D3Z3F1	Pre-mRNA 3'-end-processing factor FIP1 (Fragment) OS=Mus musculus GN=Fip1l1 PE=1 SV=2 - [D3Z3F1_MOUSE]	13.82	5	4	4	4	4.7417
Q3UKH3	Uncharacterized protein OS=Mus musculus GN=Acaa2 PE=2 SV=1 - [Q3UKH3_MOUSE]	9.32	1	3	3	3	8.25049
Q80XI3-2	Isoform 2 of Eukaryotic translation initiation factor 4 gamma 3 OS=Mus musculus GN=Eif4g3 - [IF4G3_MOUSE]	2.82	10	2	4	4	5.50342
Q3UFA8	Uncharacterized protein (Fragment) OS=Mus musculus GN=Vdac3 PE=2 SV=1 - [Q3UFA8_MOUSE]	40	5	1	2	3	9.78857
Q3TPJ4	Uncharacterized protein (Fragment) OS=Mus musculus GN=Gtpbp4 PE=2 SV=1 - [Q3TPJ4_MOUSE]	9.21	4	4	4	4	8.67529
A2ALU4	Protein Shroom2 OS=Mus musculus GN=Shroom2 PE=1 SV=1 - [SHRM2_MOUSE]	3.17	2	3	3	3	6.69775
A0A140LHF7	Protein arginine N-methyltransferase 1 OS=Mus musculus GN=Prmt1 PE=1 SV=1 - [A0A140LHF7_MOUSE]	22.12	13	4	4	4	5.64307
B1B0C7	Basement membrane-specific heparan sulfate proteoglycan core protein OS=Mus musculus GN=Hspg2 PE=1 SV=1 - [B1B0C7_MOUSE]	1.87	6	6	6	6	6.48096
I7HJS1	Emerin OS=Mus musculus GN=Emd PE=1 SV=1 - [I7HJS1_MOUSE]	22.42	4	4	4	4	4.70361
Q08093	Calponin-2 OS=Mus musculus GN=Cnn2 PE=1 SV=1 - [CNN2_MOUSE]	12.46	3	2	3	3	7.62061
Q3UTJ2-4	Isoform 4 of Sorbin and SH3 domain-containing protein 2 OS=Mus musculus GN=Sorbs2 - [SRBS2_MOUSE]	6.11	21	4	4	4	9.39307
D3YXK2	Scaffold attachment factor B1 OS=Mus musculus GN=Safb PE=1 SV=2 - [SAFB1_MOUSE]	4.59	2	1	3	3	5.35107
Q8BUM1	Uncharacterized protein OS=Mus musculus GN=Tardbp PE=2 SV=1 - [Q8BUM1_MOUSE]	12.62	19	3	3	3	6.99072
P49813	Tropomodulin-1 OS=Mus musculus GN=Tmod1 PE=1 SV=2 - [TMOD1_MOUSE]	12.81	2	2	4	4	5.09717
P62259	14-3-3 protein epsilon OS=Mus musculus GN=Ywhae PE=1 SV=1 - [1433E_MOUSE]	15.69	11	2	4	4	4.7417
Q8BSE0	Regulator of microtubule dynamics protein 2 OS=Mus musculus GN=Rmdn2 PE=1 SV=1 - [RMD2_MOUSE]	12.44	4	3	3	3	7.56201
Q8VC94	Rpl11 protein OS=Mus musculus GN=Rpl11 PE=2 SV=1 - [Q8VC94_MOUSE]	17.96	5	3	3	3	9.80322
P62855	40S ribosomal protein S26 OS=Mus musculus GN=Rps26 PE=1 SV=3 - [RS26_MOUSE]	18.26	1	2	2	3	11.0044
K7TRE7	IgM heavy chain variable region (Fragment) OS=Mus musculus PE=2 SV=1 - [K7TRE7_MOUSE]	23.89	1	1	1	3	7.92822
Q9DBE8	Alpha-1,3/1,6-mannosyltransferase ALG2 OS=Mus musculus GN=Alg2 PE=1 SV=2 - [ALG2_MOUSE]	11.57	2	3	3	3	7.97217
Q3TFF0	Uncharacterized protein OS=Mus musculus GN=Dnaja2 PE=2 SV=1 - [Q3TFF0_MOUSE]	9.95	2	4	4	4	6.354
Q8BFW7-4	Isoform 4 of Lipoma-preferred partner homolog OS=Mus musculus GN=Lpp - [LPP_MOUSE]	15.57	3	4	4	4	7.84033
Q9JI10-2	Isoform 2 of Serine/threonine-protein kinase 3 OS=Mus musculus GN=Stk3 - [STK3_MOUSE]	11.48	4	4	4	4	4.99561
Q3UX10	Tubulin alpha chain-like 3 OS=Mus musculus GN=Tubal3 PE=2 SV=2 - [TBAL3_MOUSE]	8.3	1	1	4	5	5.57959
Q922I0	U2 snRNP auxiliary factor large subunit OS=Mus musculus GN=U2af2 PE=2 SV=1 - [Q922I0_MOUSE]	15.36	5	3	3	3	5.03369
Q99JY0	Trifunctional enzyme subunit beta, mitochondrial OS=Mus musculus GN=Hadhb PE=1 SV=1 - [ECHB_MOUSE]	8.42	2	3	3	3	9.37842
O55142	60S ribosomal protein L35a OS=Mus musculus GN=Rpl35a PE=1 SV=2 - [RL35A_MOUSE]	38.18	3	5	5	6	10.8872
F7ARZ1	28S ribosomal protein S23, mitochondrial (Fragment) OS=Mus musculus GN=Mrps23 PE=1 SV=1 - [F7ARZ1_MOUSE]	44.17	7	4	4	4	5.31299
A0A0R4J049	Protein arginine N-methyltransferase 5 OS=Mus musculus GN=Prmt5 PE=1 SV=1 - [A0A0R4J049_MOUSE]	7.38	3	4	4	4	6.34131
Q8VE92	RNA-binding protein 4B OS=Mus musculus GN=Rbm4b PE=1 SV=1 - [RBM4B_MOUSE]	12.32	6	1	3	3	6.7417
P14115	60S ribosomal protein L27a OS=Mus musculus GN=Rpl27a PE=1 SV=5 - [RL27A_MOUSE]	21.62	1	3	3	3	11.1216
Q3TA68	WD repeat domain 36 OS=Mus musculus GN=Wdr36 PE=1 SV=1 - [Q3TA68_MOUSE]	4.3	7	3	3	3	7.28369
Q61171	Peroxiredoxin-2 OS=Mus musculus GN=Prdx2 PE=1 SV=3 - [PRDX2_MOUSE]	27.78	3	4	4	4	5.41455
P27659	60S ribosomal protein L3 OS=Mus musculus GN=Rpl3 PE=1 SV=3 - [RL3_MOUSE]	10.92	9	4	4	4	10.2134
A0A0R4J0H8	Fibronectin type III domain-containing protein 3B OS=Mus musculus GN=Fndc3b PE=1 SV=1 - [A0A0R4J0H8_MOUSE]	3.65	3	3	3	3	6.29053
Q91VG6	MICOS complex subunit (Fragment) OS=Mus musculus GN=Chchd3 PE=2 SV=1 - [Q91VG6_MOUSE]	20.42	6	3	3	3	8.5874
P80314	T-complex protein 1 subunit beta OS=Mus musculus GN=Cct2 PE=1 SV=4 - [TCPB_MOUSE]	8.22	3	3	3	3	6.40479
A8CVP4	LIM and senescent cell antigen-like-containing domain protein OS=Mus musculus GN=Lims1 PE=2 SV=1 - [A8CVP4_MOUSE]	11.08	7	3	3	3	7.91357
Q8BK72	28S ribosomal protein S27, mitochondrial OS=Mus musculus GN=Mrps27 PE=1 SV=2 - [RT27_MOUSE]	10.6	3	4	4	4	5.50342
Q6NVC2	Tial1 protein (Fragment) OS=Mus musculus GN=Tial1 PE=2 SV=1 - [Q6NVC2_MOUSE]	17.47	9	4	4	4	8.49951
Q91WT8-2	Isoform 2 of RNA-binding protein 47 OS=Mus musculus GN=Rbm47 - [RBM47_MOUSE]	14.59	11	4	4	4	6.65381
Q9DB77	Cytochrome b-c1 complex subunit 2, mitochondrial OS=Mus musculus GN=Uqcrc2 PE=1 SV=1 - [QCR2_MOUSE]	8.61	2	3	3	4	9.24658
Q3THL7	Uncharacterized protein OS=Mus musculus GN=Vdac1 PE=2 SV=1 - [Q3THL7_MOUSE]	12.01	6	2	3	4	7.89893
Q07235	Glia-derived nexin OS=Mus musculus GN=Serpine2 PE=1 SV=2 - [GDN_MOUSE]	9.07	7	4	4	4	9.84717
Q8C2T9	Uncharacterized protein OS=Mus musculus GN=Ik PE=2 SV=1 - [Q8C2T9_MOUSE]	6.82	5	4	4	4	6.63916
P32020	Non-specific lipid-transfer protein OS=Mus musculus GN=Scp2 PE=1 SV=3 - [NLTP_MOUSE]	5.12	3	3	3	3	7.44482
Q8BL97-3	Isoform 3 of Serine/arginine-rich splicing factor 7 OS=Mus musculus GN=Srsf7 - [SRSF7_MOUSE]	22.29	4	2	3	3	9.46631
P35922-9	Isoform 9 of Synaptic functional regulator FMR1 OS=Mus musculus GN=Fmr1 - [FMR1_MOUSE]	6.87	24	2	4	4	8.52881
Q80X85	28S ribosomal protein S7, mitochondrial OS=Mus musculus GN=Mrps7 PE=1 SV=1 - [RT07_MOUSE]	15.29	1	3	3	3	9.93506
Q9D883	Splicing factor U2AF 35 kDa subunit OS=Mus musculus GN=U2af1 PE=1 SV=4 - [U2AF1_MOUSE]	16.32	2	3	3	3	8.80713
Q925B0-2	Isoform 2 of PRKC apoptosis WT1 regulator protein OS=Mus musculus GN=Pawr - [PAWR_MOUSE]	11.42	3	3	3	3	8.66064
Q9D1M0	Protein SEC13 homolog OS=Mus musculus GN=Sec13 PE=1 SV=3 - [SEC13_MOUSE]	11.8	1	2	2	2	5.37646
Q1WWK3	Hist1h1b protein (Fragment) OS=Mus musculus GN=Hist1h1b PE=2 SV=1 - [Q1WWK3_MOUSE]	14.86	2	4	4	5	10.9165
P63037	DnaJ homolog subfamily A member 1 OS=Mus musculus GN=Dnaja1 PE=1 SV=1 - [DNJA1_MOUSE]	8.06	18	3	3	3	7.07861
Q5RL55	ATP-binding cassette, sub-family F (GCN20), member 1 OS=Mus musculus GN=Abcf1 PE=2 SV=1 - [Q5RL55_MOUSE]	8.73	4	5	5	5	6.60986
Q3U026	Uncharacterized protein OS=Mus musculus GN=Mogs PE=2 SV=1 - [Q3U026_MOUSE]	7.79	5	5	5	5	8.99756
Q3U0I3	T-complex protein 1 subunit gamma OS=Mus musculus GN=Cct3 PE=1 SV=1 - [Q3U0I3_MOUSE]	8.45	8	4	4	4	7.25439
P84084	ADP-ribosylation factor 5 OS=Mus musculus GN=Arf5 PE=1 SV=2 - [ARF5_MOUSE]	23.33	6	1	3	3	6.78564
A0A0G2JDW7	40S ribosomal protein S27 (Fragment) OS=Mus musculus GN=Rps27 PE=1 SV=1 - [A0A0G2JDW7_MOUSE]	39.02	4	1	3	4	9.45166
Q3TJN5	DNA ligase 3 OS=Mus musculus GN=Lig3 PE=1 SV=1 - [Q3TJN5_MOUSE]	7.66	8	3	3	3	8.93896
Q920Q6-3	Isoform 3 of RNA-binding protein Musashi homolog 2 OS=Mus musculus GN=Msi2 - [MSI2H_MOUSE]	15.25	11	3	3	3	9.1001
A0A1B0GT41	L-lactate dehydrogenase A chain (Fragment) OS=Mus musculus GN=Ldha PE=1 SV=1 - [A0A1B0GT41_MOUSE]	17.05	20	1	3	3	8.66064
Q9CR58	Kidney mitochondrial carrier protein 1 OS=Mus musculus GN=Slc25a30 PE=1 SV=1 - [KMCP1_MOUSE]	11	2	3	3	3	9.37842
Q6ZPS0	MKIAA1398 protein (Fragment) OS=Mus musculus GN=Rrbp1 PE=2 SV=1 - [Q6ZPS0_MOUSE]	4.35	3	3	3	3	5.38916
D3YVR7	L-lactate dehydrogenase (Fragment) OS=Mus musculus GN=Ldhc PE=1 SV=1 - [D3YVR7_MOUSE]	11.49	11	1	3	3	8.32373
Q8CGT9	Argonaute 2 protein (Fragment) OS=Mus musculus GN=Ago2 PE=3 SV=1 - [Q8CGT9_MOUSE]	5.37	5	3	3	3	9.46631
G5E866	Splicing factor 3B subunit 1 OS=Mus musculus GN=Sf3b1 PE=1 SV=1 - [G5E866_MOUSE]	7.13	6	6	6	6	7.09326
Q02257	Junction plakoglobin OS=Mus musculus GN=Jup PE=1 SV=3 - [PLAK_MOUSE]	5.1	2	2	3	3	6.13818
Q8BK67	Protein RCC2 OS=Mus musculus GN=Rcc2 PE=1 SV=1 - [RCC2_MOUSE]	9.23	2	4	4	5	8.71924
Q8R2K3	Single-stranded DNA binding protein 1 OS=Mus musculus GN=Ssbp1 PE=1 SV=1 - [Q8R2K3_MOUSE]	27.7	3	3	3	3	9.78857
Q8JZX4	Splicing factor 45 OS=Mus musculus GN=Rbm17 PE=1 SV=1 - [SPF45_MOUSE]	11.36	2	3	4	4	5.8208
P61750	ADP-ribosylation factor 4 OS=Mus musculus GN=Arf4 PE=1 SV=2 - [ARF4_MOUSE]	21.67	7	1	3	3	7.13721
Q3UF75	Alpha-parvin OS=Mus musculus GN=Parva PE=1 SV=1 - [Q3UF75_MOUSE]	8.93	3	2	2	3	5.12256
P22725-2	Isoform 2 of Protein Wnt-5a OS=Mus musculus GN=Wnt5a - [WNT5A_MOUSE]	9.44	2	3	3	3	8.33838
F2Z455	Four and a half LIM domains protein 3 OS=Mus musculus GN=Fhl3 PE=1 SV=1 - [F2Z455_MOUSE]	7.5	2	2	2	2	6.34131
Q8BGH2	Sorting and assembly machinery component 50 homolog OS=Mus musculus GN=Samm50 PE=1 SV=1 - [SAM50_MOUSE]	5.33	1	3	3	6	6.80029
O89079	Coatomer subunit epsilon OS=Mus musculus GN=Cope PE=1 SV=3 - [COPE_MOUSE]	19.81	5	3	3	3	5.05908
P47857	ATP-dependent 6-phosphofructokinase, muscle type OS=Mus musculus GN=Pfkm PE=1 SV=3 - [PFKAM_MOUSE]	3.59	5	1	3	3	8.00146
Q3TN42	Uncharacterized protein OS=Mus musculus GN=Utp15 PE=2 SV=1 - [Q3TN42_MOUSE]	5.68	2	3	3	3	8.80713
E0CYM1	Filamin A-interacting protein 1-like OS=Mus musculus GN=Filip1l PE=1 SV=1 - [E0CYM1_MOUSE]	2.69	4	2	2	2	5.96045
Q3TWV4	AP-2 complex subunit mu OS=Mus musculus GN=Ap2m1 PE=1 SV=1 - [Q3TWV4_MOUSE]	9.93	5	4	4	4	9.53955
Q8BT07	Centrosomal protein of 55 kDa OS=Mus musculus GN=Cep55 PE=1 SV=2 - [CEP55_MOUSE]	6.49	2	3	3	3	7.94287
E9PZJ8	Activating signal cointegrator 1 complex subunit 3 OS=Mus musculus GN=Ascc3 PE=1 SV=1 - [ASCC3_MOUSE]	2.5	3	4	4	4	7.02002
P42669	Transcriptional activator protein Pur-alpha OS=Mus musculus GN=Pura PE=1 SV=1 - [PURA_MOUSE]	15.26	2	2	2	2	6.44287
B2RQQ7	CDC42 binding protein kinase beta OS=Mus musculus GN=Cdc42bpb PE=2 SV=1 - [B2RQQ7_MOUSE]	1.46	3	2	2	2	6.45557
Q8K2B3	Succinate dehydrogenase [ubiquinone] flavoprotein subunit, mitochondrial OS=Mus musculus GN=Sdha PE=1 SV=1 - [SDHA_MOUSE]	3.61	1	2	2	2	7.37158
Q8CGZ0	Calcium homeostasis endoplasmic reticulum protein OS=Mus musculus GN=Cherp PE=1 SV=1 - [CHERP_MOUSE]	3.21	3	3	3	3	9.14404
Q9ER88	28S ribosomal protein S29, mitochondrial OS=Mus musculus GN=Dap3 PE=1 SV=1 - [RT29_MOUSE]	11.25	10	4	4	4	8.93896
D3YTQ9	40S ribosomal protein S15 OS=Mus musculus GN=Rps15 PE=1 SV=1 - [D3YTQ9_MOUSE]	33.9	4	2	2	3	10.5942
P27773	Protein disulfide-isomerase A3 OS=Mus musculus GN=Pdia3 PE=1 SV=2 - [PDIA3_MOUSE]	6.34	2	3	3	3	6.21436
B0V2N8	Annexin (Fragment) OS=Mus musculus GN=Anxa2 PE=1 SV=1 - [B0V2N8_MOUSE]	14.77	6	2	2	2	5.96045
Q3UNW7	Uncharacterized protein (Fragment) OS=Mus musculus GN=Heatr1 PE=2 SV=1 - [Q3UNW7_MOUSE]	2.37	6	3	3	3	6.91748
G5E839	T-complex protein 1 subunit delta OS=Mus musculus GN=Cct4 PE=1 SV=1 - [G5E839_MOUSE]	9.23	4	4	5	5	8.01611
Q792Y9	MCG140783 OS=Mus musculus GN=Gm5771 PE=1 SV=1 - [Q792Y9_MOUSE]	16.33	9	1	3	10	5.32568
Q99KW3-1	Isoform 1 of TRIO and F-actin-binding protein OS=Mus musculus GN=Triobp - [TARA_MOUSE]	5.34	8	2	3	3	6.30322
Q3TFN7	Uncharacterized protein OS=Mus musculus GN=Rsu1 PE=2 SV=1 - [Q3TFN7_MOUSE]	9.68	6	3	3	3	6.53662
Q8R5D2	Ythdf3 protein (Fragment) OS=Mus musculus GN=Ythdf3 PE=2 SV=1 - [Q8R5D2_MOUSE]	20	6	1	3	3	9.31982
P83882	60S ribosomal protein L36a OS=Mus musculus GN=Rpl36a PE=1 SV=2 - [RL36A_MOUSE]	16.04	1	2	2	2	10.5796
Q99K94	Signal transducer and activator of transcription OS=Mus musculus GN=Stat1 PE=1 SV=1 - [Q99K94_MOUSE]	6.18	9	3	3	3	6.02393
B9EIU1	Glutamyl-prolyl-tRNA synthetase OS=Mus musculus GN=Eprs PE=2 SV=1 - [B9EIU1_MOUSE]	3.37	3	2	3	3	7.59131
P14148	60S ribosomal protein L7 OS=Mus musculus GN=Rpl7 PE=1 SV=2 - [RL7_MOUSE]	12.96	4	3	3	3	10.8872
V9GX87	Double-stranded RNA-binding protein Staufen homolog 1 OS=Mus musculus GN=Stau1 PE=1 SV=1 - [V9GX87_MOUSE]	5.28	15	2	2	2	9.86182
A2A547	Ribosomal protein L19 OS=Mus musculus GN=Rpl19 PE=1 SV=1 - [A2A547_MOUSE]	13.4	2	2	2	2	11.4731
G3XA14	Aldo-keto reductase family 1, member C-like OS=Mus musculus GN=Akr1cl PE=1 SV=1 - [G3XA14_MOUSE]	14.78	13	3	3	3	7.57666
Q3UE99	Uncharacterized protein (Fragment) OS=Mus musculus GN=Lgmn PE=2 SV=1 - [Q3UE99_MOUSE]	10.7	2	2	2	2	5.05908
Q9D0T1	NHP2-like protein 1 OS=Mus musculus GN=Snu13 PE=1 SV=4 - [NH2L1_MOUSE]	25	2	3	3	3	8.45557
Q9Z1Z2	Serine-threonine kinase receptor-associated protein OS=Mus musculus GN=Strap PE=1 SV=2 - [STRAP_MOUSE]	8.86	1	2	2	3	5.12256
Q9D0I9	Arginine--tRNA ligase, cytoplasmic OS=Mus musculus GN=Rars PE=1 SV=2 - [SYRC_MOUSE]	4.7	3	3	3	3	7.54736
Q8BW44	Uncharacterized protein OS=Mus musculus GN=Acsl4 PE=2 SV=1 - [Q8BW44_MOUSE]	7.16	5	4	4	4	8.00146
A0A1L1SVG1	Leucine-rich repeat flightless-interacting protein 2 OS=Mus musculus GN=Lrrfip2 PE=1 SV=1 - [A0A1L1SVG1_MOUSE]	10.46	12	2	3	3	5.40186
P59326	YTH domain-containing family protein 1 OS=Mus musculus GN=Ythdf1 PE=1 SV=1 - [YTHD1_MOUSE]	12.7	7	2	4	4	8.95361
Q9D7S7-2	Isoform 2 of 60S ribosomal protein L22-like 1 OS=Mus musculus GN=Rpl22l1 - [RL22L_MOUSE]	19.83	2	2	2	2	9.45166
Q60597-2	Isoform 2 of 2-oxoglutarate dehydrogenase, mitochondrial OS=Mus musculus GN=Ogdh - [ODO1_MOUSE]	2.47	5	2	2	2	7.03467
C0HKD9	Microfibrillar-associated protein 1B OS=Mus musculus GN=Mfap1b PE=1 SV=1 - [MFA1B_MOUSE]	7.74	1	2	2	2	4.98291
Q9D880	Mitochondrial import inner membrane translocase subunit TIM50 OS=Mus musculus GN=Timm50 PE=1 SV=1 - [TIM50_MOUSE]	7.93	1	2	2	2	8.1333
Q5XJY5	Coatomer subunit delta OS=Mus musculus GN=Arcn1 PE=1 SV=2 - [COPD_MOUSE]	3.72	5	2	2	2	6.21436
O54962	Barrier-to-autointegration factor OS=Mus musculus GN=Banf1 PE=1 SV=1 - [BAF_MOUSE]	34.83	1	2	2	2	6.0874
Q61768	Kinesin-1 heavy chain OS=Mus musculus GN=Kif5b PE=1 SV=3 - [KINH_MOUSE]	2.49	5	2	2	2	6.44287
Q3UDD3	Polymerase delta-interacting protein 3 OS=Mus musculus GN=Poldip3 PE=1 SV=1 - [Q3UDD3_MOUSE]	7.67	6	2	2	2	9.979
A0A1B0GSA8	60S ribosomal protein L18 (Fragment) OS=Mus musculus GN=Rpl18 PE=1 SV=1 - [A0A1B0GSA8_MOUSE]	19.05	9	2	2	2	11.7954
Q3U878	Uncharacterized protein OS=Mus musculus GN=Dazap1 PE=2 SV=1 - [Q3U878_MOUSE]	7.65	5	2	2	2	8.55811
O88736	3-keto-steroid reductase OS=Mus musculus GN=Hsd17b7 PE=1 SV=1 - [DHB7_MOUSE]	8.68	2	2	2	2	6.72705
Q6GQT3	2010300C02Rik protein OS=Mus musculus GN=2010300C02Rik PE=2 SV=1 - [Q6GQT3_MOUSE]	0.96	2	1	2	2	5.65576
P62071	Ras-related protein R-Ras2 OS=Mus musculus GN=Rras2 PE=1 SV=1 - [RRAS2_MOUSE]	11.27	5	2	2	2	6.01123
Q80UJ8	Lactb protein OS=Mus musculus GN=Lactb PE=2 SV=1 - [Q80UJ8_MOUSE]	7.26	6	4	4	4	8.82178
F6XWD4	Protein phosphatase 1 regulatory subunit 12C (Fragment) OS=Mus musculus GN=Ppp1r12c PE=1 SV=1 - [F6XWD4_MOUSE]	5.26	3	3	3	3	5.97314
B7ZNR9	Map4k4 protein OS=Mus musculus GN=Map4k4 PE=1 SV=1 - [B7ZNR9_MOUSE]	3.15	33	3	3	3	7.54736
Q5M9N6	Rpl37a protein OS=Mus musculus GN=Rpl37a PE=2 SV=1 - [Q5M9N6_MOUSE]	20.73	6	2	2	2	10.3745
Q9ER89	Muscle protein 637 OS=Mus musculus GN=Mrps9 PE=2 SV=1 - [Q9ER89_MOUSE]	14.74	7	2	2	2	6.29053
Q3TAP5	Uncharacterized protein OS=Mus musculus GN=Tra2a PE=2 SV=1 - [Q3TAP5_MOUSE]	16.51	4	2	2	3	11.561
A0A0R4J083	Long-chain-specific acyl-CoA dehydrogenase, mitochondrial OS=Mus musculus GN=Acadl PE=1 SV=1 - [A0A0R4J083_MOUSE]	5.35	2	2	2	2	8.14795
H7BWY7	E3 ubiquitin-protein ligase ARIH1 OS=Mus musculus GN=Arih1 PE=1 SV=1 - [H7BWY7_MOUSE]	10.5	3	3	3	3	4.79248
F7D5L2	Methylosome protein 50 (Fragment) OS=Mus musculus GN=Wdr77 PE=1 SV=1 - [F7D5L2_MOUSE]	17.37	3	2	2	2	5.09717
O70152	Dolichol-phosphate mannosyltransferase subunit 1 OS=Mus musculus GN=Dpm1 PE=1 SV=1 - [DPM1_MOUSE]	18.08	3	3	3	3	9.51025
A0A0G2JG95	Serine/threonine-protein phosphatase PGAM5, mitochondrial (Fragment) OS=Mus musculus GN=Pgam5 PE=1 SV=1 - [A0A0G2JG95_MOUSE]	10.06	5	2	2	2	9.01221
O55201-2	Isoform 2 of Transcription elongation factor SPT5 OS=Mus musculus GN=Supt5h - [SPT5H_MOUSE]	2.7	2	2	2	2	7.15186
Q9CWU3	Serine/threonine-protein phosphatase 2A 55 kDa regulatory subunit B OS=Mus musculus GN=Ppp2r2a PE=1 SV=1 - [Q9CWU3_MOUSE]	8.45	12	2	2	2	5.36377
P26231	Catenin alpha-1 OS=Mus musculus GN=Ctnna1 PE=1 SV=1 - [CTNA1_MOUSE]	2.54	3	2	2	2	6.22705
Q9JLH8	Tropomodulin-4 OS=Mus musculus GN=Tmod4 PE=2 SV=1 - [TMOD4_MOUSE]	6.67	2	1	2	2	4.84326
Q5SX48	Mitochondrial 2-oxoglutarate/malate carrier protein (Fragment) OS=Mus musculus GN=Slc25a11 PE=1 SV=1 - [Q5SX48_MOUSE]	27.63	4	2	2	2	9.89111
Q8BHD7-2	Isoform 2 of Polypyrimidine tract-binding protein 3 OS=Mus musculus GN=Ptbp3 - [PTBP3_MOUSE]	3.65	11	1	2	2	9.12939
O54734	Dolichyl-diphosphooligosaccharide--protein glycosyltransferase 48 kDa subunit OS=Mus musculus GN=Ddost PE=1 SV=2 - [OST48_MOUSE]	6.8	3	3	3	3	5.8335
G3X956	Suppressor of Ty 16 OS=Mus musculus GN=Supt16 PE=1 SV=1 - [G3X956_MOUSE]	2.2	2	2	2	2	5.65576
Q9CSH0	Uncharacterized protein (Fragment) OS=Mus musculus GN=Hnrnpll PE=2 SV=1 - [Q9CSH0_MOUSE]	4.25	2	2	2	2	6.85889
Q3TMB5	Uncharacterized protein OS=Mus musculus GN=Trip6 PE=2 SV=1 - [Q3TMB5_MOUSE]	8.58	2	2	2	2	7.54736
O09167	60S ribosomal protein L21 OS=Mus musculus GN=Rpl21 PE=1 SV=3 - [RL21_MOUSE]	20.63	3	2	2	3	10.4917
P54823	Probable ATP-dependent RNA helicase DDX6 OS=Mus musculus GN=Ddx6 PE=1 SV=1 - [DDX6_MOUSE]	6.83	1	3	3	3	8.66064
Q80TP6	MKIAA0890 protein (Fragment) OS=Mus musculus GN=mKIAA0890 PE=4 SV=3 - [Q80TP6_MOUSE]	4.32	8	5	5	5	8.86572
A1L392	Angiopoietin 4 OS=Mus musculus GN=Angpt4 PE=2 SV=1 - [A1L392_MOUSE]	5.89	3	2	2	2	9.0415
Q3U1H7	Sorting nexin OS=Mus musculus GN=Snx18 PE=2 SV=1 - [Q3U1H7_MOUSE]	5.12	4	2	2	2	6.18896
G3XA79	Protein regulator of cytokinesis 1 OS=Mus musculus GN=Prc1 PE=1 SV=1 - [G3XA79_MOUSE]	3.24	5	1	2	2	8.27979
O35218	Cleavage and polyadenylation specificity factor subunit 2 OS=Mus musculus GN=Cpsf2 PE=1 SV=1 - [CPSF2_MOUSE]	5.5	5	3	3	3	5.10986
O35326	Serine/arginine-rich splicing factor 5 OS=Mus musculus GN=Srsf5 PE=1 SV=2 - [SRSF5_MOUSE]	8.55	6	1	2	2	11.561
A0A1L1SUN1	60S ribosomal protein L29 (Fragment) OS=Mus musculus GN=Rpl29 PE=4 SV=1 - [A0A1L1SUN1_MOUSE]	20.21	6	2	2	2	11.7222
Q8BHB4	WD repeat-containing protein 3 OS=Mus musculus GN=Wdr3 PE=1 SV=1 - [WDR3_MOUSE]	2.76	1	3	3	3	6.63916
A0A0G2JFT4	Microtubule-associated protein (Fragment) OS=Mus musculus GN=Map4 PE=1 SV=1 - [A0A0G2JFT4_MOUSE]	9.42	12	2	2	2	10.1255
A0A0F7W6M8	Ig Kappa Light chain (Fragment) OS=Mus musculus GN=IgK PE=2 SV=1 - [A0A0F7W6M8_MOUSE]	38.05	1	1	2	3	8.74854
P58022-2	Isoform 2 of Lysyl oxidase homolog 2 OS=Mus musculus GN=Loxl2 - [LOXL2_MOUSE]	7.29	2	3	3	3	6.81494
Q9R226	KH domain-containing, RNA-binding, signal transduction-associated protein 3 OS=Mus musculus GN=Khdrbs3 PE=1 SV=1 - [KHDR3_MOUSE]	8.38	5	2	3	6	8.104
Q5SUF2	Luc7-like protein 3 OS=Mus musculus GN=Luc7l3 PE=1 SV=1 - [LC7L3_MOUSE]	5.79	3	2	2	3	9.77393
O08573-3	Isoform 3 of Galectin-9 OS=Mus musculus GN=Lgals9 - [LEG9_MOUSE]	8.39	8	3	3	3	8.52881
Q3TWW8	Serine/arginine-rich splicing factor 6 OS=Mus musculus GN=Srsf6 PE=1 SV=1 - [SRSF6_MOUSE]	5.31	6	1	2	2	11.4585
Q3UPS8	Uncharacterized protein (Fragment) OS=Mus musculus GN=Pdzrn3 PE=2 SV=1 - [Q3UPS8_MOUSE]	4.86	5	3	3	3	5.41455
Q01320	DNA topoisomerase 2-alpha OS=Mus musculus GN=Top2a PE=1 SV=2 - [TOP2A_MOUSE]	2.75	3	3	4	4	8.60205
P63073	Eukaryotic translation initiation factor 4E OS=Mus musculus GN=Eif4e PE=1 SV=1 - [IF4E_MOUSE]	9.68	6	2	2	2	6.15088
Q80ZS3	28S ribosomal protein S26, mitochondrial OS=Mus musculus GN=Mrps26 PE=1 SV=1 - [RT26_MOUSE]	10.5	1	2	2	2	9.96436
Q3V2N5	Uncharacterized protein OS=Mus musculus GN=Sntb2 PE=2 SV=1 - [Q3V2N5_MOUSE]	4.81	3	2	2	2	8.80713
P59999	Actin-related protein 2/3 complex subunit 4 OS=Mus musculus GN=Arpc4 PE=1 SV=3 - [ARPC4_MOUSE]	11.31	6	2	2	2	8.42627
Q3TBM4	Nucleolar protein 6 (Fragment) OS=Mus musculus GN=Nol6 PE=2 SV=1 - [Q3TBM4_MOUSE]	3.69	4	2	2	2	7.21045
Q3UM23	Uncharacterized protein OS=Mus musculus GN=Rnh1 PE=2 SV=1 - [Q3UM23_MOUSE]	4.82	4	2	2	2	4.77979
Q99KD5	Protein unc-45 homolog A OS=Mus musculus GN=Unc45a PE=1 SV=2 - [UN45A_MOUSE]	2.54	3	2	2	2	6.34131
P47758	Signal recognition particle receptor subunit beta OS=Mus musculus GN=Srprb PE=1 SV=1 - [SRPRB_MOUSE]	9.29	4	2	2	2	9.27588
Q60855	Receptor-interacting serine/threonine-protein kinase 1 OS=Mus musculus GN=Ripk1 PE=1 SV=1 - [RIPK1_MOUSE]	3.05	1	2	2	2	6.46826
Q9CQV5	28S ribosomal protein S24, mitochondrial OS=Mus musculus GN=Mrps24 PE=1 SV=1 - [RT24_MOUSE]	10.18	1	2	2	2	9.75928
E9Q5K9-3	Isoform 3 of YTH domain-containing protein 1 OS=Mus musculus GN=Ythdc1 - [YTDC1_MOUSE]	3.94	5	3	3	3	5.90967
A0A0A6YXS8	Antithrombin-III OS=Mus musculus GN=Serpinc1 PE=1 SV=1 - [A0A0A6YXS8_MOUSE]	36.96	4	4	4	4	8.6167
Q3U8P8	Tyrosine-protein kinase OS=Mus musculus GN=Jak1 PE=2 SV=1 - [Q3U8P8_MOUSE]	2.58	5	2	2	2	7.45947
A2AM65	Heterochromatin protein 1-binding protein 3 (Fragment) OS=Mus musculus GN=Hp1bp3 PE=1 SV=1 - [A2AM65_MOUSE]	7.53	6	2	2	2	9.36377
Q8BFQ4	WD repeat-containing protein 82 OS=Mus musculus GN=Wdr82 PE=1 SV=1 - [WDR82_MOUSE]	7.67	1	2	2	2	7.69385
P70199	ERF1 (Fragment) OS=Mus musculus GN=Etf1 PE=2 SV=1 - [P70199_MOUSE]	6.21	6	2	2	2	5.09717
Q6AW69-5	Isoform 5 of Cingulin-like protein 1 OS=Mus musculus GN=Cgnl1 - [CGNL1_MOUSE]	1.93	7	2	2	2	5.77002
A0A0N4SW94	Myeloid-associated differentiation marker (Fragment) OS=Mus musculus GN=Myadm PE=1 SV=1 - [A0A0N4SW94_MOUSE]	33.33	2	2	2	2	8.38232
Q8BJW5-2	Isoform 2 of Nucleolar protein 11 OS=Mus musculus GN=Nol11 - [NOL11_MOUSE]	2.13	2	2	2	2	6.21436
Q99J95	Cyclin-dependent kinase 9 OS=Mus musculus GN=Cdk9 PE=1 SV=1 - [CDK9_MOUSE]	6.72	155	2	3	4	8.79248
Q69ZS7-2	Isoform 2 of HBS1-like protein OS=Mus musculus GN=Hbs1l - [HBS1L_MOUSE]	5.68	5	2	2	2	8.33838
Q91YR1	Twinfilin-1 OS=Mus musculus GN=Twf1 PE=1 SV=2 - [TWF1_MOUSE]	6.29	1	2	2	2	6.66846
A0A0N4SVP8	Predicted pseudogene 5580 OS=Mus musculus GN=Gm5580 PE=3 SV=1 - [A0A0N4SVP8_MOUSE]	5.84	5	1	2	2	7.75244
Q3TIY5	Uncharacterized protein OS=Mus musculus GN=Pkp2 PE=2 SV=1 - [Q3TIY5_MOUSE]	3.4	18	2	3	3	9.37842
Q68FC6	Wrd43 protein (Fragment) OS=Mus musculus GN=Wdr43 PE=2 SV=1 - [Q68FC6_MOUSE]	2.2	2	1	1	1	5.13525
D3YVH4	Splicing factor 1 (Fragment) OS=Mus musculus GN=Sf1 PE=1 SV=1 - [D3YVH4_MOUSE]	7.87	9	2	2	2	8.38232
A0A0G2JGY8	60S ribosomal protein L34 (Fragment) OS=Mus musculus GN=Rpl34 PE=1 SV=4 - [A0A0G2JGY8_MOUSE]	27.12	3	2	2	2	11.6636
Q91VA7	Isocitrate dehydrogenase [NAD] subunit, mitochondrial OS=Mus musculus GN=Idh3b PE=1 SV=1 - [Q91VA7_MOUSE]	4.69	2	2	2	2	8.60205
Q9D8S3	ADP-ribosylation factor GTPase-activating protein 3 OS=Mus musculus GN=Arfgap3 PE=1 SV=2 - [ARFG3_MOUSE]	5.74	2	2	2	2	8.47021
Q5SQG5	Prohibitin (Fragment) OS=Mus musculus GN=Phb PE=1 SV=1 - [Q5SQG5_MOUSE]	9.66	4	2	2	2	6.3667
Q6P5H2-2	Isoform 2 of Nestin OS=Mus musculus GN=Nes - [NEST_MOUSE]	0.49	2	1	1	2	4.33545
P08113	Endoplasmin OS=Mus musculus GN=Hsp90b1 PE=1 SV=2 - [ENPL_MOUSE]	4.49	10	3	4	4	4.81787
O54941	SWI/SNF-related matrix-associated actin-dependent regulator of chromatin subfamily E member 1 OS=Mus musculus GN=Smarce1 PE=1 SV=1 - [SMCE1_MOUSE]	3.16	1	1	1	1	4.88135
Q3UDN8	Uncharacterized protein (Fragment) OS=Mus musculus GN=Trim28 PE=2 SV=1 - [Q3UDN8_MOUSE]	5.55	3	3	3	3	6.02393
Q91YR7	Pre-mRNA-processing factor 6 OS=Mus musculus GN=Prpf6 PE=1 SV=1 - [PRP6_MOUSE]	2.87	2	2	2	2	8.08936
Q8BW10	RNA-binding protein NOB1 OS=Mus musculus GN=Nob1 PE=1 SV=1 - [NOB1_MOUSE]	6.45	4	3	3	3	7.31299
Q8VEB2	Protein salvador homolog 1 OS=Mus musculus GN=Sav1 PE=1 SV=2 - [SAV1_MOUSE]	6.48	1	2	2	2	9.05615
Q5SYD0	Unconventional myosin-Id OS=Mus musculus GN=Myo1d PE=1 SV=1 - [MYO1D_MOUSE]	2.68	6	2	2	2	9.40771
Q3TGI0	Uncharacterized protein OS=Mus musculus GN=Xrcc1 PE=2 SV=1 - [Q3TGI0_MOUSE]	3.65	4	2	2	2	6.20166
E9QNT8	Ankyrin-1 OS=Mus musculus GN=Ank1 PE=1 SV=1 - [E9QNT8_MOUSE]	1.24	10	1	1	1	6.55127
Q8R1J6	Dhx38 protein (Fragment) OS=Mus musculus GN=Dhx38 PE=2 SV=1 - [Q8R1J6_MOUSE]	4.55	4	2	2	2	8.45557
O70475	UDP-glucose 6-dehydrogenase OS=Mus musculus GN=Ugdh PE=1 SV=1 - [UGDH_MOUSE]	4.46	6	2	2	2	7.56201
P56480	ATP synthase subunit beta, mitochondrial OS=Mus musculus GN=Atp5b PE=1 SV=2 - [ATPB_MOUSE]	8.32	1	3	3	3	5.33838
Q9QYI4	DnaJ homolog subfamily B member 12 OS=Mus musculus GN=Dnajb12 PE=1 SV=2 - [DJB12_MOUSE]	5.59	2	2	2	2	8.51416
Q9DBR0	A-kinase anchor protein 8 OS=Mus musculus GN=Akap8 PE=1 SV=1 - [AKAP8_MOUSE]	5.82	1	3	3	3	5.13525
G3UYD0	General transcription factor II-I OS=Mus musculus GN=Gtf2i PE=1 SV=1 - [G3UYD0_MOUSE]	1.75	8	1	1	1	8.80713
D3YYV8	60S ribosomal protein L5 (Fragment) OS=Mus musculus GN=Rpl5 PE=1 SV=1 - [D3YYV8_MOUSE]	11.04	4	1	1	1	7.35693
A0A171EBL2	E3 ubiquitin-protein ligase RNF213 OS=Mus musculus GN=Rnf213 PE=1 SV=1 - [A0A171EBL2_MOUSE]	0.82	2	4	4	4	6.78564
Q8BUX2	Uncharacterized protein OS=Mus musculus GN=Rbms3 PE=2 SV=1 - [Q8BUX2_MOUSE]	9.43	17	1	1	1	8.68994
Q3UVI9	Uncharacterized protein OS=Mus musculus GN=Abcf2 PE=2 SV=1 - [Q3UVI9_MOUSE]	4.46	2	3	3	3	7.04932
Q921S7	39S ribosomal protein L37, mitochondrial OS=Mus musculus GN=Mrpl37 PE=1 SV=1 - [RM37_MOUSE]	3.78	1	1	1	1	8.83643
A0A0N4SVQ1	Cytochrome c oxidase subunit NDUFA4 OS=Mus musculus GN=Ndufa4 PE=1 SV=1 - [A0A0N4SVQ1_MOUSE]	36.73	2	2	2	2	8.47021
X5J563	IgA heavy chain VDJ region (Fragment) OS=Mus musculus PE=2 SV=1 - [X5J563_MOUSE]	14.13	2	1	1	1	9.08545
A0A140LIM5	Mitotic checkpoint protein BUB3 OS=Mus musculus GN=Bub3 PE=1 SV=1 - [A0A140LIM5_MOUSE]	7.07	4	1	1	1	6.37939
A0A0A6YW80	N-alpha-acetyltransferase 15, NatA auxiliary subunit OS=Mus musculus GN=Naa15 PE=1 SV=1 - [A0A0A6YW80_MOUSE]	2.33	4	2	2	2	6.97607
Q3TMX6	Farsb protein OS=Mus musculus GN=Farsb PE=2 SV=1 - [Q3TMX6_MOUSE]	3.17	9	2	2	2	8.26514
P83870	PHD finger-like domain-containing protein 5A OS=Mus musculus GN=Phf5a PE=1 SV=1 - [PHF5A_MOUSE]	26.36	1	2	2	2	8.41162
Q9EPJ9	ADP-ribosylation factor GTPase-activating protein 1 OS=Mus musculus GN=Arfgap1 PE=1 SV=2 - [ARFG1_MOUSE]	12.8	8	4	4	4	5.56689
F7AA45	RNA-binding protein 39 (Fragment) OS=Mus musculus GN=Rbm39 PE=1 SV=1 - [F7AA45_MOUSE]	5.47	6	1	1	1	5.14795
Q9D0M3-2	Isoform 2 of Cytochrome c1, heme protein, mitochondrial OS=Mus musculus GN=Cyc1 - [CY1_MOUSE]	13.91	2	2	2	2	7.04932
Q3TFP0	Serine/arginine-rich-splicing factor 10 OS=Mus musculus GN=Srsf10 PE=1 SV=1 - [Q3TFP0_MOUSE]	6.04	7	1	1	1	10.3306
Q8QZY9	Splicing factor 3B subunit 4 OS=Mus musculus GN=Sf3b4 PE=1 SV=1 - [SF3B4_MOUSE]	3.3	1	1	1	1	8.55811
Q3U343	Uncharacterized protein OS=Mus musculus GN=Zfp622 PE=2 SV=1 - [Q3U343_MOUSE]	3.15	2	1	1	1	6.21436
Q3UW32	Uncharacterized protein (Fragment) OS=Mus musculus GN=Anp32b PE=2 SV=1 - [Q3UW32_MOUSE]	7.66	3	1	1	1	3.99268
A0PJ90	Nub1 protein (Fragment) OS=Mus musculus GN=Nub1 PE=2 SV=1 - [A0PJ90_MOUSE]	4.22	4	2	2	2	8.54346
Q07797	Galectin-3-binding protein OS=Mus musculus GN=Lgals3bp PE=1 SV=1 - [LG3BP_MOUSE]	2.77	1	1	1	1	5.13525
Q4FJX7	Lcn7 protein OS=Mus musculus GN=Tinagl1 PE=2 SV=1 - [Q4FJX7_MOUSE]	3.13	3	1	1	1	6.46826
Q66JP8	Rbm15 protein (Fragment) OS=Mus musculus GN=Rbm15 PE=2 SV=1 - [Q66JP8_MOUSE]	2.01	7	2	2	2	9.94971
Q9DCF9-2	Isoform 2 of Translocon-associated protein subunit gamma OS=Mus musculus GN=Ssr3 - [SSRG_MOUSE]	7.82	2	1	1	1	9.34912
Q61833	Ribophorin OS=Mus musculus GN=Rpn2 PE=2 SV=1 - [Q61833_MOUSE]	6.75	4	2	2	2	5.80811
P63271	Transcription elongation factor SPT4-A OS=Mus musculus GN=Supt4h1a PE=2 SV=1 - [SPT4A_MOUSE]	13.68	2	1	1	1	8.06006
Q9CR57	60S ribosomal protein L14 OS=Mus musculus GN=Rpl14 PE=1 SV=3 - [RL14_MOUSE]	11.52	4	2	2	2	11.019
G3UYQ9	28S ribosomal protein S18b, mitochondrial (Fragment) OS=Mus musculus GN=Mrps18b PE=1 SV=1 - [G3UYQ9_MOUSE]	9.43	5	1	1	1	9.01221
E0CYN1	Histone H3.3 (Fragment) OS=Mus musculus GN=H3f3a PE=3 SV=1 - [E0CYN1_MOUSE]	17.31	11	1	1	1	12.147
Q8R0B2	Methionine aminopeptidase (Fragment) OS=Mus musculus GN=Metap1 PE=2 SV=1 - [Q8R0B2_MOUSE]	4.66	3	1	1	1	6.78564
D3Z2K2	28S ribosomal protein S14, mitochondrial OS=Mus musculus GN=Mrps14 PE=1 SV=1 - [D3Z2K2_MOUSE]	10.66	2	1	1	1	10.8579
A0A0R4J0L6	28S ribosomal protein S35, mitochondrial OS=Mus musculus GN=Mrps35 PE=1 SV=1 - [A0A0R4J0L6_MOUSE]	3.44	2	1	1	1	8.52881
Q3US65	Uncharacterized protein (Fragment) OS=Mus musculus GN=Srpk1 PE=2 SV=1 - [Q3US65_MOUSE]	3.44	2	1	1	1	5.52881
Q684I8	Isocitrate dehydrogenase [NAD] subunit, mitochondrial (Fragment) OS=Mus musculus GN=Idh3g PE=2 SV=1 - [Q684I8_MOUSE]	6.53	3	1	1	1	9.21729
Q9QZD8	Mitochondrial dicarboxylate carrier OS=Mus musculus GN=Slc25a10 PE=1 SV=2 - [DIC_MOUSE]	6.27	1	2	2	2	9.31982
Q9D0R8	Protein LSM12 homolog OS=Mus musculus GN=Lsm12 PE=1 SV=1 - [LSM12_MOUSE]	6.67	1	1	1	1	7.73779
P99027	60S acidic ribosomal protein P2 OS=Mus musculus GN=Rplp2 PE=1 SV=3 - [RLA2_MOUSE]	24.35	1	2	2	2	4.53857
F6ZSB7	D-3-phosphoglycerate dehydrogenase (Fragment) OS=Mus musculus GN=Phgdh PE=1 SV=1 - [F6ZSB7_MOUSE]	10.07	2	1	1	1	8.93896
Z4YM25	Pre-mRNA-splicing factor SLU7 (Fragment) OS=Mus musculus GN=Slu7 PE=1 SV=1 - [Z4YM25_MOUSE]	2.82	2	1	1	1	6.26514
Q922K7	Probable 28S rRNA (cytosine-C(5))-methyltransferase OS=Mus musculus GN=Nop2 PE=1 SV=1 - [NOP2_MOUSE]	1.77	2	1	1	1	9.21729
Q3ULB0	RNA-binding motif protein 6 OS=Mus musculus GN=Rbm6 PE=1 SV=1 - [Q3ULB0_MOUSE]	1.22	4	1	1	1	6.20166
Q8BG51	Mitochondrial Rho GTPase 1 OS=Mus musculus GN=Rhot1 PE=1 SV=1 - [MIRO1_MOUSE]	3.01	9	2	2	2	6.49365
A0A1B0GQW6	60S ribosomal protein L13a (Fragment) OS=Mus musculus GN=Rpl13a PE=4 SV=1 - [A0A1B0GQW6_MOUSE]	15.71	8	1	1	1	10.2866
P10605	Cathepsin B OS=Mus musculus GN=Ctsb PE=1 SV=2 - [CATB_MOUSE]	3.83	3	1	1	1	5.90967
Q3U0S1	Uncharacterized protein OS=Mus musculus GN=Parp12 PE=2 SV=1 - [Q3U0S1_MOUSE]	2.39	2	1	1	1	8.54346
P45591	Cofilin-2 OS=Mus musculus GN=Cfl2 PE=1 SV=1 - [COF2_MOUSE]	18.67	1	1	2	2	7.88428
Q99KV1	DnaJ homolog subfamily B member 11 OS=Mus musculus GN=Dnajb11 PE=1 SV=1 - [DJB11_MOUSE]	3.07	1	1	1	1	6.31592
Q811Q9-2	Isoform 2 of Choline-phosphate cytidylyltransferase B OS=Mus musculus GN=Pcyt1b - [PCY1B_MOUSE]	3.54	3	1	1	1	7.54736
Q3TL58	Uncharacterized protein OS=Mus musculus GN=Skp1a PE=2 SV=1 - [Q3TL58_MOUSE]	7.36	2	1	1	1	4.57666
Q3TFE8	Uncharacterized protein OS=Mus musculus GN=Kpnb1 PE=2 SV=1 - [Q3TFE8_MOUSE]	1.71	4	1	1	1	4.77979
P36993-2	Isoform Beta-2 of Protein phosphatase 1B OS=Mus musculus GN=Ppm1b - [PPM1B_MOUSE]	3.34	7	1	1	1	5.57959
Q9D787	Peptidyl-prolyl cis-trans isomerase-like 2 OS=Mus musculus GN=Ppil2 PE=1 SV=2 - [PPIL2_MOUSE]	2.3	2	1	1	1	8.38232
Q6PE05	S-adenosylmethionine synthase OS=Mus musculus GN=Mat2a PE=2 SV=1 - [Q6PE05_MOUSE]	4.93	8	1	1	1	5.09717
S4R2M6	MCG116386, isoform CRA_c OS=Mus musculus GN=Rbm3 PE=1 SV=1 - [S4R2M6_MOUSE]	20	4	1	1	1	4.80518
Q62219-7	Isoform 7 of Transforming growth factor beta-1-induced transcript 1 protein OS=Mus musculus GN=Tgfb1i1 - [TGFI1_MOUSE]	7.71	9	2	2	2	7.45947
Q3TVI8	Pre-B-cell leukemia transcription factor-interacting protein 1 OS=Mus musculus GN=Pbxip1 PE=1 SV=2 - [PBIP1_MOUSE]	1.93	1	1	1	1	5.36377
Q3TIJ5	Ribosome biogenesis protein BOP1 OS=Mus musculus GN=Bop1 PE=2 SV=1 - [Q3TIJ5_MOUSE]	4.38	4	2	2	2	8.63135
Q99JR1	Sideroflexin-1 OS=Mus musculus GN=Sfxn1 PE=1 SV=3 - [SFXN1_MOUSE]	8.39	1	2	2	2	9.23193
Q3TRK2	Uncharacterized protein OS=Mus musculus GN=Tnrc6b PE=2 SV=1 - [Q3TRK2_MOUSE]	1.78	5	1	1	1	8.52881
A2AFW6	Mitochondrial carrier homolog 2 OS=Mus musculus GN=Mtch2 PE=1 SV=1 - [A2AFW6_MOUSE]	5.44	5	1	1	1	8.51416
H3BLL1	T-complex protein 1 subunit theta (Fragment) OS=Mus musculus GN=Cct8 PE=1 SV=1 - [H3BLL1_MOUSE]	7.58	7	1	1	1	5.08447
Q8CD55	Uncharacterized protein OS=Mus musculus GN=Zyx PE=2 SV=1 - [Q8CD55_MOUSE]	5.51	5	2	2	2	5.79541
A0A140LJH8	Serine protease 23 (Fragment) OS=Mus musculus GN=Prss23 PE=1 SV=1 - [A0A140LJH8_MOUSE]	7.78	3	1	1	1	9.33447
Q922Q1	Mitochondrial amidoxime reducing component 2 OS=Mus musculus GN=Marc2 PE=1 SV=1 - [MARC2_MOUSE]	4.44	1	1	1	1	8.67529
Q6ZQM2	Peptidyl-prolyl cis-trans isomerase OS=Mus musculus GN=Ppib PE=2 SV=1 - [Q6ZQM2_MOUSE]	9.15	2	1	1	1	9.89111
Q3U0U3	Uncharacterized protein OS=Mus musculus GN=Mad2l1bp PE=2 SV=1 - [Q3U0U3_MOUSE]	3.99	3	1	1	1	5.64307
G3UZ34	116 kDa U5 small nuclear ribonucleoprotein component OS=Mus musculus GN=Eftud2 PE=1 SV=1 - [G3UZ34_MOUSE]	1.25	7	1	1	1	5.021
Q5ND52	rRNA methyltransferase 3, mitochondrial OS=Mus musculus GN=Mrm3 PE=2 SV=1 - [MRM3_MOUSE]	2.39	1	1	1	1	9.39307
Q62186	Translocon-associated protein subunit delta OS=Mus musculus GN=Ssr4 PE=1 SV=1 - [SSRD_MOUSE]	6.4	4	1	1	1	5.78271
P43275	Histone H1.1 OS=Mus musculus GN=Hist1h1a PE=1 SV=2 - [H11_MOUSE]	5.16	1	1	1	1	10.9312
Q3V028	Uncharacterized protein OS=Mus musculus GN=Cyld PE=2 SV=1 - [Q3V028_MOUSE]	1.37	4	1	1	1	5.68115
A1A596	Pwp2 protein OS=Mus musculus GN=Pwp2 PE=2 SV=1 - [A1A596_MOUSE]	1.14	3	1	1	1	6.20166
Q8BJT5	Uncharacterized protein (Fragment) OS=Mus musculus GN=Acadm PE=2 SV=1 - [Q8BJT5_MOUSE]	8.57	3	1	1	1	9.05615
Q5SFM8-3	Isoform 3 of RNA-binding protein 27 OS=Mus musculus GN=Rbm27 - [RBM27_MOUSE]	1.04	3	1	1	1	9.20264
A8JYK8	Bifunctional epoxide hydrolase 2 OS=Mus musculus GN=Ephx2 PE=1 SV=1 - [A8JYK8_MOUSE]	2.46	4	1	1	1	6.46826
Q3UT02	Uncharacterized protein OS=Mus musculus GN=Larp4 PE=2 SV=1 - [Q3UT02_MOUSE]	6.67	4	3	3	3	7.72314
F6Z6F4	Probable global transcription activator SNF2L1 (Fragment) OS=Mus musculus GN=Smarca1 PE=1 SV=1 - [F6Z6F4_MOUSE]	2.6	6	2	2	2	7.35693
P54818	Galactocerebrosidase OS=Mus musculus GN=Galc PE=1 SV=2 - [GALC_MOUSE]	2.34	1	1	1	1	6.7417
P83887	Tubulin gamma-1 chain OS=Mus musculus GN=Tubg1 PE=1 SV=1 - [TBG1_MOUSE]	2.44	2	1	1	1	6.02393
Q8R2Q8	Bone marrow stromal antigen 2 OS=Mus musculus GN=Bst2 PE=1 SV=1 - [BST2_MOUSE]	5.23	1	1	1	1	7.34229
P00329	Alcohol dehydrogenase 1 OS=Mus musculus GN=Adh1 PE=1 SV=2 - [ADH1_MOUSE]	14.4	1	4	4	4	8.104
A0A0A6YWM7	Ubiquitin carboxyl-terminal hydrolase 4 (Fragment) OS=Mus musculus GN=Usp4 PE=1 SV=1 - [A0A0A6YWM7_MOUSE]	3.3	9	1	1	1	5.63037
P35564	Calnexin OS=Mus musculus GN=Canx PE=1 SV=1 - [CALX_MOUSE]	2.03	2	1	1	1	4.64014
Q9CXW2	28S ribosomal protein S22, mitochondrial OS=Mus musculus GN=Mrps22 PE=1 SV=1 - [RT22_MOUSE]	3.06	1	1	1	1	8.55811
P31230	Aminoacyl tRNA synthase complex-interacting multifunctional protein 1 OS=Mus musculus GN=Aimp1 PE=1 SV=2 - [AIMP1_MOUSE]	15.81	8	3	3	3	8.35303
E9Q1S3	Protein transport protein Sec23A OS=Mus musculus GN=Sec23a PE=1 SV=1 - [E9Q1S3_MOUSE]	2.85	3	2	2	2	7.45947
Q8CI08	SLAIN motif-containing protein 2 OS=Mus musculus GN=Slain2 PE=1 SV=2 - [SLAI2_MOUSE]	2.93	2	1	1	1	9.46631
Z4YKT6	Dehydrogenase/reductase SDR family member 7B OS=Mus musculus GN=Dhrs7b PE=1 SV=1 - [Z4YKT6_MOUSE]	4.87	3	1	1	1	9.43701
Q3TXF9	Sodium/potassium-transporting ATPase subunit alpha OS=Mus musculus GN=Atp1a1 PE=2 SV=1 - [Q3TXF9_MOUSE]	1.27	2	1	1	1	5.38916
O08583-2	Isoform 2 of THO complex subunit 4 OS=Mus musculus GN=Alyref - [THOC4_MOUSE]	6.75	7	1	1	1	9.74463
P47964	60S ribosomal protein L36 OS=Mus musculus GN=Rpl36 PE=3 SV=2 - [RL36_MOUSE]	9.52	3	1	1	1	11.3413
Q3U1N2-2	Isoform 2 of Sterol regulatory element-binding protein 2 OS=Mus musculus GN=Srebf2 - [SRBP2_MOUSE]	0.91	2	1	1	1	8.32373
Q9CY16	28S ribosomal protein S28, mitochondrial OS=Mus musculus GN=Mrps28 PE=1 SV=1 - [RT28_MOUSE]	5.91	1	1	1	1	8.92432
D3Z730	Eukaryotic translation initiation factor 4E type 2 OS=Mus musculus GN=Eif4e2 PE=1 SV=1 - [D3Z730_MOUSE]	4.82	9	1	1	1	7.53271
Q9CQ62	2,4-dienoyl-CoA reductase, mitochondrial OS=Mus musculus GN=Decr1 PE=1 SV=1 - [DECR_MOUSE]	2.99	1	1	1	1	8.95361
E9PZP3	Receptor-interacting serine/threonine-protein kinase 3 OS=Mus musculus GN=Ripk3 PE=1 SV=1 - [E9PZP3_MOUSE]	3.32	2	1	1	1	6.46826
Q6A0E9	MKIAA0004 protein (Fragment) OS=Mus musculus GN=mKIAA0004 PE=4 SV=1 - [Q6A0E9_MOUSE]	3.26	34	1	1	1	6.15088
Q06185	ATP synthase subunit e, mitochondrial OS=Mus musculus GN=Atp5i PE=1 SV=2 - [ATP5I_MOUSE]	16.9	2	1	1	1	9.34912
Q91YW0	Rab15 protein OS=Mus musculus GN=Rab15 PE=2 SV=1 - [Q91YW0_MOUSE]	13.1	70	2	2	2	6.32861
Q9D6E8	Uncharacterized protein OS=Mus musculus GN=Sco2 PE=2 SV=1 - [Q9D6E8_MOUSE]	6.55	2	1	1	1	7.56201
Q8BW40	Uncharacterized protein OS=Mus musculus GN=Camk2g PE=2 SV=1 - [Q8BW40_MOUSE]	6.16	4	1	1	1	7.32764
F7APP3	Glycylpeptide N-tetradecanoyltransferase OS=Mus musculus GN=Nmt2 PE=1 SV=1 - [F7APP3_MOUSE]	3.92	3	1	1	1	9.56885
F6RTE1	Serine/arginine-rich-splicing factor 9 (Fragment) OS=Mus musculus GN=Srsf9 PE=1 SV=1 - [F6RTE1_MOUSE]	6.33	3	1	1	1	6.53662
Q8K297	Procollagen galactosyltransferase 1 OS=Mus musculus GN=Colgalt1 PE=1 SV=2 - [GT251_MOUSE]	1.3	1	1	1	1	7.28369
A2AAJ9-2	Isoform 2 of Obscurin OS=Mus musculus GN=Obscn - [OBSCN_MOUSE]	0.2	5	1	1	1	5.94775
E9Q0Z7	Sulfatase-modifying factor 1 OS=Mus musculus GN=Sumf1 PE=1 SV=1 - [E9Q0Z7_MOUSE]	6.25	3	1	1	1	6.66846
E0CXC5	PTB domain-containing engulfment adapter protein 1 OS=Mus musculus GN=Gulp1 PE=1 SV=1 - [E0CXC5_MOUSE]	3.68	3	1	1	1	8.98291
F8WHP8	ATP synthase subunit f, mitochondrial OS=Mus musculus GN=Atp5j2 PE=1 SV=1 - [F8WHP8_MOUSE]	30.26	2	2	2	2	9.87646
A0A1W2P7X3	Low molecular weight phosphotyrosine protein phosphatase OS=Mus musculus GN=Acp1 PE=1 SV=1 - [A0A1W2P7X3_MOUSE]	7.89	4	1	1	1	7.81104
Q9CZM3	Transmembrane protein 33 OS=Mus musculus GN=Tmem33 PE=1 SV=1 - [Q9CZM3_MOUSE]	9.52	4	1	1	1	8.54346
P84089	Enhancer of rudimentary homolog OS=Mus musculus GN=Erh PE=1 SV=1 - [ERH_MOUSE]	26.92	4	2	2	2	5.92236
G3UZJ2	Microtubule-associated protein (Fragment) OS=Mus musculus GN=Map2 PE=1 SV=8 - [G3UZJ2_MOUSE]	5	8	1	1	1	11.0923
X5J4I2	IgG1 heavy chain VDJ region (Fragment) OS=Mus musculus PE=2 SV=1 - [X5J4I2_MOUSE]	24.11	1	1	1	2	7.12256
A0A0J9YUT8	Probable RNA-binding protein 19 OS=Mus musculus GN=Rbm19 PE=1 SV=1 - [A0A0J9YUT8_MOUSE]	1.49	2	1	1	1	6.32861
A0A0R4J1H8	Protein Shroom3 OS=Mus musculus GN=Shroom3 PE=1 SV=1 - [A0A0R4J1H8_MOUSE]	0.72	9	1	1	1	7.89893
E9Q150	Segment polarity protein dishevelled homolog DVL-3 OS=Mus musculus GN=Dvl3 PE=1 SV=1 - [E9Q150_MOUSE]	1.14	3	1	1	1	6.69775
Q64511	DNA topoisomerase 2-beta OS=Mus musculus GN=Top2b PE=1 SV=2 - [TOP2B_MOUSE]	2.3	5	2	4	4	8.29443
Q6TCI0	Angiostatin OS=Mus musculus GN=Plg PE=2 SV=1 - [Q6TCI0_MOUSE]	1.72	3	1	1	1	5.87158
A0A0G2JG59	Nexilin (Fragment) OS=Mus musculus GN=Nexn PE=1 SV=1 - [A0A0G2JG59_MOUSE]	4.86	9	2	2	2	5.05908
Q3TM37	Uncharacterized protein (Fragment) OS=Mus musculus GN=Snw1 PE=2 SV=1 - [Q3TM37_MOUSE]	4.79	3	1	1	1	9.64209
Q9DC71	28S ribosomal protein S15, mitochondrial OS=Mus musculus GN=Mrps15 PE=1 SV=2 - [RT15_MOUSE]	8.14	1	2	2	2	10.1255
Q8CD04	Uncharacterized protein (Fragment) OS=Mus musculus GN=Gpc1 PE=2 SV=1 - [Q8CD04_MOUSE]	10.51	3	2	2	2	6.88818
Q99PU5	Long-chain-fatty-acid--CoA ligase ACSBG1 OS=Mus musculus GN=Acsbg1 PE=1 SV=1 - [ACBG1_MOUSE]	1.66	1	1	1	1	5.93506
P97299	Secreted frizzled-related protein 2 OS=Mus musculus GN=Sfrp2 PE=1 SV=2 - [SFRP2_MOUSE]	3.73	2	1	1	1	7.60596
Q3TPD9	Amine oxidase (Fragment) OS=Mus musculus GN=Maoa PE=2 SV=1 - [Q3TPD9_MOUSE]	3.28	4	2	2	2	7.97217
B1AU25	Apoptosis-inducing factor 1, mitochondrial OS=Mus musculus GN=Aifm1 PE=1 SV=1 - [B1AU25_MOUSE]	4.44	4	2	2	2	9.11475
F6XJA1	Myelin expression factor 2 (Fragment) OS=Mus musculus GN=Myef2 PE=1 SV=1 - [F6XJA1_MOUSE]	2.47	9	1	1	1	9.26123
Q07417	Short-chain specific acyl-CoA dehydrogenase, mitochondrial OS=Mus musculus GN=Acads PE=1 SV=2 - [ACADS_MOUSE]	3.16	1	1	1	1	8.47021
Q9D1M7	Peptidyl-prolyl cis-trans isomerase FKBP11 OS=Mus musculus GN=Fkbp11 PE=1 SV=1 - [FKB11_MOUSE]	4.98	1	1	1	1	9.36377
A2AGS0	E3 ubiquitin-protein ligase TRIM32 (Fragment) OS=Mus musculus GN=Trim32 PE=1 SV=1 - [A2AGS0_MOUSE]	8.09	3	1	1	1	7.7085
P50136	2-oxoisovalerate dehydrogenase subunit alpha, mitochondrial OS=Mus musculus GN=Bckdha PE=1 SV=1 - [ODBA_MOUSE]	2.04	3	1	1	1	8.06006
D3YY42	Protein YIF1B OS=Mus musculus GN=Yif1b PE=1 SV=1 - [D3YY42_MOUSE]	5.18	4	1	1	1	9.46631
Q69ZA7	MKIAA1769 protein (Fragment) OS=Mus musculus GN=mKIAA1769 PE=4 SV=1 - [Q69ZA7_MOUSE]	2.84	7	3	3	3	7.04932
Q6ZWZ6	40S ribosomal protein S12 OS=Mus musculus GN=Rps12-ps3 PE=1 SV=1 - [Q6ZWZ6_MOUSE]	18.94	4	2	2	2	7.21045
Q8VE94	Protein FAM110C OS=Mus musculus GN=Fam110c PE=1 SV=1 - [F110C_MOUSE]	3.33	1	1	1	1	9.67139
I3PQW3	LARP7 OS=Mus musculus GN=Larp7 PE=4 SV=1 - [I3PQW3_MOUSE]	2.11	2	1	1	1	9.46631
Q8R3V4	Wdr74 protein OS=Mus musculus GN=Wdr74 PE=2 SV=1 - [Q8R3V4_MOUSE]	4.42	4	1	1	1	8.25049
G3CE24	Vitamin K epoxide reductase complex subunit 1 (Fragment) OS=Mus musculus domesticus GN=Vkorc1 PE=4 SV=1 - [G3CE24_MOUSE]	22.81	6	1	1	1	9.27588
A6PWX7	Ubiquinol-cytochrome-c reductase complex assembly factor 1 OS=Mus musculus GN=Uqcc1 PE=1 SV=1 - [A6PWX7_MOUSE]	3.96	4	1	1	1	8.00146
S4R2B0	RNA-binding protein 25 (Fragment) OS=Mus musculus GN=Rbm25 PE=1 SV=1 - [S4R2B0_MOUSE]	3.08	2	1	1	1	8.07471
A0A087WNN8	Sterol O-acyltransferase 1 (Fragment) OS=Mus musculus GN=Soat1 PE=1 SV=1 - [A0A087WNN8_MOUSE]	7.27	3	1	1	1	7.57666
Q99M87-3	Isoform 3 of DnaJ homolog subfamily A member 3, mitochondrial OS=Mus musculus GN=Dnaja3 - [DNJA3_MOUSE]	2.8	3	1	1	1	9.51025
O08547	Vesicle-trafficking protein SEC22b OS=Mus musculus GN=Sec22b PE=1 SV=3 - [SC22B_MOUSE]	4.65	1	1	1	1	8.51416
Q8BQ99	Uncharacterized protein OS=Mus musculus GN=Mrps2 PE=2 SV=1 - [Q8BQ99_MOUSE]	7.22	2	1	1	1	9.26123
A0A0B4J1L4	Obscurin-like protein 1 OS=Mus musculus GN=Obsl1 PE=1 SV=1 - [A0A0B4J1L4_MOUSE]	2.54	4	3	3	3	5.65576
V9GX81	Maestro heat-like repeat family member 6 OS=Mus musculus GN=Mroh6 PE=4 SV=1 - [V9GX81_MOUSE]	1.11	1	1	1	1	8.76318
H3BKR2	Guanine nucleotide-binding protein G(I)/G(S)/G(T) subunit beta-1 (Fragment) OS=Mus musculus GN=Gnb1 PE=1 SV=8 - [H3BKR2_MOUSE]	4.4	3	1	1	1	6.21436
F6VVE6	Actin-related protein 2/3 complex subunit 1B (Fragment) OS=Mus musculus GN=Arpc1b PE=1 SV=1 - [F6VVE6_MOUSE]	3.45	6	1	1	1	6.90283
A0A1B0GSL4	Rho-related GTP-binding protein RhoG (Fragment) OS=Mus musculus GN=Rhog PE=1 SV=1 - [A0A1B0GSL4_MOUSE]	22.89	3	1	1	1	4.89404
O35558	Mitogen-activated protein kinase OS=Mus musculus GN=Erk2 PE=3 SV=1 - [O35558_MOUSE]	11.34	3	2	2	2	8.73389
B2RQS6	Dhx36 protein OS=Mus musculus GN=Dhx36 PE=2 SV=1 - [B2RQS6_MOUSE]	3.1	3	2	2	2	8.29443
P62320	Small nuclear ribonucleoprotein Sm D3 OS=Mus musculus GN=Snrpd3 PE=1 SV=1 - [SMD3_MOUSE]	15.08	2	2	2	2	10.3159
Q9CQY5-2	Isoform 2 of Magnesium transporter protein 1 OS=Mus musculus GN=Magt1 - [MAGT1_MOUSE]	2.94	6	1	1	1	9.71533
Q8C5J1	Aldehyde dehydrogenase OS=Mus musculus PE=2 SV=1 - [Q8C5J1_MOUSE]	1.88	9	1	1	1	5.85889
Q9DBR1-2	Isoform 2 of 5'-3' exoribonuclease 2 OS=Mus musculus GN=Xrn2 - [XRN2_MOUSE]	1.27	2	1	1	1	7.25439
A0A1B0GRH4	Ferritin OS=Mus musculus GN=Ftl1 PE=1 SV=1 - [A0A1B0GRH4_MOUSE]	9.52	7	1	1	1	5.16064
Q80VE7	Ctnnb1 protein (Fragment) OS=Mus musculus GN=Ctnnb1 PE=2 SV=1 - [Q80VE7_MOUSE]	5.78	6	2	3	3	6.354
A2ANR6	Casein kinase II subunit alpha (Fragment) OS=Mus musculus GN=Csnk2a1 PE=1 SV=1 - [A2ANR6_MOUSE]	9.16	5	1	1	1	7.12256
Q9DCT8	Cysteine-rich protein 2 OS=Mus musculus GN=Crip2 PE=1 SV=1 - [CRIP2_MOUSE]	7.69	1	1	1	1	8.63135
Q9CVI6	Uncharacterized protein (Fragment) OS=Mus musculus GN=Bzw1 PE=2 SV=1 - [Q9CVI6_MOUSE]	7.48	3	1	1	1	5.10986
Q9WUK2-2	Isoform Short of Eukaryotic translation initiation factor 4H OS=Mus musculus GN=Eif4h - [IF4H_MOUSE]	5.7	4	1	1	1	8.07471
D3Z594	Granzyme K OS=Mus musculus GN=Gzmk PE=3 SV=1 - [D3Z594_MOUSE]	8.93	4	1	1	1	9.81787
D6RG53	Eukaryotic translation initiation factor 6 OS=Mus musculus GN=Eif6 PE=1 SV=1 - [D6RG53_MOUSE]	23.73	9	1	1	1	9.5542
Q3TTK6	Uncharacterized protein OS=Mus musculus GN=Sec61a2 PE=2 SV=1 - [Q3TTK6_MOUSE]	7.44	6	1	1	1	8.48486
P52479	Ubiquitin carboxyl-terminal hydrolase 10 OS=Mus musculus GN=Usp10 PE=1 SV=3 - [UBP10_MOUSE]	4.29	4	3	3	3	5.17334
A0A1Y7VIZ9	Cleavage and polyadenylation-specificity factor subunit 3 (Fragment) OS=Mus musculus GN=Cpsf3 PE=1 SV=1 - [A0A1Y7VIZ9_MOUSE]	3.73	8	1	1	1	5.5415
D3Z3J6	Polyadenylate-binding protein-interacting protein 1 OS=Mus musculus GN=Paip1 PE=1 SV=1 - [D3Z3J6_MOUSE]	2.45	4	1	1	1	4.51318
Q8K265	Wdr18 protein (Fragment) OS=Mus musculus GN=Wdr18 PE=2 SV=1 - [Q8K265_MOUSE]	2.71	2	1	1	1	6.87354
A0A0A6YXK7	Centrosomal protein of 170 kDa (Fragment) OS=Mus musculus GN=Cep170 PE=1 SV=1 - [A0A0A6YXK7_MOUSE]	1.02	3	1	1	1	8.63135
A0A0J9YKD4	Creatine kinase M-type OS=Mus musculus GN=Ckm PE=1 SV=1 - [A0A0J9YKD4_MOUSE]	1.92	3	1	1	1	7.09326
A0A0N4SUZ5	Liprin-beta-1 (Fragment) OS=Mus musculus GN=Ppfibp1 PE=1 SV=1 - [A0A0N4SUZ5_MOUSE]	6.92	5	1	1	1	4.29736
Q8BMA4	Uncharacterized protein OS=Mus musculus PE=2 SV=1 - [Q8BMA4_MOUSE]	3.64	2	1	1	1	6.78564
D3YZ09	H/ACA ribonucleoprotein complex subunit (Fragment) OS=Mus musculus GN=Gar1 PE=1 SV=1 - [D3YZ09_MOUSE]	4.55	5	1	1	1	10.1401
Q61586	Glycerol-3-phosphate acyltransferase 1, mitochondrial OS=Mus musculus GN=Gpam PE=1 SV=2 - [GPAT1_MOUSE]	1.33	2	1	1	1	7.84033
P14069	Protein S100-A6 OS=Mus musculus GN=S100a6 PE=1 SV=3 - [S10A6_MOUSE]	8.99	1	1	1	1	5.47803
Q4FK66-2	Isoform 2 of Pre-mRNA-splicing factor 38A OS=Mus musculus GN=Prpf38a - [PR38A_MOUSE]	12.12	2	1	1	1	4.29736
F6Q8V7	Prohibitin-2 (Fragment) OS=Mus musculus GN=Phb2 PE=1 SV=1 - [F6Q8V7_MOUSE]	7.69	4	1	1	1	9.89111
P0DOV2	Interferon-activable protein 204 OS=Mus musculus GN=Ifi204 PE=1 SV=1 - [IFI4_MOUSE]	1.45	2	1	1	1	8.68994
Q80TT8-4	Isoform 4 of Cullin-9 OS=Mus musculus GN=Cul9 - [CUL9_MOUSE]	0.89	6	1	1	1	7.82568
S4R294	Protein PRRC2C OS=Mus musculus GN=Prrc2c PE=1 SV=1 - [S4R294_MOUSE]	0.48	5	1	1	1	9.15869
G3UWD7	MCG123152 OS=Mus musculus GN=Gm10269 PE=1 SV=1 - [G3UWD7_MOUSE]	7.32	2	1	1	2	11.063
P48036	Annexin A5 OS=Mus musculus GN=Anxa5 PE=1 SV=1 - [ANXA5_MOUSE]	2.82	1	1	1	1	4.95752
Q3TLK3	Uncharacterized protein OS=Mus musculus GN=Ncbp1 PE=2 SV=1 - [Q3TLK3_MOUSE]	2.88	2	1	1	1	6.7124
D3Z494	Aldo-keto reductase family 1, member B10 (aldose reductase) OS=Mus musculus GN=Akr1b10 PE=1 SV=1 - [D3Z494_MOUSE]	2.78	16	1	1	1	7.00537
Q3U6D2	Uncharacterized protein OS=Mus musculus GN=Rcc1 PE=2 SV=1 - [Q3U6D2_MOUSE]	1.9	3	1	1	1	8.104
A2AWT6	Nucleolar transcription factor 1 OS=Mus musculus GN=Ubtf PE=1 SV=1 - [A2AWT6_MOUSE]	1.65	6	1	1	1	5.5542
A0A1L1STC0	Hsp90 co-chaperone Cdc37 (Fragment) OS=Mus musculus GN=Cdc37 PE=1 SV=1 - [A0A1L1STC0_MOUSE]	4.25	2	1	1	1	6.49365
A0A1Y7VM80	Inverted formin-2 (Fragment) OS=Mus musculus GN=Inf2 PE=1 SV=1 - [A0A1Y7VM80_MOUSE]	0.97	4	1	1	1	5.51611
E9PYY0	Serine (or cysteine) peptidase inhibitor, clade B, member 6a (Fragment) OS=Mus musculus GN=Serpinb6a PE=1 SV=1 - [E9PYY0_MOUSE]	7.5	10	1	1	1	5.41455
Q80ZU1	WD repeat domain 68 OS=Mus musculus GN=Dcaf7 PE=2 SV=1 - [Q80ZU1_MOUSE]	4.4	3	1	1	1	5.51611
Q8CBY8-2	Isoform 2 of Dynactin subunit 4 OS=Mus musculus GN=Dctn4 - [DCTN4_MOUSE]	2.39	2	1	1	1	7.69385
E9Q8B3	DnaJ homolog subfamily C member 11 OS=Mus musculus GN=Dnajc11 PE=1 SV=1 - [E9Q8B3_MOUSE]	2.49	2	1	1	1	7.28369
P60867	40S ribosomal protein S20 OS=Mus musculus GN=Rps20 PE=1 SV=1 - [RS20_MOUSE]	10.08	1	1	1	1	9.93506
O09061	Proteasome subunit beta type-1 OS=Mus musculus GN=Psmb1 PE=1 SV=1 - [PSB1_MOUSE]	5.83	1	1	1	1	7.81104
Q3UNG1	Uncharacterized protein (Fragment) OS=Mus musculus GN=Prpf8 PE=2 SV=1 - [Q3UNG1_MOUSE]	0.79	3	1	1	1	9.26123
A2AF81	Activator of 90 kDa heat shock protein ATPase homolog 2 (Fragment) OS=Mus musculus GN=Ahsa2 PE=1 SV=1 - [A2AF81_MOUSE]	5.5	5	1	1	1	5.51611
E0CYT2	Proteasome subunit alpha type-6 OS=Mus musculus GN=Psma6 PE=1 SV=1 - [E0CYT2_MOUSE]	18.87	2	1	1	1	6.25244
Q8VE87	Wdr33 protein (Fragment) OS=Mus musculus GN=Wdr33 PE=2 SV=1 - [Q8VE87_MOUSE]	2	3	1	1	1	10.1841
A0A0G2JFY0	Spermatogenesis-associated protein 5 OS=Mus musculus GN=Spata5 PE=1 SV=1 - [A0A0G2JFY0_MOUSE]	3.56	16	2	2	2	8.22119
P80317	T-complex protein 1 subunit zeta OS=Mus musculus GN=Cct6a PE=1 SV=3 - [TCPZ_MOUSE]	4.33	6	3	3	3	7.07861
Q9JJ89	Coiled-coil domain-containing protein 86 OS=Mus musculus GN=Ccdc86 PE=1 SV=2 - [CCD86_MOUSE]	2.11	1	1	1	1	9.64209
A0A0R4J0Q6	E3 ubiquitin-protein ligase TRIM56 OS=Mus musculus GN=Trim56 PE=1 SV=1 - [A0A0R4J0Q6_MOUSE]	1.5	2	1	1	1	7.88428
P62317	Small nuclear ribonucleoprotein Sm D2 OS=Mus musculus GN=Snrpd2 PE=1 SV=1 - [SMD2_MOUSE]	5.93	1	1	1	1	9.90576
Q9CYN7	Uncharacterized protein OS=Mus musculus GN=Mphosph10 PE=2 SV=1 - [Q9CYN7_MOUSE]	2.41	3	1	1	1	4.55127
Q91VH6	Protein MEMO1 OS=Mus musculus GN=Memo1 PE=1 SV=1 - [MEMO1_MOUSE]	2.36	2	1	1	1	7.13721
Q3TMX9	Uncharacterized protein OS=Mus musculus GN=Eprs PE=2 SV=1 - [Q3TMX9_MOUSE]	22.79	2	1	2	2	7.45947
Q8VDP4	Cell cycle and apoptosis regulator protein 2 OS=Mus musculus GN=Ccar2 PE=1 SV=2 - [CCAR2_MOUSE]	2.06	1	2	2	2	5.24951
Q3UL78	Uncharacterized protein OS=Mus musculus GN=Cdc42 PE=2 SV=1 - [Q3UL78_MOUSE]	6.8	2	1	1	1	6.55127
Q9R0S3	Matrix metalloproteinase-17 OS=Mus musculus GN=Mmp17 PE=1 SV=3 - [MMP17_MOUSE]	1.38	1	1	1	1	6.37939
A0A0G2JGX3	ATP synthase F(0) complex subunit B1, mitochondrial (Fragment) OS=Mus musculus GN=Atp5f1 PE=1 SV=1 - [A0A0G2JGX3_MOUSE]	6.56	4	1	1	1	7.1665
Q8K363	ATP-dependent RNA helicase DDX18 OS=Mus musculus GN=Ddx18 PE=1 SV=1 - [DDX18_MOUSE]	1.82	1	1	1	1	9.5249
Q99JK2	Lars protein OS=Mus musculus GN=Lars PE=2 SV=1 - [Q99JK2_MOUSE]	2.05	3	1	1	1	6.88818
F7AMG0	Large subunit GTPase 1 homolog (Fragment) OS=Mus musculus GN=Lsg1 PE=1 SV=1 - [F7AMG0_MOUSE]	3.81	3	1	1	1	4.67822
F6T4M4	Serine/arginine repetitive matrix protein 1 (Fragment) OS=Mus musculus GN=Srrm1 PE=1 SV=1 - [F6T4M4_MOUSE]	6.43	1	1	1	1	5.37646
Q8BPI7	Adenosylhomocysteinase (Fragment) OS=Mus musculus PE=2 SV=1 - [Q8BPI7_MOUSE]	3.7	5	1	1	1	6.53662
O88207	Collagen alpha-1(V) chain OS=Mus musculus GN=Col5a1 PE=1 SV=2 - [CO5A1_MOUSE]	0.87	2	1	2	2	4.98291
Q8R0T3	Wdr46 protein (Fragment) OS=Mus musculus GN=Wdr46 PE=2 SV=1 - [Q8R0T3_MOUSE]	3.59	5	2	2	2	9.21729
P57784	U2 small nuclear ribonucleoprotein A' OS=Mus musculus GN=Snrpa1 PE=1 SV=2 - [RU2A_MOUSE]	5.49	1	1	1	1	8.6167
P62315	Small nuclear ribonucleoprotein Sm D1 OS=Mus musculus GN=Snrpd1 PE=1 SV=1 - [SMD1_MOUSE]	18.49	1	2	2	2	11.561
Q99KP6-3	Isoform 3 of Pre-mRNA-processing factor 19 OS=Mus musculus GN=Prpf19 - [PRP19_MOUSE]	3.34	3	1	1	1	7.06396
Q3TE84	Uncharacterized protein OS=Mus musculus GN=Utp6 PE=2 SV=1 - [Q3TE84_MOUSE]	1.57	2	1	1	1	6.49365
Q8K400-2	Isoform 2 of Syntaxin-binding protein 5 OS=Mus musculus GN=Stxbp5 - [STXB5_MOUSE]	1.76	4	1	1	1	7.59131
Q71UV3	Signal transducer and transcription activator 5a (Fragment) OS=Mus musculus GN=Stat5a PE=4 SV=1 - [Q71UV3_MOUSE]	3.83	4	1	1	1	5.78271
Q9CR59	Growth arrest and DNA damage-inducible proteins-interacting protein 1 OS=Mus musculus GN=Gadd45gip1 PE=1 SV=1 - [G45IP_MOUSE]	4.05	1	1	1	1	10.272
S4R164	Serine/threonine-protein phosphatase 1 regulatory subunit 10 (Fragment) OS=Mus musculus GN=Ppp1r10 PE=1 SV=8 - [S4R164_MOUSE]	8.99	5	1	1	1	9.17334
Q60875-2	Isoform 2 of Rho guanine nucleotide exchange factor 2 OS=Mus musculus GN=Arhgef2 - [ARHG2_MOUSE]	1.4	11	1	1	1	9.12939
Q3TJB4	Uncharacterized protein OS=Mus musculus GN=Sh3gl1 PE=2 SV=1 - [Q3TJB4_MOUSE]	3.26	3	1	1	1	5.71924
Z4YKM2	CDGSH iron-sulfur domain-containing protein 3, mitochondrial OS=Mus musculus GN=Cisd3 PE=1 SV=1 - [Z4YKM2_MOUSE]	6.09	4	1	1	1	9.83252
A2ABZ2	Pyrroline-5-carboxylate reductase 1, mitochondrial (Fragment) OS=Mus musculus GN=Pycr1 PE=1 SV=1 - [A2ABZ2_MOUSE]	4.62	4	1	1	1	6.63916
Q5XW50	Tapasin (Fragment) OS=Mus musculus GN=Tapbp PE=2 SV=1 - [Q5XW50_MOUSE]	62.5	13	1	1	1	11.1655
Q3UU23	Uncharacterized protein (Fragment) OS=Mus musculus GN=Srp72 PE=2 SV=1 - [Q3UU23_MOUSE]	3.19	6	1	1	1	5.19873
F6YD01	Pumilio homolog 2 (Fragment) OS=Mus musculus GN=Pum2 PE=1 SV=1 - [F6YD01_MOUSE]	2.7	21	1	1	1	7.50342
P53564-4	Isoform 4 of Homeobox protein cut-like 1 OS=Mus musculus GN=Cux1 - [CUX1_MOUSE]	2.03	21	2	2	2	6.39209
D3Z510	Fructose-bisphosphate aldolase A (Fragment) OS=Mus musculus GN=Aldoa PE=1 SV=1 - [D3Z510_MOUSE]	10.69	9	1	1	1	8.14795
Q9JHU4	Cytoplasmic dynein 1 heavy chain 1 OS=Mus musculus GN=Dync1h1 PE=1 SV=2 - [DYHC1_MOUSE]	0.17	1	1	1	1	6.41748
Q62378	U2-snRNP-specific b'' protein (Fragment) OS=Mus musculus GN=Snrpb2 PE=2 SV=1 - [Q62378_MOUSE]	7.22	6	1	1	1	6.53662
Q8K278	Ablim1 protein OS=Mus musculus GN=Ablim1 PE=2 SV=1 - [Q8K278_MOUSE]	3.7	17	1	1	1	9.5249
A2A5F6	Ras-related protein Rab-5C (Fragment) OS=Mus musculus GN=Rab5c PE=1 SV=8 - [A2A5F6_MOUSE]	32.35	9	1	1	1	10.2866
B9EKE4	Periphilin 1 OS=Mus musculus GN=Pphln1 PE=2 SV=1 - [B9EKE4_MOUSE]	3.41	3	1	1	1	6.48096
P51660	Peroxisomal multifunctional enzyme type 2 OS=Mus musculus GN=Hsd17b4 PE=1 SV=3 - [DHB4_MOUSE]	1.63	3	1	1	1	8.57275
A0A286YDZ1	Nucleolar and coiled-body phosphoprotein 1 (Fragment) OS=Mus musculus GN=Nolc1 PE=1 SV=1 - [A0A286YDZ1_MOUSE]	33.33	7	1	1	1	8.73389
Q3UK68	Uncharacterized protein OS=Mus musculus GN=Naca PE=2 SV=1 - [Q3UK68_MOUSE]	7.21	3	1	1	1	4.61475
A0A0G2JGN4	Small nuclear ribonucleoprotein-associated protein B OS=Mus musculus GN=Snrpb PE=4 SV=1 - [A0A0G2JGN4_MOUSE]	10	3	1	1	1	9.0708
Q8BUA6	Uncharacterized protein (Fragment) OS=Mus musculus GN=Nup155 PE=2 SV=1 - [Q8BUA6_MOUSE]	3.09	5	2	2	2	6.03662
A2RRR3	Clasp2 protein OS=Mus musculus GN=Clasp2 PE=2 SV=1 - [A2RRR3_MOUSE]	1.47	5	1	1	1	8.76318
P17742	Peptidyl-prolyl cis-trans isomerase A OS=Mus musculus GN=Ppia PE=1 SV=2 - [PPIA_MOUSE]	10.98	8	2	2	2	7.89893
Q8BU88	39S ribosomal protein L22, mitochondrial OS=Mus musculus GN=Mrpl22 PE=1 SV=1 - [RM22_MOUSE]	6.31	1	1	1	1	9.86182
B1AQG7	Zinc finger protein 207 (Fragment) OS=Mus musculus GN=Zfp207 PE=1 SV=1 - [B1AQG7_MOUSE]	5.73	6	1	1	1	6.52197
Q60972	Histone-binding protein RBBP4 OS=Mus musculus GN=Rbbp4 PE=1 SV=5 - [RBBP4_MOUSE]	2.82	1	1	1	1	4.89404
Q9CV67	Uncharacterized protein (Fragment) OS=Mus musculus GN=Slc27a4 PE=2 SV=1 - [Q9CV67_MOUSE]	2.4	2	1	1	1	7.98682
P46978	Dolichyl-diphosphooligosaccharide--protein glycosyltransferase subunit STT3A OS=Mus musculus GN=Stt3a PE=1 SV=1 - [STT3A_MOUSE]	2.7	11	2	2	2	8.104
D3Z7R0	[3-methyl-2-oxobutanoate dehydrogenase [lipoamide]] kinase, mitochondrial (Fragment) OS=Mus musculus GN=Bckdk PE=1 SV=1 - [D3Z7R0_MOUSE]	12.62	8	2	2	2	9.51025
Q6PAM1	Alpha-taxilin OS=Mus musculus GN=Txlna PE=1 SV=1 - [TXLNA_MOUSE]	5.78	7	2	2	2	6.7417
E9Q8Y1	Protein DEK (Fragment) OS=Mus musculus GN=Dek PE=1 SV=1 - [E9Q8Y1_MOUSE]	3.47	4	1	1	1	5.63037
P32233	Developmentally-regulated GTP-binding protein 1 OS=Mus musculus GN=Drg1 PE=1 SV=1 - [DRG1_MOUSE]	3.27	3	1	1	1	8.89502
Q8BHW1	Uncharacterized protein (Fragment) OS=Mus musculus GN=Utp18 PE=2 SV=1 - [Q8BHW1_MOUSE]	5.33	3	1	1	1	9.31982
C9K0Z7	Peptidylprolyl isomerase OS=Mus musculus GN=Fkbp8 PE=2 SV=1 - [C9K0Z7_MOUSE]	3.11	3	1	1	1	6.78564
Q9WTX2	Interferon-inducible double-stranded RNA-dependent protein kinase activator A OS=Mus musculus GN=Prkra PE=1 SV=1 - [PRKRA_MOUSE]	4.79	1	1	1	1	8.42627
Q8C5M8	Uncharacterized protein OS=Mus musculus GN=Mycbp PE=2 SV=1 - [Q8C5M8_MOUSE]	8.74	3	1	1	1	6.32861
Q8BV43	Uncharacterized protein (Fragment) OS=Mus musculus GN=Xpnpep1 PE=2 SV=1 - [Q8BV43_MOUSE]	3.86	7	1	1	1	4.98291
A0A0N4SVL8	Multimerin-1 OS=Mus musculus GN=Mmrn1 PE=1 SV=1 - [A0A0N4SVL8_MOUSE]	3.39	5	1	2	3	7.69385
B2RSW8	Pericentriolar material 1 OS=Mus musculus GN=Pcm1 PE=2 SV=1 - [B2RSW8_MOUSE]	0.59	3	1	1	1	5.0083
Q3UXT9	Uncharacterized protein (Fragment) OS=Mus musculus GN=Acin1 PE=2 SV=1 - [Q3UXT9_MOUSE]	5.04	12	1	1	1	10.2573
O88967	ATP-dependent zinc metalloprotease YME1L1 OS=Mus musculus GN=Yme1l1 PE=1 SV=1 - [YMEL1_MOUSE]	1.26	1	1	1	1	8.96826
Q8VHZ7	U3 small nucleolar ribonucleoprotein protein IMP4 OS=Mus musculus GN=Imp4 PE=2 SV=1 - [IMP4_MOUSE]	4.81	1	1	1	1	9.31982
Q8K2C9	Very-long-chain (3R)-3-hydroxyacyl-CoA dehydratase 3 OS=Mus musculus GN=Hacd3 PE=1 SV=2 - [HACD3_MOUSE]	8.01	1	2	2	2	9.12939
P61164	Alpha-centractin OS=Mus musculus GN=Actr1a PE=1 SV=1 - [ACTZ_MOUSE]	5.85	1	1	1	1	6.63916
P63168	Dynein light chain 1, cytoplasmic OS=Mus musculus GN=Dynll1 PE=1 SV=1 - [DYL1_MOUSE]	7.87	3	1	1	1	7.40088
Q91VR7	Microtubule-associated proteins 1A/1B light chain 3A OS=Mus musculus GN=Map1lc3a PE=1 SV=1 - [MLP3A_MOUSE]	5.79	3	1	1	1	8.67529
Q62093	Serine/arginine-rich splicing factor 2 OS=Mus musculus GN=Srsf2 PE=1 SV=4 - [SRSF2_MOUSE]	3.17	3	1	1	1	11.854
O55143-2	Isoform 2 of Sarcoplasmic/endoplasmic reticulum calcium ATPase 2 OS=Mus musculus GN=Atp2a2 - [AT2A2_MOUSE]	1.3	3	1	1	1	5.36377
Q9D024-3	Isoform 3 of Coiled-coil domain-containing protein 47 OS=Mus musculus GN=Ccdc47 - [CCD47_MOUSE]	8.38	4	1	1	1	9.83252
Q569L8	Centromere protein J OS=Mus musculus GN=Cenpj PE=2 SV=2 - [CENPJ_MOUSE]	0.52	1	1	1	1	6.55127
O55029	Coatomer subunit beta' OS=Mus musculus GN=Copb2 PE=1 SV=2 - [COPB2_MOUSE]	1.99	1	2	2	2	5.30029
P63254	Cysteine-rich protein 1 OS=Mus musculus GN=Crip1 PE=1 SV=2 - [CRIP1_MOUSE]	12.99	4	1	1	1	8.57275
P23242	Gap junction alpha-1 protein OS=Mus musculus GN=Gja1 PE=1 SV=2 - [CXA1_MOUSE]	2.09	2	1	1	1	8.76318
Q9R0P5	Destrin OS=Mus musculus GN=Dstn PE=1 SV=3 - [DEST_MOUSE]	6.67	1	1	1	1	7.97217
Q9D903	Probable rRNA-processing protein EBP2 OS=Mus musculus GN=Ebna1bp2 PE=2 SV=1 - [EBP2_MOUSE]	3.27	1	1	1	1	10.0815
Q9DBZ5-2	Isoform 2 of Eukaryotic translation initiation factor 3 subunit K OS=Mus musculus GN=Eif3k - [EIF3K_MOUSE]	7.57	3	1	1	1	5.09717
Q8CI11-2	Isoform 2 of Guanine nucleotide-binding protein-like 3 OS=Mus musculus GN=Gnl3 - [GNL3_MOUSE]	2.18	3	1	1	1	9.43701
P54071	Isocitrate dehydrogenase [NADP], mitochondrial OS=Mus musculus GN=Idh2 PE=1 SV=3 - [IDHP_MOUSE]	3.54	1	1	1	1	8.68994
Q04997	Inhibin alpha chain OS=Mus musculus GN=Inha PE=1 SV=2 - [INHA_MOUSE]	7.38	1	2	2	2	8.1333
Q69ZZ9	Uncharacterized protein KIAA0754 OS=Mus musculus GN=Kiaa0754 PE=1 SV=2 - [K0754_MOUSE]	3.78	2	1	1	3	4.28467
P16045	Galectin-1 OS=Mus musculus GN=Lgals1 PE=1 SV=3 - [LEG1_MOUSE]	14.81	1	2	2	2	5.49072
P48678-2	Isoform C of Prelamin-A/C OS=Mus musculus GN=Lmna - [LMNA_MOUSE]	5.05	4	2	2	2	6.80029
Q6PB66	Leucine-rich PPR motif-containing protein, mitochondrial OS=Mus musculus GN=Lrpprc PE=1 SV=2 - [LPPRC_MOUSE]	1.29	1	1	1	1	6.82959
Q8R2U6	Diphosphoinositol polyphosphate phosphohydrolase 2 OS=Mus musculus GN=Nudt4 PE=1 SV=1 - [NUDT4_MOUSE]	5.59	1	1	1	1	6.354
Q9DB28	Ribonuclease P/MRP protein subunit POP5 OS=Mus musculus GN=Pop5 PE=1 SV=1 - [POP5_MOUSE]	3.55	1	1	1	1	7.89893
Q9CQ69	Cytochrome b-c1 complex subunit 8 OS=Mus musculus GN=Uqcrq PE=1 SV=3 - [QCR8_MOUSE]	25.61	1	2	2	2	10.2573
Q6PHZ5	Putative RNA-binding protein 15B OS=Mus musculus GN=Rbm15b PE=1 SV=2 - [RB15B_MOUSE]	1.92	1	1	1	1	9.90576
Q8K2M0-2	Isoform 2 of 39S ribosomal protein L38, mitochondrial OS=Mus musculus GN=Mrpl38 - [RM38_MOUSE]	1.73	2	1	1	1	7.10791
Q61733	28S ribosomal protein S31, mitochondrial OS=Mus musculus GN=Mrps31 PE=1 SV=1 - [RT31_MOUSE]	1.82	1	1	1	1	8.51416
Q9DBE9	pre-rRNA processing protein FTSJ3 OS=Mus musculus GN=Ftsj3 PE=1 SV=1 - [SPB1_MOUSE]	2.63	1	1	1	1	8.38232
Q9WUM5	Succinate--CoA ligase [ADP/GDP-forming] subunit alpha, mitochondrial OS=Mus musculus GN=Suclg1 PE=1 SV=4 - [SUCA_MOUSE]	4.62	1	1	1	1	9.39307
Q9WVA4	Transgelin-2 OS=Mus musculus GN=Tagln2 PE=1 SV=4 - [TAGL2_MOUSE]	5.53	1	1	1	1	8.23584
P80316	T-complex protein 1 subunit epsilon OS=Mus musculus GN=Cct5 PE=1 SV=1 - [TCPE_MOUSE]	4.44	1	1	2	2	6.02393
Q8R2M2	Deoxynucleotidyltransferase terminal-interacting protein 2 OS=Mus musculus GN=Dnttip2 PE=1 SV=1 - [TDIF2_MOUSE]	2.77	1	2	2	2	6.44287
Q9QXN3-2	Isoform 2 of Activating signal cointegrator 1 OS=Mus musculus GN=Trip4 - [TRIP4_MOUSE]	1.48	3	1	1	1	7.21045
Q91WM3	U3 small nucleolar RNA-interacting protein 2 OS=Mus musculus GN=Rrp9 PE=1 SV=1 - [U3IP2_MOUSE]	3.58	1	1	1	1	7.88428
Q3U8Y1	28S ribosomal protein S11, mitochondrial OS=Mus musculus GN=Mrps11 PE=1 SV=1 - [Q3U8Y1_MOUSE]	5.24	2	1	1	1	10.9458
Q8R3V2	Aminoacyl tRNA synthase complex-interacting multifunctional protein 2 OS=Mus musculus GN=Aimp2 PE=1 SV=1 - [Q8R3V2_MOUSE]	3.21	2	1	1	1	7.45947
H3BL99	S-formylglutathione hydrolase (Fragment) OS=Mus musculus GN=Esd PE=1 SV=1 - [H3BL99_MOUSE]	20.95	8	1	1	1	5.35107
H3BKJ7	Syntaxin 5A OS=Mus musculus GN=Stx5a PE=1 SV=1 - [H3BKJ7_MOUSE]	4.27	6	1	1	1	9.94971
D3YXQ7	Zinc finger protein 326 (Fragment) OS=Mus musculus GN=Zfp326 PE=1 SV=1 - [D3YXQ7_MOUSE]	2.89	3	1	1	1	7.26904
A0A087WNV6	5'-3' exoribonuclease 1 OS=Mus musculus GN=Xrn1 PE=1 SV=1 - [A0A087WNV6_MOUSE]	1.03	6	1	1	1	6.18896
G3UXT6	Importin subunit alpha-5 OS=Mus musculus GN=Kpna1 PE=1 SV=1 - [G3UXT6_MOUSE]	4.14	5	1	1	1	6.22705
S4R1Y5	Ribosome production factor 2 homolog (Fragment) OS=Mus musculus GN=Rpf2 PE=1 SV=1 - [S4R1Y5_MOUSE]	5.06	3	1	1	1	9.94971
A2CG45	Mothers against decapentaplegic homolog 3 (Fragment) OS=Mus musculus GN=Smad3 PE=1 SV=1 - [A2CG45_MOUSE]	9.73	13	1	1	1	5.69385
G3UXI6	Spliceosome RNA helicase Ddx39b (Fragment) OS=Mus musculus GN=Ddx39b PE=1 SV=1 - [G3UXI6_MOUSE]	4.73	11	1	1	1	8.92432
A0A0A6YWJ5	Muscleblind-like protein 1 (Fragment) OS=Mus musculus GN=Mbnl1 PE=1 SV=1 - [A0A0A6YWJ5_MOUSE]	5.26	18	1	1	1	7.91357
E9QKK1	Centromere-associated protein E OS=Mus musculus GN=Cenpe PE=1 SV=1 - [E9QKK1_MOUSE]	0.65	2	1	1	1	5.32568
E9Q1Y1	Transcription cofactor vestigial-like protein 3 OS=Mus musculus GN=Vgll3 PE=4 SV=1 - [E9Q1Y1_MOUSE]	4.92	2	1	1	1	6.16357
F6Q5J9	Tubulin delta chain (Fragment) OS=Mus musculus GN=Tubd1 PE=4 SV=1 - [F6Q5J9_MOUSE]	11.64	4	1	1	1	6.27783
A2AW05	FACT complex subunit SSRP1 (Fragment) OS=Mus musculus GN=Ssrp1 PE=1 SV=1 - [A2AW05_MOUSE]	1.77	4	1	1	1	6.03662
A2A4W9	RNA-binding protein fox-1 homolog 3 (Fragment) OS=Mus musculus GN=Rbfox3 PE=1 SV=1 - [A2A4W9_MOUSE]	5.92	22	2	2	2	5.31299
D3YZJ1	Sequestosome-1 OS=Mus musculus GN=Sqstm1 PE=1 SV=1 - [D3YZJ1_MOUSE]	6.81	3	1	1	1	7.72314
Q5SVG6	Protein NipSnap homolog 1 (Fragment) OS=Mus musculus GN=Nipsnap1 PE=1 SV=1 - [Q5SVG6_MOUSE]	22.06	3	2	2	2	7.32764
D3YV30	G-rich sequence factor 1 (Fragment) OS=Mus musculus GN=Grsf1 PE=1 SV=1 - [D3YV30_MOUSE]	28.07	5	1	1	1	5.33838
S4R1L0	Zinc finger protein 229 OS=Mus musculus GN=Zfp229 PE=4 SV=1 - [S4R1L0_MOUSE]	47.73	3	1	1	1	5.0083
A0A0J9YUT9	F-box-like/WD repeat-containing protein TBL1XR1 (Fragment) OS=Mus musculus GN=Tbl1xr1 PE=1 SV=1 - [A0A0J9YUT9_MOUSE]	23.88	3	1	1	1	7.23975
B9EHV0	Leucine-rich repeat-containing protein 7 OS=Mus musculus GN=Lrrc7 PE=1 SV=1 - [B9EHV0_MOUSE]	1.22	5	1	1	1	6.58057
A0A0R4J0B4	Cytidine monophospho-N-acetylneuraminic acid synthetase OS=Mus musculus GN=Cmas PE=1 SV=1 - [A0A0R4J0B4_MOUSE]	2.78	2	1	1	1	8.104
A0A0U1RP30	Protein LSM14 homolog A (Fragment) OS=Mus musculus GN=Lsm14a PE=1 SV=1 - [A0A0U1RP30_MOUSE]	6.45	2	1	1	1	9.89111
A0A0U1RPS0	AP-2 complex subunit sigma OS=Mus musculus GN=Ap2s1 PE=1 SV=1 - [A0A0U1RPS0_MOUSE]	11.67	2	1	1	1	7.41553
A0A0N4SUL6	Ribosomal RNA small subunit methyltransferase NEP1 (Fragment) OS=Mus musculus GN=Emg1 PE=1 SV=1 - [A0A0N4SUL6_MOUSE]	9.84	2	1	1	1	10.1987
A0A0R4J1N8	Retinol dehydrogenase 13 OS=Mus musculus GN=Rdh13 PE=1 SV=1 - [A0A0R4J1N8_MOUSE]	5.69	2	1	1	1	9.5249
A0A0G2JF49	Multidrug resistance protein 1B (Fragment) OS=Mus musculus GN=Abcb1b PE=1 SV=1 - [A0A0G2JF49_MOUSE]	4.39	5	1	1	1	6.78564
Q8C1L7	40S ribosomal protein S21 OS=Mus musculus GN=mCG_6739 PE=2 SV=1 - [Q8C1L7_MOUSE]	11.11	2	1	1	1	8.51416
Q14BZ1	9230110C19Rik protein OS=Mus musculus GN=9230110C19Rik PE=2 SV=1 - [Q14BZ1_MOUSE]	6.48	1	1	1	1	9.70068
Q3TFD0	Serine hydroxymethyltransferase OS=Mus musculus GN=Shmt2 PE=1 SV=1 - [Q3TFD0_MOUSE]	1.8	3	1	1	1	8.47021
Q3TUQ7	Non-specific serine/threonine protein kinase OS=Mus musculus GN=Prkaa1 PE=2 SV=1 - [Q3TUQ7_MOUSE]	1.82	2	1	1	1	7.59131
Q6NXX7	Abce1 protein (Fragment) OS=Mus musculus GN=Abce1 PE=2 SV=1 - [Q6NXX7_MOUSE]	2.61	4	1	1	1	8.04541
Q8VDN9	Ccdc21 protein OS=Mus musculus GN=Cep85 PE=2 SV=1 - [Q8VDN9_MOUSE]	8.89	3	1	1	1	5.70654
Q3T9A1	Uncharacterized protein (Fragment) OS=Mus musculus GN=Ehd1 PE=2 SV=1 - [Q3T9A1_MOUSE]	1.79	7	1	1	1	9.36377
Q3TT76	Protein disulfide-isomerase (Fragment) OS=Mus musculus GN=P4hb PE=2 SV=1 - [Q3TT76_MOUSE]	2.08	13	1	1	1	5.13525
A0A286YDB7	Translocon-associated protein subunit alpha (Fragment) OS=Mus musculus GN=Ssr1 PE=1 SV=1 - [A0A286YDB7_MOUSE]	6.96	6	1	1	1	3.81494
Q2VPC9	Prkag1 protein (Fragment) OS=Mus musculus GN=Prkag1 PE=2 SV=1 - [Q2VPC9_MOUSE]	11.69	2	2	2	2	7.29834
Q6KAU3	MFLJ00023 protein (Fragment) OS=Mus musculus GN=Mrps25 PE=2 SV=1 - [Q6KAU3_MOUSE]	4.27	2	1	1	1	8.98291
A0A1W2P7L7	Splicing factor 3B subunit 6 (Fragment) OS=Mus musculus GN=Sf3b6 PE=1 SV=1 - [A0A1W2P7L7_MOUSE]	12.61	2	1	1	1	8.95361
Q921U0	Ap3m1 protein (Fragment) OS=Mus musculus GN=Ap3m1 PE=2 SV=1 - [Q921U0_MOUSE]	5.44	5	1	1	1	9.89111
Q3TRW3	Uncharacterized protein OS=Mus musculus GN=Snd1 PE=2 SV=1 - [Q3TRW3_MOUSE]	1.43	4	1	1	1	7.56201
Q3UVS8	Uncharacterized protein (Fragment) OS=Mus musculus GN=Mrps10 PE=2 SV=1 - [Q3UVS8_MOUSE]	11.83	6	1	1	1	8.17725
Q3TI21	Uncharacterized protein OS=Mus musculus GN=Ddx41 PE=2 SV=1 - [Q3TI21_MOUSE]	1.77	4	1	1	1	6.84424
Q4FZG5	Arp2/3 complex 34 kDa subunit (Fragment) OS=Mus musculus GN=Arpc2 PE=2 SV=1 - [Q4FZG5_MOUSE]	7.25	4	2	2	2	8.00146
Q6A090	MKIAA0291 protein (Fragment) OS=Mus musculus GN=mKIAA0291 PE=4 SV=1 - [Q6A090_MOUSE]	1.61	1	1	1	1	5.92236
Q3TDN4	Non-specific protein-tyrosine kinase (Fragment) OS=Mus musculus GN=Tyk2 PE=2 SV=1 - [Q3TDN4_MOUSE]	1.81	8	1	1	1	7.07861
Q6KB05	ScFv B8E5 protein (Fragment) OS=Mus musculus GN=scFv B8E5 PE=1 SV=1 - [Q6KB05_MOUSE]	7.06	1	1	1	1	8.5874
Q3V403	Uncharacterized protein OS=Mus musculus GN=Sipa1 PE=2 SV=1 - [Q3V403_MOUSE]	5.63	8	1	1	1	6.03662
Q3TX72	Peptidylprolyl isomerase OS=Mus musculus GN=Fkbp5 PE=2 SV=1 - [Q3TX72_MOUSE]	1.97	2	1	1	1	7.82568
Q3U7S9	Uncharacterized protein (Fragment) OS=Mus musculus GN=Mvp PE=2 SV=1 - [Q3U7S9_MOUSE]	1.82	5	1	1	1	5.88428
Q570Z4	Metalloendopeptidase (Fragment) OS=Mus musculus GN=Bmp1 PE=2 SV=1 - [Q570Z4_MOUSE]	2.15	3	1	1	1	7.35693
Q3V0X4	Uncharacterized protein OS=Mus musculus GN=Gfpt2 PE=2 SV=1 - [Q3V0X4_MOUSE]	1.48	4	1	1	1	6.66846
Q6ZQM3	cDNA fis, clone TRACH3010757, highly similar to Interferon-gamma inducible protein MG11 OS=Mus musculus GN=Samhd1 PE=2 SV=1 - [Q6ZQM3_MOUSE]	1.73	6	1	1	1	8.1626
Q7TPG4	Activating transcription factor ATF3b OS=Mus musculus GN=Atf3 PE=2 SV=1 - [Q7TPG4_MOUSE]	6.45	3	1	1	1	9.1001
Q8C8E8	Uncharacterized protein (Fragment) OS=Mus musculus GN=Pfkp PE=2 SV=1 - [Q8C8E8_MOUSE]	7.48	4	1	1	1	7.81104
Q8BKY7	Uncharacterized protein OS=Mus musculus GN=Dgkb PE=2 SV=1 - [Q8BKY7_MOUSE]	5.91	3	1	1	1	9.39307
Q3UZD8	Uncharacterized protein OS=Mus musculus GN=Rangap1 PE=2 SV=1 - [Q3UZD8_MOUSE]	7.07	7	2	2	2	4.41162
Q8CFV1	Wdr6 protein OS=Mus musculus GN=Wdr6 PE=2 SV=1 - [Q8CFV1_MOUSE]	2.02	5	1	1	1	6.23975
Q6LEM8	Uncharacterized protein (Fragment) OS=Mus musculus PE=2 SV=1 - [Q6LEM8_MOUSE]	23.21	1	1	1	1	7.98682
A0A1Z3MHY5	Ifi202c OS=Mus musculus domesticus GN=Ifi202c PE=4 SV=1 - [A0A1Z3MHY5_MOUSE]	4.19	4	1	1	1	9.20264
