# Supplementary material for: PIM2‐mediated phosphorylation contributes to granulosa cell survival via resisting apoptosis during folliculogenesis
Source: Clin Transl Med. 2021 Mar 9;11(3):e359. doi: 10.1002/ctm2.359 (PMC7943893; doi:10.1002/ctm2.359)
Supplement: Supplementary file 5 — Supporting information [file CTM2-11-e359-s003.xlsx]

## Sheet: IP_FLAG-PIM2
Accession	Description	Coverage	# Proteins	# Unique Peptides	# Peptides	# PSMs	calc. pI
Q8VDD5	Myosin-9 OS=Mus musculus GN=Myh9 PE=1 SV=4 - [MYH9_MOUSE]	62.86	29	119	144	595	5.65576
Q3U804	Uncharacterized protein OS=Mus musculus GN=Actb PE=2 SV=1 - [Q3U804_MOUSE]	68.72	12	3	21	185	6.30322
Q3UBP6	Uncharacterized protein OS=Mus musculus GN=Actb PE=2 SV=1 - [Q3UBP6_MOUSE]	62.93	8	1	20	185	5.47803
Q61879	Myosin-10 OS=Mus musculus GN=Myh10 PE=1 SV=2 - [MYH10_MOUSE]	53.39	30	80	105	182	5.5415
P62737	Actin, aortic smooth muscle OS=Mus musculus GN=Acta2 PE=1 SV=1 - [ACTA_MOUSE]	65.52	12	8	18	124	5.38916
Q6URW6-2	Isoform 2 of Myosin-14 OS=Mus musculus GN=Myh14 - [MYH14_MOUSE]	36.45	25	51	62	78	5.5542
P99024	Tubulin beta-5 chain OS=Mus musculus GN=Tubb5 PE=1 SV=1 - [TBB5_MOUSE]	71.17	6	4	23	74	4.89404
A2NHM3	If kappa light chain (Fragment) OS=Mus musculus GN=Igkc PE=1 SV=1 - [A2NHM3_MOUSE]	50.23	49	10	10	76	7.32764
P68372	Tubulin beta-4B chain OS=Mus musculus GN=Tubb4b PE=1 SV=1 - [TBB4B_MOUSE]	64.94	7	2	22	67	4.89404
P01868	Ig gamma-1 chain C region secreted form OS=Mus musculus GN=Ighg1 PE=1 SV=1 - [IGHG1_MOUSE]	54.94	10	11	11	55	7.40088
E9QPE7	Myosin-11 OS=Mus musculus GN=Myh11 PE=1 SV=1 - [E9QPE7_MOUSE]	16.67	24	8	29	58	5.50342
Q9CWF2	Tubulin beta-2B chain OS=Mus musculus GN=Tubb2b PE=1 SV=1 - [TBB2B_MOUSE]	64.94	7	4	22	65	4.89404
Q8BFZ3	Beta-actin-like protein 2 OS=Mus musculus GN=Actbl2 PE=1 SV=1 - [ACTBL_MOUSE]	27.13	1	1	7	61	5.49072
B7ZWF1	Ddx3x protein OS=Mus musculus GN=Ddx3x PE=2 SV=1 - [B7ZWF1_MOUSE]	50.98	9	33	34	57	7.18115
Q6S388	Plectin 7 OS=Mus musculus GN=Plec PE=2 SV=1 - [Q6S388_MOUSE]	15.65	32	60	60	61	5.77002
B7FAU9	Filamin, alpha OS=Mus musculus GN=Flna PE=1 SV=1 - [B7FAU9_MOUSE]	28.23	13	48	52	53	6.01123
P61979	Heterogeneous nuclear ribonucleoprotein K OS=Mus musculus GN=Hnrnpk PE=1 SV=1 - [HNRPK_MOUSE]	56.8	18	1	22	43	5.5415
Q8BP43	Tropomyosin 1, alpha, isoform CRA_c OS=Mus musculus GN=Tpm1 PE=1 SV=1 - [Q8BP43_MOUSE]	55.99	5	0	24	44	4.76709
E9Q450	Tropomyosin alpha-1 chain OS=Mus musculus GN=Tpm1 PE=1 SV=1 - [E9Q450_MOUSE]	54.23	6	0	24	44	4.77979
Q60605	Myosin light polypeptide 6 OS=Mus musculus GN=Myl6 PE=1 SV=3 - [MYL6_MOUSE]	80.79	14	1	11	46	4.65283
P61979-3	Isoform 3 of Heterogeneous nuclear ribonucleoprotein K OS=Mus musculus GN=Hnrnpk - [HNRPK_MOUSE]	54.44	14	1	22	41	5.92236
Q60605-2	Isoform Smooth muscle of Myosin light polypeptide 6 OS=Mus musculus GN=Myl6 - [MYL6_MOUSE]	80.79	15	1	11	47	4.55127
P58771	Tropomyosin alpha-1 chain OS=Mus musculus GN=Tpm1 PE=1 SV=1 - [TPM1_MOUSE]	53.52	8	0	22	42	4.7417
P58771-2	Isoform 2 of Tropomyosin alpha-1 chain OS=Mus musculus GN=Tpm1 - [TPM1_MOUSE]	51.76	10	0	22	42	4.75439
Q8VCQ8	Caldesmon 1 OS=Mus musculus GN=Cald1 PE=1 SV=1 - [Q8VCQ8_MOUSE]	41.13	12	3	25	35	7.37158
A1BN54	Alpha actinin 1a OS=Mus musculus GN=Actn1 PE=1 SV=1 - [A1BN54_MOUSE]	37.66	3	17	29	35	5.47803
E9QA15	Caldesmon 1 OS=Mus musculus GN=Cald1 PE=1 SV=1 - [E9QA15_MOUSE]	26.43	3	1	23	31	5.50342
Q9ERD7	Tubulin beta-3 chain OS=Mus musculus GN=Tubb3 PE=1 SV=1 - [TBB3_MOUSE]	39.33	4	1	16	35	4.93213
P20152	Vimentin OS=Mus musculus GN=Vim PE=1 SV=3 - [VIME_MOUSE]	61.16	25	3	25	30	5.12256
P68369	Tubulin alpha-1A chain OS=Mus musculus GN=Tuba1a PE=1 SV=1 - [TBA1A_MOUSE]	52.55	4	1	16	28	5.05908
P97434-4	Isoform 4 of Myosin phosphatase Rho-interacting protein OS=Mus musculus GN=Mprip - [MPRIP_MOUSE]	36.82	12	29	29	34	6.15088
Q8K0Z5	Tropomyosin 3, gamma OS=Mus musculus GN=Tpm3 PE=2 SV=1 - [Q8K0Z5_MOUSE]	34.86	3	0	15	32	4.76709
Q9WTI7-2	Isoform 2 of Unconventional myosin-Ic OS=Mus musculus GN=Myo1c - [MYO1C_MOUSE]	33.46	11	28	29	32	9.34912
Q6ZWQ9	MCG5400 OS=Mus musculus GN=Myl12a PE=1 SV=1 - [Q6ZWQ9_MOUSE]	62.79	6	5	9	27	4.80518
Q922F4	Tubulin beta-6 chain OS=Mus musculus GN=Tubb6 PE=1 SV=1 - [TBB6_MOUSE]	36.24	4	4	15	29	4.89404
P35441	Thrombospondin-1 OS=Mus musculus GN=Thbs1 PE=1 SV=1 - [TSP1_MOUSE]	30.09	11	27	27	35	4.95752
Q68FD5	Clathrin heavy chain 1 OS=Mus musculus GN=Cltc PE=1 SV=3 - [CLH1_MOUSE]	23.58	10	33	33	33	5.69385
P24815	3 beta-hydroxysteroid dehydrogenase/Delta 5-->4-isomerase type 1 OS=Mus musculus GN=Hsd3b1 PE=1 SV=3 - [3BHS1_MOUSE]	57.1	15	15	15	27	8.63135
A2AL12	Heterogeneous nuclear ribonucleoprotein A3 OS=Mus musculus GN=Hnrnpa3 PE=1 SV=1 - [A2AL12_MOUSE]	42.77	12	11	13	25	9.1001
E9Q8Z4	Catenin delta-1 OS=Mus musculus GN=Ctnnd1 PE=1 SV=1 - [E9Q8Z4_MOUSE]	37.56	16	1	26	33	7.1958
P58774-2	Isoform 2 of Tropomyosin beta chain OS=Mus musculus GN=Tpm2 - [TPM2_MOUSE]	44.01	9	11	16	26	4.66553
A0A0R4J1P2	Tropomyosin alpha-3 chain OS=Mus musculus GN=Tpm3 PE=1 SV=1 - [A0A0R4J1P2_MOUSE]	29.23	3	0	12	28	4.71631
Q3TWV0	Uncharacterized protein OS=Mus musculus GN=Vim PE=2 SV=1 - [Q3TWV0_MOUSE]	57.08	14	1	23	26	5.16064
E9Q903	Catenin delta-1 OS=Mus musculus GN=Ctnnd1 PE=1 SV=1 - [E9Q903_MOUSE]	36.43	7	1	26	33	6.49365
P68373	Tubulin alpha-1C chain OS=Mus musculus GN=Tuba1c PE=1 SV=1 - [TBA1C_MOUSE]	52.78	4	1	16	27	5.09717
P21107-2	Isoform 2 of Tropomyosin alpha-3 chain OS=Mus musculus GN=Tpm3 - [TPM3_MOUSE]	39.92	5	3	13	28	4.77979
Q9QZ82	Cholesterol side-chain cleavage enzyme, mitochondrial OS=Mus musculus GN=Cyp11a1 PE=1 SV=1 - [CP11A_MOUSE]	46.58	4	19	19	27	9.39307
P10126	Elongation factor 1-alpha 1 OS=Mus musculus GN=Eef1a1 PE=1 SV=3 - [EF1A1_MOUSE]	38.31	7	1	13	20	9.01221
Q501J6	Probable ATP-dependent RNA helicase DDX17 OS=Mus musculus GN=Ddx17 PE=1 SV=1 - [DDX17_MOUSE]	32.15	7	12	18	27	8.5874
Q61656	Probable ATP-dependent RNA helicase DDX5 OS=Mus musculus GN=Ddx5 PE=1 SV=2 - [DDX5_MOUSE]	32.57	12	12	18	25	8.92432
O35737	Heterogeneous nuclear ribonucleoprotein H OS=Mus musculus GN=Hnrnph1 PE=1 SV=3 - [HNRH1_MOUSE]	45.21	5	8	14	27	6.30322
Q9CQ19	Myosin regulatory light polypeptide 9 OS=Mus musculus GN=Myl9 PE=1 SV=3 - [MYL9_MOUSE]	56.4	2	3	7	21	4.91943
Q91VR5	ATP-dependent RNA helicase DDX1 OS=Mus musculus GN=Ddx1 PE=1 SV=1 - [DDX1_MOUSE]	38.78	4	21	21	23	7.21045
O88569	Heterogeneous nuclear ribonucleoproteins A2/B1 OS=Mus musculus GN=Hnrnpa2b1 PE=1 SV=2 - [ROA2_MOUSE]	49.29	5	12	15	22	8.95361
Q9Z1R9	MCG124046 OS=Mus musculus GN=Prss1 PE=1 SV=1 - [Q9Z1R9_MOUSE]	13.82	10	3	3	21	4.94482
P68368	Tubulin alpha-4A chain OS=Mus musculus GN=Tuba4a PE=1 SV=1 - [TBA4A_MOUSE]	35.71	6	2	12	20	5.05908
Q3TJ01	tRNA-splicing ligase RtcB homolog OS=Mus musculus GN=Rtcb PE=2 SV=1 - [Q3TJ01_MOUSE]	38.61	2	15	15	24	7.2251
P62908	40S ribosomal protein S3 OS=Mus musculus GN=Rps3 PE=1 SV=1 - [RS3_MOUSE]	68.31	8	16	16	23	9.65674
Q3UZQ3	Elongation factor 1-alpha OS=Mus musculus GN=Eef1a1 PE=2 SV=1 - [Q3UZQ3_MOUSE]	38.31	5	1	13	19	9.01221
Q9Z0U1	Tight junction protein ZO-2 OS=Mus musculus GN=Tjp2 PE=1 SV=2 - [ZO2_MOUSE]	24.34	4	23	23	25	6.78564
P16858	Glyceraldehyde-3-phosphate dehydrogenase OS=Mus musculus GN=Gapdh PE=1 SV=2 - [G3P_MOUSE]	66.07	20	1	14	25	8.25049
Q9JJ28	Protein flightless-1 homolog OS=Mus musculus GN=Flii PE=1 SV=1 - [FLII_MOUSE]	19.67	2	17	17	19	6.06201
Q62070-3	Isoform 3 of Serine/threonine-protein kinase pim-2 OS=Mus musculus GN=Pim2 - [PIM2_MOUSE]	48.7	4	5	12	21	6.45557
O35887	Calumenin OS=Mus musculus GN=Calu PE=1 SV=1 - [CALU_MOUSE]	49.52	9	4	13	16	4.66553
P63017	Heat shock cognate 71 kDa protein OS=Mus musculus GN=Hspa8 PE=1 SV=1 - [HSP7C_MOUSE]	30.34	30	14	16	18	5.51611
A0A1D5RLD8	Glyceraldehyde-3-phosphate dehydrogenase OS=Mus musculus GN=Gm10358 PE=1 SV=1 - [A0A1D5RLD8_MOUSE]	66.07	12	1	14	24	8.25049
Q60598	Src substrate cortactin OS=Mus musculus GN=Cttn PE=1 SV=2 - [SRC8_MOUSE]	33.88	3	16	16	17	5.40186
A0A0U1RPX7	Unconventional myosin-VIIa OS=Mus musculus GN=Myo7a PE=1 SV=1 - [A0A0U1RPX7_MOUSE]	14.05	8	23	23	24	8.60205
G3UZI2	Heterogeneous nuclear ribonucleoprotein Q OS=Mus musculus GN=Syncrip PE=1 SV=1 - [G3UZI2_MOUSE]	34.72	12	11	17	21	7.56201
Q1A602	Non-muscle alpha-actinin 4 OS=Mus musculus GN=Actn4 PE=2 SV=1 - [Q1A602_MOUSE]	22.94	11	6	18	22	5.43994
Q8R081	Heterogeneous nuclear ribonucleoprotein L OS=Mus musculus GN=Hnrnpl PE=1 SV=2 - [HNRPL_MOUSE]	31.23	7	12	12	19	8.104
Q61245-2	Isoform Short of Collagen alpha-1(XI) chain OS=Mus musculus GN=Col11a1 - [COBA1_MOUSE]	10.3	14	5	11	15	5.65576
Q9EP71	Ankycorbin OS=Mus musculus GN=Rai14 PE=1 SV=1 - [RAI14_MOUSE]	18.59	1	15	15	17	6.26514
B2RQQ5	Microtubule-associated protein 1B OS=Mus musculus GN=Map1b PE=2 SV=1 - [B2RQQ5_MOUSE]	7.87	12	16	16	17	4.83057
R4H4V1	SCY1-like 1 (S. cerevisiae), isoform CRA_a OS=Mus musculus GN=Scyl1 PE=2 SV=1 - [R4H4V1_MOUSE]	32.31	4	16	16	17	6.25244
E9QNH6	Unconventional myosin-Ib OS=Mus musculus GN=Myo1b PE=1 SV=1 - [E9QNH6_MOUSE]	19.67	20	19	20	21	9.14404
Q3TJZ6	Protein FAM98A OS=Mus musculus GN=Fam98a PE=1 SV=1 - [FA98A_MOUSE]	27.38	2	7	7	12	8.95361
E9QAT4	Protein transport protein sec16 OS=Mus musculus GN=Sec16a PE=1 SV=1 - [E9QAT4_MOUSE]	9.84	7	18	18	18	5.80811
Q9Z2X1-2	Isoform 2 of Heterogeneous nuclear ribonucleoprotein F OS=Mus musculus GN=Hnrnpf - [HNRPF_MOUSE]	30.38	6	6	8	15	5.47803
B9EHJ3	Tight junction protein ZO-1 OS=Mus musculus GN=Tjp1 PE=1 SV=1 - [B9EHJ3_MOUSE]	11.75	5	17	17	17	6.66846
Q8BGJ5	MCG13402, isoform CRA_a OS=Mus musculus GN=Ptbp1 PE=1 SV=1 - [Q8BGJ5_MOUSE]	29.11	28	10	10	14	9.17334
P70333	Heterogeneous nuclear ribonucleoprotein H2 OS=Mus musculus GN=Hnrnph2 PE=1 SV=1 - [HNRH2_MOUSE]	29.18	3	4	9	20	6.30322
Q3TL33	Uncharacterized protein OS=Mus musculus GN=Calu PE=2 SV=1 - [Q3TL33_MOUSE]	41.9	5	1	10	11	4.57666
P29341	Polyadenylate-binding protein 1 OS=Mus musculus GN=Pabpc1 PE=1 SV=2 - [PABP1_MOUSE]	27.04	17	10	13	16	9.49561
Q6IRU2	Tropomyosin alpha-4 chain OS=Mus musculus GN=Tpm4 PE=1 SV=3 - [TPM4_MOUSE]	41.94	1	10	10	11	4.67822
Q545F8	40S ribosomal protein S4 OS=Mus musculus GN=Rps4x PE=2 SV=1 - [Q545F8_MOUSE]	44.9	5	11	11	16	9.93506
Q8R1Z0	Pim2 protein (Fragment) OS=Mus musculus GN=Pim2 PE=2 SV=1 - [Q8R1Z0_MOUSE]	47.51	1	1	8	13	5.09717
A0A0G2JDV8	Calponin OS=Mus musculus GN=Cnn3 PE=1 SV=1 - [A0A0G2JDV8_MOUSE]	35.56	7	7	8	15	6.16357
Q3U6A2	Uncharacterized protein OS=Mus musculus GN=Rbm14 PE=2 SV=1 - [Q3U6A2_MOUSE]	24.69	8	10	13	14	9.71533
P97351	40S ribosomal protein S3a OS=Mus musculus GN=Rps3a PE=1 SV=3 - [RS3A_MOUSE]	40.15	5	11	11	15	9.72998
P49312	Heterogeneous nuclear ribonucleoprotein A1 OS=Mus musculus GN=Hnrnpa1 PE=1 SV=2 - [ROA1_MOUSE]	27.5	9	5	8	13	9.23193
Q3UAS2	Uncharacterized protein OS=Mus musculus GN=Capza1 PE=2 SV=1 - [Q3UAS2_MOUSE]	50.7	7	7	10	12	5.5542
D3YZ62	Unconventional myosin-Va OS=Mus musculus GN=Myo5a PE=1 SV=1 - [D3YZ62_MOUSE]	11.43	14	17	17	17	8.6167
Q3TFA9	Uncharacterized protein OS=Mus musculus GN=Tmod3 PE=2 SV=1 - [Q3TFA9_MOUSE]	33.52	8	10	11	12	5.18604
P97314	Cysteine and glycine-rich protein 2 OS=Mus musculus GN=Csrp2 PE=1 SV=3 - [CSRP2_MOUSE]	57.51	9	8	8	13	8.6167
Q14AX8	Uncharacterized protein OS=Mus musculus GN=Cemip PE=2 SV=1 - [Q14AX8_MOUSE]	12.27	5	12	12	13	8.07471
Q8VEK3-2	Isoform 2 of Heterogeneous nuclear ribonucleoprotein U OS=Mus musculus GN=Hnrnpu - [HNRPU_MOUSE]	23.58	10	13	13	16	5.92236
P20029	78 kDa glucose-regulated protein OS=Mus musculus GN=Hspa5 PE=1 SV=3 - [GRP78_MOUSE]	19.08	12	9	11	11	5.16064
Q8R1B4	Eukaryotic translation initiation factor 3 subunit C OS=Mus musculus GN=Eif3c PE=1 SV=1 - [EIF3C_MOUSE]	15.81	8	13	13	13	5.78271
A0A1Y7VKY1	MCG116671 OS=Mus musculus GN=Gm11361 PE=3 SV=1 - [A0A1Y7VKY1_MOUSE]	44.74	5	9	9	12	10.8579
P09405	Nucleolin OS=Mus musculus GN=Ncl PE=1 SV=2 - [NUCL_MOUSE]	22.35	6	15	15	15	4.75439
P17182	Alpha-enolase OS=Mus musculus GN=Eno1 PE=1 SV=3 - [ENOA_MOUSE]	30.18	21	11	11	12	6.80029
A0A0G2JEP0	Fragile X mental retardation syndrome-related protein 1 OS=Mus musculus GN=Fxr1 PE=1 SV=1 - [A0A0G2JEP0_MOUSE]	27.46	11	9	11	12	6.39209
P12970	60S ribosomal protein L7a OS=Mus musculus GN=Rpl7a PE=1 SV=2 - [RL7A_MOUSE]	36.47	8	11	11	11	10.5649
P47754	F-actin-capping protein subunit alpha-2 OS=Mus musculus GN=Capza2 PE=1 SV=3 - [CAZA2_MOUSE]	42.66	7	5	8	9	5.84619
P13020-2	Isoform 2 of Gelsolin OS=Mus musculus GN=Gsn - [GELS_MOUSE]	12.59	8	10	10	11	5.75732
P48962	ADP/ATP translocase 1 OS=Mus musculus GN=Slc25a4 PE=1 SV=4 - [ADT1_MOUSE]	38.26	3	5	11	14	9.71533
Q71V06	Y box transcription factor (Fragment) OS=Mus musculus GN=Ybx1 PE=2 SV=1 - [Q71V06_MOUSE]	37.12	19	8	8	8	10.0376
E9Q800	MICOS complex subunit MIC60 OS=Mus musculus GN=Immt PE=1 SV=1 - [E9Q800_MOUSE]	19.88	18	12	12	14	7.79639
Q9CQE8	RNA transcription, translation and transport factor protein OS=Mus musculus GN=RTRAF PE=1 SV=1 - [RTRAF_MOUSE]	50.41	1	9	9	10	6.88818
P35979	60S ribosomal protein L12 OS=Mus musculus GN=Rpl12 PE=1 SV=2 - [RL12_MOUSE]	54.55	5	6	6	8	9.42236
E9Q175	Unconventional myosin-VI OS=Mus musculus GN=Myo6 PE=1 SV=1 - [E9Q175_MOUSE]	13.89	11	13	13	14	8.51416
Q3TL20	Uncharacterized protein OS=Mus musculus GN=Rps2 PE=2 SV=1 - [Q3TL20_MOUSE]	39.25	3	1	10	13	10.3013
Q3TXR5	Uncharacterized protein OS=Mus musculus GN=Rps2 PE=2 SV=1 - [Q3TXR5_MOUSE]	52.04	14	1	10	13	9.78857
Q8BTF0	Coatomer subunit alpha OS=Mus musculus GN=Copa PE=2 SV=1 - [Q8BTF0_MOUSE]	13.07	8	13	13	13	7.66455
P07724	Serum albumin OS=Mus musculus GN=Alb PE=1 SV=3 - [ALBU_MOUSE]	4.44	1	2	2	9	6.07471
Q3TEU8	Coronin OS=Mus musculus GN=Coro1c PE=2 SV=1 - [Q3TEU8_MOUSE]	24.68	8	10	10	10	6.78564
P19324	Serpin H1 OS=Mus musculus GN=Serpinh1 PE=1 SV=3 - [SERPH_MOUSE]	37.65	9	11	11	11	8.82178
P14869	60S acidic ribosomal protein P0 OS=Mus musculus GN=Rplp0 PE=1 SV=3 - [RLA0_MOUSE]	43.22	5	8	8	9	6.25244
Q9EQV1	A1(XI) collagen (Fragment) OS=Mus musculus PE=4 SV=1 - [Q9EQV1_MOUSE]	26.12	11	1	7	10	4.57666
Q03265	ATP synthase subunit alpha, mitochondrial OS=Mus musculus GN=Atp5a1 PE=1 SV=1 - [ATPA_MOUSE]	22.42	4	10	10	11	9.18799
A0A087WPL5	ATP-dependent RNA helicase A OS=Mus musculus GN=Dhx9 PE=1 SV=1 - [A0A087WPL5_MOUSE]	13.45	8	14	14	15	6.82959
A0JLV3	Histone H2B (Fragment) OS=Mus musculus GN=Hist1h2bj PE=2 SV=1 - [A0JLV3_MOUSE]	36.59	19	5	5	10	10.3892
Q0QER9	Isocitrate dehydrogenase 1 (Fragment) OS=Mus musculus GN=Idh1 PE=2 SV=1 - [Q0QER9_MOUSE]	25.13	8	9	9	10	6.37939
Q99KG1	Hnrpr protein (Fragment) OS=Mus musculus GN=Hnrnpr PE=2 SV=1 - [Q99KG1_MOUSE]	20.63	12	5	11	12	8.89502
P51881	ADP/ATP translocase 2 OS=Mus musculus GN=Slc25a5 PE=1 SV=3 - [ADT2_MOUSE]	34.56	2	4	10	12	9.72998
P62137	Serine/threonine-protein phosphatase PP1-alpha catalytic subunit OS=Mus musculus GN=Ppp1ca PE=1 SV=1 - [PP1A_MOUSE]	27.88	5	2	8	9	6.32861
Q6GQV8	Cytospin A OS=Mus musculus GN=Specc1l PE=2 SV=1 - [Q6GQV8_MOUSE]	13.72	5	10	10	10	5.40186
Q3U931	Uncharacterized protein OS=Mus musculus GN=G3bp2 PE=2 SV=1 - [Q3U931_MOUSE]	19.87	6	6	6	9	5.37646
Q8BP47	Asparagine--tRNA ligase, cytoplasmic OS=Mus musculus GN=Nars PE=1 SV=2 - [SYNC_MOUSE]	23.08	1	10	10	12	5.85889
Q3U0V1	Far upstream element-binding protein 2 OS=Mus musculus GN=Khsrp PE=1 SV=2 - [FUBP2_MOUSE]	17.25	2	10	10	10	7.32764
Q3THU8	Uncharacterized protein OS=Mus musculus GN=Slc25a3 PE=2 SV=1 - [Q3THU8_MOUSE]	29.41	5	8	8	11	9.18799
Q9R118	Serine protease HTRA1 OS=Mus musculus GN=Htra1 PE=1 SV=2 - [HTRA1_MOUSE]	28.13	1	8	8	8	7.6499
Q05186	Reticulocalbin-1 OS=Mus musculus GN=Rcn1 PE=1 SV=1 - [RCN1_MOUSE]	35.69	1	9	9	11	4.84326
Q9DBR7-2	Isoform 2 of Protein phosphatase 1 regulatory subunit 12A OS=Mus musculus GN=Ppp1r12a - [MYPT1_MOUSE]	12.95	6	11	11	11	5.60498
E9Q405	Unconventional myosin-XVIIIa OS=Mus musculus GN=Myo18a PE=1 SV=1 - [E9Q405_MOUSE]	8.94	14	12	12	12	5.77002
P62242	40S ribosomal protein S8 OS=Mus musculus GN=Rps8 PE=1 SV=2 - [RS8_MOUSE]	39.9	6	7	7	8	10.3159
Q8JZQ9	Eukaryotic translation initiation factor 3 subunit B OS=Mus musculus GN=Eif3b PE=1 SV=1 - [EIF3B_MOUSE]	15.69	2	10	10	11	5.021
Q9QXS6-3	Isoform E2 of Drebrin OS=Mus musculus GN=Dbn1 - [DREB_MOUSE]	18.79	5	8	8	8	4.43701
Q3TDD8	Uncharacterized protein OS=Mus musculus GN=Eif4b PE=2 SV=1 - [Q3TDD8_MOUSE]	25.78	8	11	11	13	6.39209
Q9CX86	Heterogeneous nuclear ribonucleoprotein A0 OS=Mus musculus GN=Hnrnpa0 PE=1 SV=1 - [ROA0_MOUSE]	19.67	1	3	5	8	9.30518
Q9CY58-2	Isoform 2 of Plasminogen activator inhibitor 1 RNA-binding protein OS=Mus musculus GN=Serbp1 - [PAIRB_MOUSE]	32.91	13	8	8	9	8.44092
Q3UZ39	Leucine-rich repeat flightless-interacting protein 1 OS=Mus musculus GN=Lrrfip1 PE=1 SV=2 - [LRRF1_MOUSE]	23.32	10	7	11	12	4.81787
B2RTP7	Krt2 protein OS=Mus musculus GN=Krt2 PE=2 SV=1 - [B2RTP7_MOUSE]	7.78	5	3	8	13	8.06006
A8ASF5	Acyltransferase OS=Mus musculus GN=Cpt1a PE=2 SV=1 - [A8ASF5_MOUSE]	14.62	5	10	10	10	8.68994
P01756	Ig heavy chain V region MOPC 104E OS=Mus musculus PE=1 SV=1 - [HVM12_MOUSE]	20.51	7	1	1	8	7.10791
A0A075B5U5	Immunoglobulin heavy variable V1-19 OS=Mus musculus GN=Ighv1-19 PE=4 SV=1 - [A0A075B5U5_MOUSE]	20.69	2	1	1	4	8.74854
Q8BMS1	Trifunctional enzyme subunit alpha, mitochondrial OS=Mus musculus GN=Hadha PE=1 SV=1 - [ECHA_MOUSE]	13.76	2	9	9	9	9.14404
Q60749	KH domain-containing, RNA-binding, signal transduction-associated protein 1 OS=Mus musculus GN=Khdrbs1 PE=1 SV=2 - [KHDR1_MOUSE]	11.96	5	3	4	9	8.71924
Q3TGG2	Ataxin-2-like protein OS=Mus musculus GN=Atxn2l PE=1 SV=1 - [Q3TGG2_MOUSE]	9.56	8	8	8	8	7.97217
Q8QZY1	Eukaryotic translation initiation factor 3 subunit L OS=Mus musculus GN=Eif3l PE=1 SV=1 - [EIF3L_MOUSE]	18.97	1	10	10	10	6.44287
Q3TTX0	Uncharacterized protein OS=Mus musculus GN=Matr3 PE=2 SV=1 - [Q3TTX0_MOUSE]	15.48	14	9	9	12	6.25244
Q00PI9	Heterogeneous nuclear ribonucleoprotein U-like protein 2 OS=Mus musculus GN=Hnrnpul2 PE=1 SV=2 - [HNRL2_MOUSE]	11.41	1	8	8	10	4.89404
Q497D7	Rpl30 protein OS=Mus musculus GN=Rpl30 PE=2 SV=1 - [Q497D7_MOUSE]	59.65	3	5	5	6	9.5542
Q3TF84	Uncharacterized protein OS=Mus musculus GN=Lrrc59 PE=2 SV=1 - [Q3TF84_MOUSE]	44.62	3	6	6	6	6.66846
P62806	Histone H4 OS=Mus musculus GN=Hist1h4a PE=1 SV=2 - [H4_MOUSE]	52.43	3	7	7	12	11.356
F7BGR7	Predicted gene 21992 OS=Mus musculus GN=Gm21992 PE=1 SV=1 - [F7BGR7_MOUSE]	18.03	13	1	8	9	7.29834
A0A0G2JGC1	Serine/threonine-protein phosphatase OS=Mus musculus GN=Ppp1cc PE=1 SV=1 - [A0A0G2JGC1_MOUSE]	27.11	9	1	7	8	5.96045
Q6NVF9	Cleavage and polyadenylation specificity factor subunit 6 OS=Mus musculus GN=Cpsf6 PE=1 SV=1 - [CPSF6_MOUSE]	14.7	5	6	6	7	7.15186
Q9CZX8	40S ribosomal protein S19 OS=Mus musculus GN=Rps19 PE=1 SV=3 - [RS19_MOUSE]	48.28	7	7	7	7	10.4038
P16546-2	Isoform 2 of Spectrin alpha chain, non-erythrocytic 1 OS=Mus musculus GN=Sptan1 - [SPTN1_MOUSE]	5.34	16	10	10	10	5.31299
A2AMW0	Capping protein (Actin filament) muscle Z-line, beta, isoform CRA_a OS=Mus musculus GN=Capzb PE=1 SV=1 - [A2AMW0_MOUSE]	26.15	11	8	8	9	6.91748
P14131	40S ribosomal protein S16 OS=Mus musculus GN=Rps16 PE=1 SV=4 - [RS16_MOUSE]	39.04	3	6	6	8	10.2134
D3YYM6	40S ribosomal protein S5 (Fragment) OS=Mus musculus GN=Rps5 PE=1 SV=1 - [D3YYM6_MOUSE]	42.31	4	8	8	9	9.5542
Q7TNC4-2	Isoform 2 of Putative RNA-binding protein Luc7-like 2 OS=Mus musculus GN=Luc7l2 - [LC7L2_MOUSE]	27.08	9	7	7	7	9.90576
Q8BH59	Calcium-binding mitochondrial carrier protein Aralar1 OS=Mus musculus GN=Slc25a12 PE=1 SV=1 - [CMC1_MOUSE]	17.28	2	6	10	11	8.25049
P63325	40S ribosomal protein S10 OS=Mus musculus GN=Rps10 PE=1 SV=1 - [RS10_MOUSE]	42.42	3	7	7	9	10.1548
Q3U5K8	Uncharacterized protein OS=Mus musculus GN=Ifit1 PE=2 SV=1 - [Q3U5K8_MOUSE]	22.25	14	9	9	10	7.51807
Q8K019-3	Isoform 3 of Bcl-2-associated transcription factor 1 OS=Mus musculus GN=Bclaf1 - [BCLF1_MOUSE]	14.3	12	9	9	10	10.0815
Q569Z6	Thyroid hormone receptor-associated protein 3 OS=Mus musculus GN=Thrap3 PE=1 SV=1 - [TR150_MOUSE]	10.62	9	10	10	10	10.1694
Q8CI43	Myosin light chain 6B OS=Mus musculus GN=Myl6b PE=1 SV=1 - [MYL6B_MOUSE]	20.77	1	3	4	7	5.52881
Q3TLL6	Uncharacterized protein OS=Mus musculus GN=Eif4a1 PE=2 SV=1 - [Q3TLL6_MOUSE]	29.4	13	9	9	9	5.52881
D3Z5M2	Polyadenylate-binding protein OS=Mus musculus GN=Gm10110 PE=3 SV=1 - [D3Z5M2_MOUSE]	21.79	12	7	10	10	9.49561
Q8VIJ6	Splicing factor, proline- and glutamine-rich OS=Mus musculus GN=Sfpq PE=1 SV=1 - [SFPQ_MOUSE]	11.44	5	6	7	8	9.43701
Q9CZK0	Uncharacterized protein (Fragment) OS=Mus musculus GN=Snx9 PE=2 SV=2 - [Q9CZK0_MOUSE]	23.66	3	7	7	7	8.45557
Q5F2E7	Nuclear fragile X mental retardation-interacting protein 2 OS=Mus musculus GN=Nufip2 PE=1 SV=1 - [NUFP2_MOUSE]	10.98	2	6	6	10	8.70459
Q8K2L4	Ddx21 protein (Fragment) OS=Mus musculus GN=Ddx21 PE=1 SV=1 - [Q8K2L4_MOUSE]	14.08	5	9	9	9	9.30518
O35295	Transcriptional activator protein Pur-beta OS=Mus musculus GN=Purb PE=1 SV=3 - [PURB_MOUSE]	29.01	3	6	6	6	5.42725
Q91VM5	RNA binding motif protein, X-linked-like-1 OS=Mus musculus GN=Rbmxl1 PE=1 SV=1 - [RMXL1_MOUSE]	18.56	6	7	7	7	9.99365
P47911	60S ribosomal protein L6 OS=Mus musculus GN=Rpl6 PE=1 SV=3 - [RL6_MOUSE]	26.01	3	7	7	7	10.6968
P97315	Cysteine and glycine-rich protein 1 OS=Mus musculus GN=Csrp1 PE=1 SV=3 - [CSRP1_MOUSE]	37.82	1	6	6	6	8.57275
P38647	Stress-70 protein, mitochondrial OS=Mus musculus GN=Hspa9 PE=1 SV=3 - [GRP75_MOUSE]	14.14	1	7	7	7	6.07471
Q921R2	40S ribosomal protein S13 OS=Mus musculus GN=Rps13 PE=1 SV=1 - [Q921R2_MOUSE]	38.57	3	6	6	7	10.7114
Q9DBG3	AP-2 complex subunit beta OS=Mus musculus GN=Ap2b1 PE=1 SV=1 - [AP2B1_MOUSE]	10.03	11	8	8	8	5.37646
Q8BFR5	Elongation factor Tu, mitochondrial OS=Mus musculus GN=Tufm PE=1 SV=1 - [EFTU_MOUSE]	16.59	8	6	7	7	7.56201
P60335	Poly(rC)-binding protein 1 OS=Mus musculus GN=Pcbp1 PE=1 SV=1 - [PCBP1_MOUSE]	20.79	1	5	6	6	7.09326
Q8BP92	Reticulocalbin-2 OS=Mus musculus GN=Rcn2 PE=1 SV=1 - [RCN2_MOUSE]	26.88	4	6	6	6	4.42432
B2CY77	Laminin receptor (Fragment) OS=Mus musculus GN=Rpsa PE=2 SV=1 - [B2CY77_MOUSE]	30.85	4	5	5	5	4.86865
Q80X50-2	Isoform 2 of Ubiquitin-associated protein 2-like OS=Mus musculus GN=Ubap2l - [UBP2L_MOUSE]	7.59	16	6	6	6	7.10791
G3UXT7	RNA-binding protein FUS (Fragment) OS=Mus musculus GN=Fus PE=1 SV=1 - [G3UXT7_MOUSE]	51.54	7	4	6	10	8.96826
V9GXQ2	Predicted gene 17087 OS=Mus musculus GN=Gm17087 PE=1 SV=1 - [V9GXQ2_MOUSE]	14.74	2	1	3	6	7.37158
Q8BH95	Enoyl-CoA hydratase, mitochondrial OS=Mus musculus GN=Echs1 PE=1 SV=1 - [ECHM_MOUSE]	23.1	2	5	5	6	8.48486
P68254-2	Isoform 2 of 14-3-3 protein theta OS=Mus musculus GN=Ywhaq - [1433T_MOUSE]	28.4	11	3	6	7	4.93213
A0A1B0GSK5	Reticulocalbin-3 (Fragment) OS=Mus musculus GN=Rcn3 PE=1 SV=1 - [A0A1B0GSK5_MOUSE]	37.1	6	6	6	7	4.70361
Q60932-2	Isoform Mt-VDAC1 of Voltage-dependent anion-selective channel protein 1 OS=Mus musculus GN=Vdac1 - [VDAC1_MOUSE]	23.32	6	4	5	6	8.54346
Q6PDM2	Serine/arginine-rich splicing factor 1 OS=Mus musculus GN=Srsf1 PE=1 SV=3 - [SRSF1_MOUSE]	29.03	5	7	7	8	10.3599
P56480	ATP synthase subunit beta, mitochondrial OS=Mus musculus GN=Atp5b PE=1 SV=2 - [ATPB_MOUSE]	17.39	1	7	7	7	5.33838
P01629	Ig kappa chain V-II region 2S1.3 OS=Mus musculus PE=1 SV=1 - [KV2A4_MOUSE]	37.5	2	2	2	11	7.94287
P53996-2	Isoform 2 of Cellular nucleic acid-binding protein OS=Mus musculus GN=Cnbp - [CNBP_MOUSE]	45.29	5	6	6	6	7.7085
Q3TA75	Uncharacterized protein (Fragment) OS=Mus musculus GN=Fxr2 PE=2 SV=1 - [Q3TA75_MOUSE]	15.73	3	5	7	7	6.90283
Q6PHZ1	Rpl17 protein OS=Mus musculus GN=Rpl17 PE=2 SV=1 - [Q6PHZ1_MOUSE]	24.46	5	4	4	5	10.1694
P17427	AP-2 complex subunit alpha-2 OS=Mus musculus GN=Ap2a2 PE=1 SV=2 - [AP2A2_MOUSE]	10.02	5	4	9	9	6.93213
P35550	rRNA 2'-O-methyltransferase fibrillarin OS=Mus musculus GN=Fbl PE=1 SV=2 - [FBRL_MOUSE]	21.41	4	6	6	6	10.2427
P70698	CTP synthase 1 OS=Mus musculus GN=Ctps1 PE=1 SV=2 - [PYRG1_MOUSE]	18.44	5	8	8	8	6.58057
P62918	60S ribosomal protein L8 OS=Mus musculus GN=Rpl8 PE=1 SV=2 - [RL8_MOUSE]	27.24	4	7	7	8	11.0337
Q91YK6	Rpl23a protein (Fragment) OS=Mus musculus GN=Rpl23a PE=2 SV=1 - [Q91YK6_MOUSE]	35.57	5	6	6	7	10.3892
Q9D6G1	Heterogeneous nuclear ribonucleoprotein A/B, isoform CRA_b OS=Mus musculus GN=Hnrnpab PE=2 SV=1 - [Q9D6G1_MOUSE]	17.03	6	4	5	6	6.41748
Q5RKP3	60S ribosomal protein L13 OS=Mus musculus GN=Rpl13 PE=2 SV=1 - [Q5RKP3_MOUSE]	18.1	4	4	4	6	9.979
Q99MR6-3	Isoform C of Serrate RNA effector molecule homolog OS=Mus musculus GN=Srrt - [SRRT_MOUSE]	7.06	8	6	6	6	5.92236
D3YVB4	40S ribosomal protein S15a (Fragment) OS=Mus musculus GN=Rps15a PE=1 SV=1 - [D3YVB4_MOUSE]	43.66	4	3	3	5	10.4331
Q3UXI9	Uncharacterized protein OS=Mus musculus GN=Ilf2 PE=2 SV=1 - [Q3UXI9_MOUSE]	27.95	2	8	8	8	5.13525
Q8BT15	Uncharacterized protein OS=Mus musculus GN=Lima1 PE=2 SV=1 - [Q8BT15_MOUSE]	16.36	5	7	7	8	5.97314
O70433	Four and a half LIM domains protein 2 OS=Mus musculus GN=Fhl2 PE=1 SV=1 - [FHL2_MOUSE]	25.09	1	6	6	6	7.29834
Q8VDM6-2	Isoform 2 of Heterogeneous nuclear ribonucleoprotein U-like protein 1 OS=Mus musculus GN=Hnrnpul1 - [HNRL1_MOUSE]	11.86	3	7	7	7	8.646
Q3UEK3	Eukaryotic translation initiation factor 3 subunit A (Fragment) OS=Mus musculus GN=Eif3a PE=2 SV=1 - [Q3UEK3_MOUSE]	16.54	6	10	10	10	7.62061
Q3TGI9	Uncharacterized protein OS=Mus musculus GN=Rsl1d1 PE=2 SV=1 - [Q3TGI9_MOUSE]	21.24	10	6	6	6	10.0669
Q8BN07	Serine/threonine-protein phosphatase (Fragment) OS=Mus musculus GN=Ppp2cb PE=2 SV=1 - [Q8BN07_MOUSE]	27.72	5	5	5	5	5.63037
Q6IRT4	Eukaryotic translation initiation factor 3 subunit F OS=Mus musculus GN=Eif3f PE=2 SV=1 - [Q6IRT4_MOUSE]	16.67	6	5	5	5	5.57959
D3Z3E8	Putative helicase MOV-10 OS=Mus musculus GN=Mov10 PE=1 SV=1 - [D3Z3E8_MOUSE]	7.47	7	7	7	7	8.98291
Q6A0A9	Constitutive coactivator of PPAR-gamma-like protein 1 OS=Mus musculus GN=FAM120A PE=1 SV=2 - [F120A_MOUSE]	10.88	3	9	9	9	8.92432
Q3TTN3	Uncharacterized protein OS=Mus musculus GN=Vdac3 PE=2 SV=1 - [Q3TTN3_MOUSE]	15.19	5	2	3	4	8.66064
A0A0A0MQG2	Spectrin beta chain, non-erythrocytic 1 (Fragment) OS=Mus musculus GN=Sptbn1 PE=1 SV=1 - [A0A0A0MQG2_MOUSE]	4.59	15	8	8	8	5.43994
Q99KG3-2	Isoform 2 of RNA-binding protein 10 OS=Mus musculus GN=Rbm10 - [RBM10_MOUSE]	9.38	6	6	7	7	6.69775
P11499	Heat shock protein HSP 90-beta OS=Mus musculus GN=Hsp90ab1 PE=1 SV=3 - [HS90B_MOUSE]	14.36	26	8	9	9	5.03369
Q9EPU0-2	Isoform 2 of Regulator of nonsense transcripts 1 OS=Mus musculus GN=Upf1 - [RENT1_MOUSE]	8.89	2	8	8	8	6.68311
D3YWT1	Heterogeneous nuclear ribonucleoprotein H3 OS=Mus musculus GN=Hnrnph3 PE=1 SV=1 - [D3YWT1_MOUSE]	22.96	14	6	7	7	6.87354
G3UX26	Voltage-dependent anion-selective channel protein 2 OS=Mus musculus GN=Vdac2 PE=1 SV=1 - [G3UX26_MOUSE]	24.73	5	5	5	5	7.57666
E9Q3E2	Synaptopodin OS=Mus musculus GN=Synpo PE=1 SV=1 - [E9Q3E2_MOUSE]	5.55	7	6	6	6	9.64209
A0JLT5	Mybbp1a protein (Fragment) OS=Mus musculus GN=Mybbp1a PE=2 SV=1 - [A0JLT5_MOUSE]	9.63	3	9	9	9	7.18115
Q8BX02	KN motif and ankyrin repeat domain-containing protein 2 OS=Mus musculus GN=Kank2 PE=1 SV=1 - [KANK2_MOUSE]	8.42	2	6	6	6	5.5542
P63101	14-3-3 protein zeta/delta OS=Mus musculus GN=Ywhaz PE=1 SV=1 - [1433Z_MOUSE]	20.41	6	2	4	5	4.79248
P67984	60S ribosomal protein L22 OS=Mus musculus GN=Rpl22 PE=1 SV=2 - [RL22_MOUSE]	39.06	1	3	3	3	9.18799
X5J4N8	IgM heavy chain VDJ region (Fragment) OS=Mus musculus PE=2 SV=1 - [X5J4N8_MOUSE]	22.22	24	2	2	4	7.26904
Q5SUT0	RNA-binding protein EWS OS=Mus musculus GN=Ewsr1 PE=1 SV=1 - [Q5SUT0_MOUSE]	13.75	8	6	6	6	9.37842
Q3UFZ6	Uncharacterized protein (Fragment) OS=Mus musculus GN=Caprin1 PE=2 SV=1 - [Q3UFZ6_MOUSE]	20.18	4	6	6	6	4.75439
P28301	Protein-lysine 6-oxidase OS=Mus musculus GN=Lox PE=1 SV=1 - [LYOX_MOUSE]	14.84	6	4	4	4	8.42627
P62082	40S ribosomal protein S7 OS=Mus musculus GN=Rps7 PE=2 SV=1 - [RS7_MOUSE]	45.36	2	6	6	6	10.0962
B1ARA5	60S ribosomal protein L26 OS=Mus musculus GN=Rpl26 PE=1 SV=1 - [B1ARA5_MOUSE]	17.48	4	5	5	7	10.5503
A0A0N4SV66	Histone H2A OS=Mus musculus GN=H2afj PE=1 SV=1 - [A0A0N4SV66_MOUSE]	27.78	16	1	3	4	11.019
A0A0G2JES3	60S ribosomal protein L9 (Fragment) OS=Mus musculus GN=Rpl9 PE=1 SV=1 - [A0A0G2JES3_MOUSE]	25.13	8	5	5	6	9.90576
Q9CYB9	Uncharacterized protein OS=Mus musculus GN=Ssb PE=2 SV=1 - [Q9CYB9_MOUSE]	14.96	8	4	5	5	9.75928
Q9Z130	Heterogeneous nuclear ribonucleoprotein D-like OS=Mus musculus GN=Hnrnpdl PE=1 SV=1 - [HNRDL_MOUSE]	11.3	6	2	4	5	7.31299
P27659	60S ribosomal protein L3 OS=Mus musculus GN=Rpl3 PE=1 SV=3 - [RL3_MOUSE]	21.34	9	7	7	8	10.2134
Q14C53	Solute carrier family 39 (Zinc transporter), member 7 OS=Mus musculus GN=Slc39a7 PE=2 SV=1 - [Q14C53_MOUSE]	11.34	2	3	3	4	6.87354
B2RQQ7	CDC42 binding protein kinase beta OS=Mus musculus GN=Cdc42bpb PE=2 SV=1 - [B2RQQ7_MOUSE]	4.2	14	6	6	6	6.45557
F6QCI0	TATA-box-binding protein-associated factor 15 (Fragment) OS=Mus musculus GN=Taf15 PE=1 SV=1 - [F6QCI0_MOUSE]	21.6	3	2	4	4	9.53955
P17426-2	Isoform B of AP-2 complex subunit alpha-1 OS=Mus musculus GN=Ap2a1 - [AP2A1_MOUSE]	7.96	4	3	8	8	7.66455
Q8BLV4	Uncharacterized protein (Fragment) OS=Mus musculus GN=Lrrfip1 PE=2 SV=2 - [Q8BLV4_MOUSE]	20.64	8	1	5	5	5.36377
Q3UDF8	Uncharacterized protein OS=Mus musculus GN=Eif2s3x PE=2 SV=1 - [Q3UDF8_MOUSE]	19.69	9	6	6	6	8.27979
Q9CSN9	Uncharacterized protein (Fragment) OS=Mus musculus GN=Rps23 PE=2 SV=1 - [Q9CSN9_MOUSE]	24.06	5	4	4	4	10.3892
P97855	Ras GTPase-activating protein-binding protein 1 OS=Mus musculus GN=G3bp1 PE=1 SV=1 - [G3BP1_MOUSE]	23.44	3	8	8	8	5.59229
Q497W9	DEAH (Asp-Glu-Ala-His) box polypeptide 15 OS=Mus musculus GN=Dhx15 PE=1 SV=1 - [Q497W9_MOUSE]	10.81	6	7	7	7	7.29834
B1AU25	Apoptosis-inducing factor 1, mitochondrial OS=Mus musculus GN=Aifm1 PE=1 SV=1 - [B1AU25_MOUSE]	11.51	4	5	5	5	9.11475
Q80YR5	Scaffold attachment factor B2 OS=Mus musculus GN=Safb2 PE=1 SV=2 - [SAFB2_MOUSE]	8.48	10	6	6	6	6.37939
Q7TN20	Ythdf3 protein (Fragment) OS=Mus musculus GN=Ythdf3 PE=2 SV=1 - [Q7TN20_MOUSE]	11.63	6	3	4	4	9.5835
Q91YK1	Slc25a13 protein OS=Mus musculus GN=Slc25a13 PE=2 SV=1 - [Q91YK1_MOUSE]	13.69	3	1	5	6	9.18799
Q6ZWX6	Eukaryotic translation initiation factor 2 subunit 1 OS=Mus musculus GN=Eif2s1 PE=1 SV=3 - [IF2A_MOUSE]	20.63	2	5	5	5	5.08447
P46935	E3 ubiquitin-protein ligase NEDD4 OS=Mus musculus GN=Nedd4 PE=1 SV=3 - [NEDD4_MOUSE]	7.22	7	5	5	5	5.26221
Q9D8E6	60S ribosomal protein L4 OS=Mus musculus GN=Rpl4 PE=1 SV=3 - [RL4_MOUSE]	11.69	2	4	4	4	11.0044
A0A1D5RLW5	60S ribosomal protein L18a OS=Mus musculus GN=Rpl18a PE=1 SV=1 - [A0A1D5RLW5_MOUSE]	36.73	8	5	5	5	10.8872
Q8BTQ1	ELAV-like protein (Fragment) OS=Mus musculus GN=Elavl1 PE=2 SV=1 - [Q8BTQ1_MOUSE]	22.62	7	4	4	5	9.5542
Q99L45	Eukaryotic translation initiation factor 2 subunit 2 OS=Mus musculus GN=Eif2s2 PE=1 SV=1 - [IF2B_MOUSE]	22.96	2	6	6	6	5.79541
Q925I1-2	Isoform 2 of ATPase family AAA domain-containing protein 3 OS=Mus musculus GN=Atad3 - [ATAD3_MOUSE]	8.79	4	5	5	5	9.5249
Q80VD1	Protein FAM98B OS=Mus musculus GN=Fam98b PE=1 SV=1 - [FA98B_MOUSE]	11.42	2	4	4	4	8.49951
P68040	Receptor of activated protein C kinase 1 OS=Mus musculus GN=Rack1 PE=1 SV=3 - [RACK1_MOUSE]	41.96	1	9	9	9	7.69385
P62983	Ubiquitin-40S ribosomal protein S27a OS=Mus musculus GN=Rps27a PE=1 SV=2 - [RS27A_MOUSE]	24.36	19	3	3	4	9.64209
D9J2Z9	ENH isoform 1b OS=Mus musculus GN=Pdlim5 PE=1 SV=1 - [D9J2Z9_MOUSE]	12.45	9	5	5	5	7.86963
O70569	Ribosomal protein S14 OS=Mus musculus GN=rps14 PE=3 SV=1 - [O70569_MOUSE]	36.42	5	4	4	5	10.1255
F8WHM5	Golgi apparatus protein 1 (Fragment) OS=Mus musculus GN=Glg1 PE=1 SV=1 - [F8WHM5_MOUSE]	7.65	4	7	7	7	6.93213
Q91W50	Cold shock domain-containing protein E1 OS=Mus musculus GN=Csde1 PE=1 SV=1 - [CSDE1_MOUSE]	9.65	12	6	6	6	6.3667
Q8BGH2	Sorting and assembly machinery component 50 homolog OS=Mus musculus GN=Samm50 PE=1 SV=1 - [SAM50_MOUSE]	14.29	1	6	6	7	6.80029
P18760	Cofilin-1 OS=Mus musculus GN=Cfl1 PE=1 SV=3 - [COF1_MOUSE]	33.73	4	4	4	4	8.08936
Q9CT23	Uncharacterized protein (Fragment) OS=Mus musculus GN=Eif3e PE=2 SV=1 - [Q9CT23_MOUSE]	17.3	2	6	6	6	6.02393
B1AXW5	Peroxiredoxin-1 (Fragment) OS=Mus musculus GN=Prdx1 PE=1 SV=8 - [B1AXW5_MOUSE]	27.81	7	5	5	5	7.32764
Q9CQF3	Cleavage and polyadenylation specificity factor subunit 5 OS=Mus musculus GN=Nudt21 PE=1 SV=1 - [CPSF5_MOUSE]	26.43	5	5	5	6	8.82178
P43274	Histone H1.4 OS=Mus musculus GN=Hist1h1e PE=1 SV=2 - [H14_MOUSE]	15.07	3	1	4	4	11.1069
Q3V1M8	Uncharacterized protein OS=Mus musculus GN=Hdlbp PE=2 SV=1 - [Q3V1M8_MOUSE]	5.13	8	6	6	6	6.87354
G3UWR2	GRB10-interacting GYF protein 2 OS=Mus musculus GN=Gigyf2 PE=1 SV=1 - [G3UWR2_MOUSE]	5.44	8	4	4	4	5.42725
A2BDX2	Dolichol-phosphate mannosyltransferase subunit 1 OS=Mus musculus GN=Dpm1 PE=1 SV=1 - [A2BDX2_MOUSE]	27.88	3	4	4	4	9.30518
O70194	Eukaryotic translation initiation factor 3 subunit D OS=Mus musculus GN=Eif3d PE=1 SV=2 - [EIF3D_MOUSE]	10.4	1	5	5	5	6.04932
P63276	40S ribosomal protein S17 OS=Mus musculus GN=Rps17 PE=1 SV=2 - [RS17_MOUSE]	40.74	3	4	4	4	9.84717
Q91VG6	MICOS complex subunit (Fragment) OS=Mus musculus GN=Chchd3 PE=2 SV=1 - [Q91VG6_MOUSE]	25.13	6	4	4	4	8.5874
A2AKV1	ATP synthase subunit gamma, mitochondrial (Fragment) OS=Mus musculus GN=Atp5c1 PE=1 SV=1 - [A2AKV1_MOUSE]	28.57	9	4	4	6	9.89111
O55201-2	Isoform 2 of Transcription elongation factor SPT5 OS=Mus musculus GN=Supt5h - [SPT5H_MOUSE]	7.32	2	5	5	5	7.15186
Q8VC94	Rpl11 protein OS=Mus musculus GN=Rpl11 PE=2 SV=1 - [Q8VC94_MOUSE]	18.56	5	4	4	4	9.80322
Q3U3X7	Uncharacterized protein OS=Mus musculus GN=Trim25 PE=2 SV=1 - [Q3U3X7_MOUSE]	10.25	6	5	5	5	8.38232
P62830	60S ribosomal protein L23 OS=Mus musculus GN=Rpl23 PE=1 SV=1 - [RL23_MOUSE]	27.14	2	3	3	4	10.5063
P62259	14-3-3 protein epsilon OS=Mus musculus GN=Ywhae PE=1 SV=1 - [1433E_MOUSE]	16.08	5	2	4	5	4.7417
Q3TW40	Uncharacterized protein OS=Mus musculus GN=Hnrnpm PE=2 SV=1 - [Q3TW40_MOUSE]	7.39	10	4	4	5	8.74854
P15864	Histone H1.2 OS=Mus musculus GN=Hist1h1c PE=1 SV=2 - [H12_MOUSE]	15.57	5	1	4	4	11.0044
I7HLV2	60S ribosomal protein L10 (Fragment) OS=Mus musculus GN=Rpl10 PE=1 SV=1 - [I7HLV2_MOUSE]	20.9	6	4	4	5	10.0083
P0C0S6	Histone H2A.Z OS=Mus musculus GN=H2afz PE=1 SV=2 - [H2AZ_MOUSE]	31.25	8	2	4	4	10.5796
Q1WWK3	Hist1h1b protein (Fragment) OS=Mus musculus GN=Hist1h1b PE=2 SV=1 - [Q1WWK3_MOUSE]	14.86	2	4	4	4	10.9165
P61982	14-3-3 protein gamma OS=Mus musculus GN=Ywhag PE=1 SV=2 - [1433G_MOUSE]	14.57	8	1	4	5	4.89404
Q3TGW0	Uncharacterized protein OS=Mus musculus GN=Actr3 PE=2 SV=1 - [Q3TGW0_MOUSE]	17.94	11	5	5	5	5.92236
P11983-2	Isoform 2 of T-complex protein 1 subunit alpha OS=Mus musculus GN=Tcp1 - [TCPA_MOUSE]	7.89	11	4	4	4	6.41748
A1L0X5	Krt78 protein (Fragment) OS=Mus musculus GN=Krt78 PE=2 SV=1 - [A1L0X5_MOUSE]	2.85	5	2	2	4	6.30322
Q91V61-2	Isoform 2 of Sideroflexin-3 OS=Mus musculus GN=Sfxn3 - [SFXN3_MOUSE]	21.53	3	5	5	5	9.45166
Q922J9	Fatty acyl-CoA reductase 1 OS=Mus musculus GN=Far1 PE=1 SV=1 - [FACR1_MOUSE]	8.54	7	4	4	4	9.18799
Q9QZD9	Eukaryotic translation initiation factor 3 subunit I OS=Mus musculus GN=Eif3i PE=1 SV=1 - [EIF3I_MOUSE]	24	4	5	5	5	5.64307
Q3TWV4	AP-2 complex subunit mu OS=Mus musculus GN=Ap2m1 PE=1 SV=1 - [Q3TWV4_MOUSE]	18.48	5	6	6	6	9.53955
Q3TJD7	PDZ and LIM domain protein 7 OS=Mus musculus GN=Pdlim7 PE=1 SV=1 - [PDLI7_MOUSE]	15.54	5	5	5	7	8.47021
Q9DBE8	Alpha-1,3/1,6-mannosyltransferase ALG2 OS=Mus musculus GN=Alg2 PE=1 SV=2 - [ALG2_MOUSE]	15.9	2	5	5	5	7.97217
P62754	40S ribosomal protein S6 OS=Mus musculus GN=Rps6 PE=1 SV=1 - [RS6_MOUSE]	16.06	3	4	4	4	10.8433
Q6GQT3	2010300C02Rik protein OS=Mus musculus GN=2010300C02Rik PE=2 SV=1 - [Q6GQT3_MOUSE]	0.96	2	1	2	5	5.65576
Q3TFP0	Serine/arginine-rich-splicing factor 10 OS=Mus musculus GN=Srsf10 PE=1 SV=1 - [Q3TFP0_MOUSE]	18.13	8	3	3	3	10.3306
Q6ZWN5	40S ribosomal protein S9 OS=Mus musculus GN=Rps9 PE=1 SV=3 - [RS9_MOUSE]	13.92	7	4	4	4	10.6528
Q61029-3	Isoform Epsilon of Lamina-associated polypeptide 2, isoforms beta/delta/epsilon/gamma OS=Mus musculus GN=Tmpo - [LAP2B_MOUSE]	13.83	10	3	4	4	9.21729
A7UAK4	6-phosphofructo-2-kinase/fructose-2, 6-biphosphatase 3 splice variant 1 OS=Mus musculus GN=Pfkfb3 PE=1 SV=1 - [A7UAK4_MOUSE]	16.23	29	6	6	6	7.91357
Q99JY0	Trifunctional enzyme subunit beta, mitochondrial OS=Mus musculus GN=Hadhb PE=1 SV=1 - [ECHB_MOUSE]	12	2	3	3	3	9.37842
Q8CAS9-2	Isoform 2 of Poly [ADP-ribose] polymerase 9 OS=Mus musculus GN=Parp9 - [PARP9_MOUSE]	6.63	4	5	5	5	6.75635
P62281	40S ribosomal protein S11 OS=Mus musculus GN=Rps11 PE=1 SV=3 - [RS11_MOUSE]	41.14	6	6	6	6	10.3013
O88342	WD repeat-containing protein 1 OS=Mus musculus GN=Wdr1 PE=1 SV=3 - [WDR1_MOUSE]	13.04	8	6	6	7	6.59521
P61358	60S ribosomal protein L27 OS=Mus musculus GN=Rpl27 PE=1 SV=2 - [RL27_MOUSE]	43.38	3	5	5	6	10.5649
A0A0G2JEU1	Aldehyde dehydrogenase, mitochondrial OS=Mus musculus GN=Aldh2 PE=1 SV=1 - [A0A0G2JEU1_MOUSE]	9.55	12	3	4	4	7.38623
Q8BK72	28S ribosomal protein S27, mitochondrial OS=Mus musculus GN=Mrps27 PE=1 SV=2 - [RT27_MOUSE]	13.01	3	5	5	5	5.50342
Q921M3-2	Isoform 2 of Splicing factor 3B subunit 3 OS=Mus musculus GN=Sf3b3 - [SF3B3_MOUSE]	4.1	2	4	4	4	5.5415
Q8BUM1	Uncharacterized protein OS=Mus musculus GN=Tardbp PE=2 SV=1 - [Q8BUM1_MOUSE]	12.62	19	3	3	3	6.99072
Q3U962	Collagen alpha-2(V) chain OS=Mus musculus GN=Col5a2 PE=1 SV=1 - [CO5A2_MOUSE]	4.41	2	5	5	5	6.69775
Q14C51	Pentatricopeptide repeat domain-containing protein 3, mitochondrial OS=Mus musculus GN=Ptcd3 PE=1 SV=2 - [PTCD3_MOUSE]	8.47	5	4	4	4	5.88428
O70503	Very-long-chain 3-oxoacyl-CoA reductase OS=Mus musculus GN=Hsd17b12 PE=1 SV=1 - [DHB12_MOUSE]	25	4	6	6	6	9.5249
Q3UDJ2	Uncharacterized protein OS=Mus musculus GN=Sgpl1 PE=2 SV=1 - [Q3UDJ2_MOUSE]	8.63	6	4	4	4	9.1001
Q3UKJ7-2	Isoform 2 of WD40 repeat-containing protein SMU1 OS=Mus musculus GN=Smu1 - [SMU1_MOUSE]	15.96	2	4	4	4	6.65381
Q9Z1X4	Interleukin enhancer-binding factor 3 OS=Mus musculus GN=Ilf3 PE=1 SV=2 - [ILF3_MOUSE]	8.02	7	4	4	4	8.76318
A0A1L1SQA8	40S ribosomal protein S25 OS=Mus musculus GN=Rps25 PE=1 SV=1 - [A0A1L1SQA8_MOUSE]	30.11	2	3	3	3	9.99365
P14115	60S ribosomal protein L27a OS=Mus musculus GN=Rpl27a PE=1 SV=5 - [RL27A_MOUSE]	21.62	1	3	3	3	11.1216
A0A1Y7VJK6	Secreted frizzled-related sequence protein 4 (Fragment) OS=Mus musculus GN=Sfrp4 PE=4 SV=1 - [A0A1Y7VJK6_MOUSE]	20.79	4	3	3	3	7.31299
Q8VHX6-2	Isoform 2 of Filamin-C OS=Mus musculus GN=Flnc - [FLNC_MOUSE]	2.01	3	1	4	4	5.94775
P52480	Pyruvate kinase PKM OS=Mus musculus GN=Pkm PE=1 SV=4 - [KPYM_MOUSE]	10.36	9	4	4	4	7.47412
P49813	Tropomodulin-1 OS=Mus musculus GN=Tmod1 PE=1 SV=2 - [TMOD1_MOUSE]	15.04	5	3	4	4	5.09717
Q3TF25	Uncharacterized protein OS=Mus musculus GN=Atp5o PE=2 SV=1 - [Q3TF25_MOUSE]	16.43	5	3	3	3	9.89111
Q91YR1	Twinfilin-1 OS=Mus musculus GN=Twf1 PE=1 SV=2 - [TWF1_MOUSE]	12.29	1	3	3	3	6.66846
O09167	60S ribosomal protein L21 OS=Mus musculus GN=Rpl21 PE=1 SV=3 - [RL21_MOUSE]	16.25	3	2	2	3	10.4917
A0A0G2JG00	Far upstream element-binding protein 1 OS=Mus musculus GN=Fubp1 PE=1 SV=1 - [A0A0G2JG00_MOUSE]	6.88	11	3	3	3	8.44092
Q8BL97-3	Isoform 3 of Serine/arginine-rich splicing factor 7 OS=Mus musculus GN=Srsf7 - [SRSF7_MOUSE]	32.48	5	4	5	5	9.46631
Q5DTS4	MKIAA4015 protein (Fragment) OS=Mus musculus GN=Rbm6 PE=2 SV=1 - [Q5DTS4_MOUSE]	3.52	5	3	4	4	6.03662
Q8VE92	RNA-binding protein 4B OS=Mus musculus GN=Rbm4b PE=1 SV=1 - [RBM4B_MOUSE]	13.45	6	1	5	5	6.7417
Q6NV83-3	Isoform 3 of U2 snRNP-associated SURP motif-containing protein OS=Mus musculus GN=U2surp - [SR140_MOUSE]	4.77	3	4	4	4	8.35303
P60867	40S ribosomal protein S20 OS=Mus musculus GN=Rps20 PE=1 SV=1 - [RS20_MOUSE]	19.33	1	2	2	3	9.93506
Q3UX10	Tubulin alpha chain-like 3 OS=Mus musculus GN=Tubal3 PE=2 SV=2 - [TBAL3_MOUSE]	7.4	1	1	3	4	5.57959
Q3U868	Poly [ADP-ribose] polymerase (Fragment) OS=Mus musculus GN=Parp1 PE=2 SV=1 - [Q3U868_MOUSE]	3.8	9	3	3	3	9.02686
Q3THA0	Eukaryotic translation initiation factor 3 subunit G OS=Mus musculus GN=Eif3g PE=2 SV=1 - [Q3THA0_MOUSE]	11.25	2	3	3	3	5.89697
Q61249	Immunoglobulin-binding protein 1 OS=Mus musculus GN=Igbp1 PE=1 SV=1 - [IGBP1_MOUSE]	12.35	3	4	4	4	6.17627
A0A286YEB7	40S ribosomal protein S24 OS=Mus musculus GN=Rps24 PE=1 SV=1 - [A0A286YEB7_MOUSE]	33.05	9	4	4	5	10.77
Q3TF69	Uncharacterized protein OS=Mus musculus GN=Pcbp2 PE=2 SV=1 - [Q3TF69_MOUSE]	19.42	10	3	4	4	6.68311
Q91VA7	Isocitrate dehydrogenase [NAD] subunit, mitochondrial OS=Mus musculus GN=Idh3b PE=1 SV=1 - [Q91VA7_MOUSE]	9.38	2	4	4	4	8.60205
A2AW05	FACT complex subunit SSRP1 (Fragment) OS=Mus musculus GN=Ssrp1 PE=1 SV=1 - [A2AW05_MOUSE]	5.46	4	3	3	3	6.03662
Q9JI10-2	Isoform 2 of Serine/threonine-protein kinase 3 OS=Mus musculus GN=Stk3 - [STK3_MOUSE]	11.48	4	4	4	4	4.99561
P42669	Transcriptional activator protein Pur-alpha OS=Mus musculus GN=Pura PE=1 SV=1 - [PURA_MOUSE]	18.07	2	3	3	4	6.44287
F6ZV59	Heterogeneous nuclear ribonucleoprotein D0 (Fragment) OS=Mus musculus GN=Hnrnpd PE=1 SV=1 - [F6ZV59_MOUSE]	12.04	11	1	3	4	9.5249
D3Z3F1	Pre-mRNA 3'-end-processing factor FIP1 (Fragment) OS=Mus musculus GN=Fip1l1 PE=1 SV=2 - [D3Z3F1_MOUSE]	9.91	5	3	3	3	4.7417
Q9JIK9	28S ribosomal protein S34, mitochondrial OS=Mus musculus GN=Mrps34 PE=1 SV=1 - [RT34_MOUSE]	13.3	1	3	3	3	10.4331
Q922Q1	Mitochondrial amidoxime reducing component 2 OS=Mus musculus GN=Marc2 PE=1 SV=1 - [MARC2_MOUSE]	9.47	1	3	3	3	8.67529
P59999	Actin-related protein 2/3 complex subunit 4 OS=Mus musculus GN=Arpc4 PE=1 SV=3 - [ARPC4_MOUSE]	16.07	6	3	3	3	8.42627
D3Z315	Coatomer subunit epsilon (Fragment) OS=Mus musculus GN=Cope PE=1 SV=1 - [D3Z315_MOUSE]	12.78	5	2	2	3	4.70361
Q02257	Junction plakoglobin OS=Mus musculus GN=Jup PE=1 SV=3 - [PLAK_MOUSE]	5.1	5	3	3	3	6.13818
A2AJ72	Far upstream element (FUSE)-binding protein 3 OS=Mus musculus GN=Fubp3 PE=1 SV=1 - [A2AJ72_MOUSE]	11.95	8	5	5	5	8.27979
Q9WVS5	Chaperonin containing TCP-1 theta subunit OS=Mus musculus GN=Cctq PE=3 SV=1 - [Q9WVS5_MOUSE]	5.67	11	3	3	3	5.61768
Q3V2N5	Uncharacterized protein OS=Mus musculus GN=Sntb2 PE=2 SV=1 - [Q3V2N5_MOUSE]	6.92	3	3	3	3	8.80713
Q99K48-2	Isoform 2 of Non-POU domain-containing octamer-binding protein OS=Mus musculus GN=Nono - [NONO_MOUSE]	15.53	9	3	4	4	9.59814
P21956-2	Isoform 2 of Lactadherin OS=Mus musculus GN=Mfge8 - [MFGM_MOUSE]	9.39	3	3	3	3	7.04932
A0A171KXD3	Protein arginine N-methyltransferase 1 OS=Mus musculus GN=Prmt1 PE=1 SV=1 - [A0A171KXD3_MOUSE]	11.95	15	3	3	3	6.18896
E9QAT0	Synaptic functional regulator FMR1 OS=Mus musculus GN=Fmr1 PE=1 SV=1 - [E9QAT0_MOUSE]	9.68	24	3	5	5	8.52881
Q921V3	Nitrogen fixation gene 1 (S. cerevisiae) OS=Mus musculus GN=Nfs1 PE=2 SV=1 - [Q921V3_MOUSE]	8.28	4	3	3	3	8.32373
Q64339	Ubiquitin-like protein ISG15 OS=Mus musculus GN=Isg15 PE=1 SV=4 - [ISG15_MOUSE]	26.71	1	3	3	3	7.89893
Q3THW7	Eukaryotic translation initiation factor 3 subunit H OS=Mus musculus GN=Eif3h PE=2 SV=1 - [Q3THW7_MOUSE]	21.59	5	6	6	6	6.53662
Q80X90	Filamin-B OS=Mus musculus GN=Flnb PE=1 SV=3 - [FLNB_MOUSE]	1.11	1	1	3	3	5.70654
Q5RKP4	Dolichyl-diphosphooligosaccharide--protein glycosyltransferase subunit 1 (Fragment) OS=Mus musculus GN=Rpn1 PE=2 SV=1 - [Q5RKP4_MOUSE]	11.37	6	5	5	5	6.45557
Q9QZQ8-2	Isoform 1 of Core histone macro-H2A.1 OS=Mus musculus GN=H2afy - [H2AY_MOUSE]	17.07	3	4	4	4	9.83252
Q5SYD0	Unconventional myosin-Id OS=Mus musculus GN=Myo1d PE=1 SV=1 - [MYO1D_MOUSE]	5.17	5	5	5	5	9.40771
Q9Z204-4	Isoform 4 of Heterogeneous nuclear ribonucleoproteins C1/C2 OS=Mus musculus GN=Hnrnpc - [HNRPC_MOUSE]	15.75	6	4	4	4	5.08447
Q91WT8-2	Isoform 2 of RNA-binding protein 47 OS=Mus musculus GN=Rbm47 - [RBM47_MOUSE]	10.61	4	3	3	3	6.65381
F2Z455	Four and a half LIM domains protein 3 OS=Mus musculus GN=Fhl3 PE=1 SV=1 - [F2Z455_MOUSE]	7.5	2	2	2	2	6.34131
F8WJG3	Transformer-2 protein homolog beta OS=Mus musculus GN=Tra2b PE=1 SV=1 - [F8WJG3_MOUSE]	13.3	3	1	2	2	10.1548
Q8JZU2	Tricarboxylate transport protein, mitochondrial OS=Mus musculus GN=Slc25a1 PE=1 SV=1 - [TXTP_MOUSE]	9.32	2	3	3	3	9.89111
Q61833	Ribophorin OS=Mus musculus GN=Rpn2 PE=2 SV=1 - [Q61833_MOUSE]	6.26	4	2	2	2	5.80811
Q3UMV5	Uncharacterized protein OS=Mus musculus GN=Mrps9 PE=2 SV=1 - [Q3UMV5_MOUSE]	13.06	7	3	3	4	7.54736
Q9DBR0	A-kinase anchor protein 8 OS=Mus musculus GN=Akap8 PE=1 SV=1 - [AKAP8_MOUSE]	8.15	1	4	4	4	5.13525
Q3U343	Uncharacterized protein OS=Mus musculus GN=Zfp622 PE=2 SV=1 - [Q3U343_MOUSE]	6.3	3	2	2	3	6.21436
A0A1B0GSA8	60S ribosomal protein L18 (Fragment) OS=Mus musculus GN=Rpl18 PE=1 SV=1 - [A0A1B0GSA8_MOUSE]	19.05	9	2	2	2	11.7954
Q61033	Lamina-associated polypeptide 2, isoforms alpha/zeta OS=Mus musculus GN=Tmpo PE=1 SV=4 - [LAP2A_MOUSE]	9.24	2	3	4	5	8.04541
Q3U8D6	Uncharacterized protein (Fragment) OS=Mus musculus GN=Ythdf1 PE=2 SV=1 - [Q3U8D6_MOUSE]	25.84	7	1	2	2	9.43701
Q920Q6-3	Isoform 3 of RNA-binding protein Musashi homolog 2 OS=Mus musculus GN=Msi2 - [MSI2H_MOUSE]	10.99	6	2	2	2	9.1001
P62827	GTP-binding nuclear protein Ran OS=Mus musculus GN=Ran PE=1 SV=3 - [RAN_MOUSE]	14.81	4	3	3	3	7.48877
P63037	DnaJ homolog subfamily A member 1 OS=Mus musculus GN=Dnaja1 PE=1 SV=1 - [DNJA1_MOUSE]	8.06	9	3	3	3	7.07861
Q04750	DNA topoisomerase 1 OS=Mus musculus GN=Top1 PE=1 SV=2 - [TOP1_MOUSE]	3.78	3	3	3	3	9.33447
Q3UZ27	Uncharacterized protein OS=Mus musculus GN=Aldh18a1 PE=2 SV=1 - [Q3UZ27_MOUSE]	4.55	5	3	3	3	8.54346
A0A0G2JDW7	40S ribosomal protein S27 (Fragment) OS=Mus musculus GN=Rps27 PE=1 SV=1 - [A0A0G2JDW7_MOUSE]	23.17	4	1	2	2	9.45166
P83882	60S ribosomal protein L36a OS=Mus musculus GN=Rpl36a PE=1 SV=2 - [RL36A_MOUSE]	16.04	1	2	2	2	10.5796
Q8BK67	Protein RCC2 OS=Mus musculus GN=Rcc2 PE=1 SV=1 - [RCC2_MOUSE]	11.15	2	5	5	5	8.71924
Q3UKH3	Uncharacterized protein OS=Mus musculus GN=Acaa2 PE=2 SV=1 - [Q3UKH3_MOUSE]	6.05	1	2	2	2	8.25049
Q3UQU5	Uncharacterized protein (Fragment) OS=Mus musculus GN=Sf3b2 PE=2 SV=1 - [Q3UQU5_MOUSE]	6.17	7	5	5	5	8.33838
Q6ZWY3	40S ribosomal protein S27-like OS=Mus musculus GN=Rps27l PE=1 SV=3 - [RS27L_MOUSE]	22.62	4	1	2	3	9.45166
P80314	T-complex protein 1 subunit beta OS=Mus musculus GN=Cct2 PE=1 SV=4 - [TCPB_MOUSE]	5.98	2	2	2	2	6.40479
F6XWD4	Protein phosphatase 1 regulatory subunit 12C (Fragment) OS=Mus musculus GN=Ppp1r12c PE=1 SV=1 - [F6XWD4_MOUSE]	6.25	3	4	4	4	5.97314
O88736	3-keto-steroid reductase OS=Mus musculus GN=Hsd17b7 PE=1 SV=1 - [DHB7_MOUSE]	8.68	2	2	2	2	6.72705
P43275	Histone H1.1 OS=Mus musculus GN=Hist1h1a PE=1 SV=2 - [H11_MOUSE]	8.92	1	1	3	3	10.9312
Q99JX4	Eukaryotic translation initiation factor 3 subunit M OS=Mus musculus GN=Eif3m PE=1 SV=1 - [EIF3M_MOUSE]	16.31	3	4	4	4	5.74463
O08547	Vesicle-trafficking protein SEC22b OS=Mus musculus GN=Sec22b PE=1 SV=3 - [SC22B_MOUSE]	15.81	4	3	3	3	8.51416
P62900	60S ribosomal protein L31 OS=Mus musculus GN=Rpl31 PE=1 SV=1 - [RL31_MOUSE]	17.6	5	2	2	2	10.5356
D3Z5I1	Zinc finger CCCH-type antiviral protein 1 OS=Mus musculus GN=Zc3hav1 PE=1 SV=1 - [D3Z5I1_MOUSE]	2.51	5	2	2	2	8.07471
Q3V0L4	Uncharacterized protein OS=Mus musculus GN=Rbms1 PE=2 SV=1 - [Q3V0L4_MOUSE]	8.11	18	2	2	2	7.82568
Q3UE99	Uncharacterized protein (Fragment) OS=Mus musculus GN=Lgmn PE=2 SV=1 - [Q3UE99_MOUSE]	17.7	2	3	3	3	5.05908
E0CZ27	Histone H3 (Fragment) OS=Mus musculus GN=H3f3a PE=3 SV=1 - [E0CZ27_MOUSE]	13.45	11	2	2	3	11.019
O55142	60S ribosomal protein L35a OS=Mus musculus GN=Rpl35a PE=1 SV=2 - [RL35A_MOUSE]	25.45	3	3	3	3	10.8872
Q8BFQ4	WD repeat-containing protein 82 OS=Mus musculus GN=Wdr82 PE=1 SV=1 - [WDR82_MOUSE]	10.86	2	3	3	3	7.69385
Q8BTV2-2	Isoform 2 of Cleavage and polyadenylation specificity factor subunit 7 OS=Mus musculus GN=Cpsf7 - [CPSF7_MOUSE]	5.19	2	2	2	2	7.78174
P99027	60S acidic ribosomal protein P2 OS=Mus musculus GN=Rplp2 PE=1 SV=3 - [RLA2_MOUSE]	24.35	1	2	2	2	4.53857
Q3TAP5	Uncharacterized protein OS=Mus musculus GN=Tra2a PE=2 SV=1 - [Q3TAP5_MOUSE]	10.85	4	1	2	2	11.561
E9Q9Q7	Actin-binding LIM protein 1 OS=Mus musculus GN=Ablim1 PE=1 SV=1 - [E9Q9Q7_MOUSE]	9.5	18	2	2	3	8.07471
Q9ER88	28S ribosomal protein S29, mitochondrial OS=Mus musculus GN=Dap3 PE=1 SV=1 - [RT29_MOUSE]	9.46	6	3	3	3	8.93896
A0A1L1SVG1	Leucine-rich repeat flightless-interacting protein 2 OS=Mus musculus GN=Lrrfip2 PE=1 SV=1 - [A0A1L1SVG1_MOUSE]	10.46	12	2	3	3	5.40186
Q08093	Calponin-2 OS=Mus musculus GN=Cnn2 PE=1 SV=1 - [CNN2_MOUSE]	8.2	3	1	2	2	7.62061
Q3TJY5	Uncharacterized protein (Fragment) OS=Mus musculus GN=Ik PE=2 SV=1 - [Q3TJY5_MOUSE]	5.98	5	2	2	2	8.03076
G5E866	Splicing factor 3B subunit 1 OS=Mus musculus GN=Sf3b1 PE=1 SV=1 - [G5E866_MOUSE]	2.3	6	3	3	3	7.09326
P84104-2	Isoform Short of Serine/arginine-rich splicing factor 3 OS=Mus musculus GN=Srsf3 - [SRSF3_MOUSE]	31.45	4	2	3	3	10.0815
Q8BP67	60S ribosomal protein L24 OS=Mus musculus GN=Rpl24 PE=1 SV=2 - [RL24_MOUSE]	13.38	5	2	2	2	11.2534
Q9D0T1	NHP2-like protein 1 OS=Mus musculus GN=Snu13 PE=1 SV=4 - [NH2L1_MOUSE]	18.75	2	2	2	2	8.45557
A0A0J9YUS5	Eukaryotic translation initiation factor 4 gamma 1 OS=Mus musculus GN=Eif4g1 PE=1 SV=1 - [A0A0J9YUS5_MOUSE]	3.61	26	4	4	4	5.23682
Q922I0	U2 snRNP auxiliary factor large subunit OS=Mus musculus GN=U2af2 PE=2 SV=1 - [Q922I0_MOUSE]	8.5	5	2	2	2	5.03369
Q5XJY5	Coatomer subunit delta OS=Mus musculus GN=Arcn1 PE=1 SV=2 - [COPD_MOUSE]	4.5	5	2	2	2	6.21436
Q8R1N8	Eef1g protein OS=Mus musculus GN=Eef1g PE=2 SV=1 - [Q8R1N8_MOUSE]	5.68	2	2	2	2	7.41553
Q9CR58	Kidney mitochondrial carrier protein 1 OS=Mus musculus GN=Slc25a30 PE=1 SV=1 - [KMCP1_MOUSE]	13.06	7	3	3	3	9.37842
F6YTL8	YLP motif-containing protein 1 (Fragment) OS=Mus musculus GN=Ylpm1 PE=1 SV=1 - [F6YTL8_MOUSE]	1.27	5	2	2	2	6.63916
Q3TBB4	Uncharacterized protein (Fragment) OS=Mus musculus GN=Fn1 PE=2 SV=1 - [Q3TBB4_MOUSE]	2.13	16	3	3	3	6.18896
Q5SQG5	Prohibitin (Fragment) OS=Mus musculus GN=Phb PE=1 SV=1 - [Q5SQG5_MOUSE]	9.66	4	2	2	2	6.3667
Q9D880	Mitochondrial import inner membrane translocase subunit TIM50 OS=Mus musculus GN=Timm50 PE=1 SV=1 - [TIM50_MOUSE]	7.93	1	2	2	2	8.1333
P62855	40S ribosomal protein S26 OS=Mus musculus GN=Rps26 PE=1 SV=3 - [RS26_MOUSE]	18.26	1	2	2	2	11.0044
P41105	60S ribosomal protein L28 OS=Mus musculus GN=Rpl28 PE=1 SV=2 - [RL28_MOUSE]	13.87	2	2	2	2	12.0151
O88967	ATP-dependent zinc metalloprotease YME1L1 OS=Mus musculus GN=Yme1l1 PE=1 SV=1 - [YMEL1_MOUSE]	4.9	1	3	3	3	8.96826
Q80UJ8	Lactb protein OS=Mus musculus GN=Lactb PE=2 SV=1 - [Q80UJ8_MOUSE]	5.63	6	3	3	4	8.82178
Q9WUM3	Coronin-1B OS=Mus musculus GN=Coro1b PE=1 SV=1 - [COR1B_MOUSE]	7.02	2	2	2	2	5.78271
Q9EPU4	Cleavage and polyadenylation specificity factor subunit 1 OS=Mus musculus GN=Cpsf1 PE=1 SV=1 - [CPSF1_MOUSE]	1.87	1	2	2	2	6.39209
G3XA14	Aldo-keto reductase family 1, member C-like OS=Mus musculus GN=Akr1cl PE=1 SV=1 - [G3XA14_MOUSE]	8.59	9	2	2	2	7.57666
P61750	ADP-ribosylation factor 4 OS=Mus musculus GN=Arf4 PE=1 SV=2 - [ARF4_MOUSE]	10	10	2	2	2	7.13721
Q3UDD3	Polymerase delta-interacting protein 3 OS=Mus musculus GN=Poldip3 PE=1 SV=1 - [Q3UDD3_MOUSE]	7.67	6	2	2	2	9.979
A2A6G7	LIM and SH3 domain protein 1 (Fragment) OS=Mus musculus GN=Lasp1 PE=1 SV=8 - [A2A6G7_MOUSE]	21.21	9	2	2	2	9.27588
P54823	Probable ATP-dependent RNA helicase DDX6 OS=Mus musculus GN=Ddx6 PE=1 SV=1 - [DDX6_MOUSE]	4.35	1	2	2	2	8.66064
P80317	T-complex protein 1 subunit zeta OS=Mus musculus GN=Cct6a PE=1 SV=3 - [TCPZ_MOUSE]	3.39	9	2	2	2	7.07861
Q9WV55	Vesicle-associated membrane protein-associated protein A OS=Mus musculus GN=Vapa PE=1 SV=2 - [VAPA_MOUSE]	6.43	1	1	1	1	8.39697
E9Q133	T-complex protein 1 subunit gamma OS=Mus musculus GN=Cct3 PE=1 SV=1 - [E9Q133_MOUSE]	4.54	4	2	2	2	6.69775
Q9JJI8	60S ribosomal protein L38 OS=Mus musculus GN=Rpl38 PE=1 SV=3 - [RL38_MOUSE]	18.57	1	1	1	1	10.0962
Q8BG51	Mitochondrial Rho GTPase 1 OS=Mus musculus GN=Rhot1 PE=1 SV=1 - [MIRO1_MOUSE]	3.01	9	2	2	2	6.49365
E9PZJ8	Activating signal cointegrator 1 complex subunit 3 OS=Mus musculus GN=Ascc3 PE=1 SV=1 - [ASCC3_MOUSE]	1.73	2	3	3	3	7.02002
Q8BMK4	Cytoskeleton-associated protein 4 OS=Mus musculus GN=Ckap4 PE=1 SV=2 - [CKAP4_MOUSE]	4.87	1	3	3	3	5.64307
P27048	Small nuclear ribonucleoprotein-associated protein B OS=Mus musculus GN=Snrpb PE=1 SV=1 - [RSMB_MOUSE]	6.49	4	2	2	2	10.9019
Q6ZPS0	MKIAA1398 protein (Fragment) OS=Mus musculus GN=Rrbp1 PE=2 SV=1 - [Q6ZPS0_MOUSE]	3.23	3	2	2	2	5.38916
Q920Q8-4	Isoform 4 of Influenza virus NS1A-binding protein homolog OS=Mus musculus GN=Ivns1abp - [NS1BP_MOUSE]	8.33	5	3	3	3	5.90967
Q99K92	Abcf1 protein (Fragment) OS=Mus musculus GN=Abcf1 PE=2 SV=1 - [Q99K92_MOUSE]	18.02	4	2	2	2	4.48779
Q3TFF0	Uncharacterized protein OS=Mus musculus GN=Dnaja2 PE=2 SV=1 - [Q3TFF0_MOUSE]	5.58	2	2	2	2	6.354
G5E839	T-complex protein 1 subunit delta OS=Mus musculus GN=Cct4 PE=1 SV=1 - [G5E839_MOUSE]	4.91	4	2	2	2	8.01611
A0A0G2JGY8	60S ribosomal protein L34 (Fragment) OS=Mus musculus GN=Rpl34 PE=1 SV=4 - [A0A0G2JGY8_MOUSE]	27.12	3	2	2	2	11.6636
P48678-2	Isoform C of Prelamin-A/C OS=Mus musculus GN=Lmna - [LMNA_MOUSE]	6.27	4	3	3	3	6.80029
Q9CUS2	Uncharacterized protein (Fragment) OS=Mus musculus GN=Rsu1 PE=2 SV=1 - [Q9CUS2_MOUSE]	13.74	6	2	2	2	9.62744
E9PUX0	Protein LYRIC OS=Mus musculus GN=Mtdh PE=1 SV=1 - [E9PUX0_MOUSE]	13.41	6	2	2	2	9.80322
Q3TEA8-3	Isoform 3 of Heterochromatin protein 1-binding protein 3 OS=Mus musculus GN=Hp1bp3 - [HP1B3_MOUSE]	4.07	9	2	2	2	9.78857
Q8K2B3	Succinate dehydrogenase [ubiquinone] flavoprotein subunit, mitochondrial OS=Mus musculus GN=Sdha PE=1 SV=1 - [SDHA_MOUSE]	3.61	1	2	2	2	7.37158
Q9D8S3	ADP-ribosylation factor GTPase-activating protein 3 OS=Mus musculus GN=Arfgap3 PE=1 SV=2 - [ARFG3_MOUSE]	3.82	2	2	2	2	8.47021
Q3U7K7	E3 ubiquitin-protein ligase TRIM21 OS=Mus musculus GN=Trim21 PE=1 SV=1 - [Q3U7K7_MOUSE]	4.33	4	2	2	2	6.69775
Q3UDN8	Uncharacterized protein (Fragment) OS=Mus musculus GN=Trim28 PE=2 SV=1 - [Q3UDN8_MOUSE]	3.01	3	2	2	2	6.02393
F6XJA1	Myelin expression factor 2 (Fragment) OS=Mus musculus GN=Myef2 PE=1 SV=1 - [F6XJA1_MOUSE]	6.5	9	3	3	3	9.26123
F6Q8V7	Prohibitin-2 (Fragment) OS=Mus musculus GN=Phb2 PE=1 SV=1 - [F6Q8V7_MOUSE]	17.31	4	2	2	2	9.89111
A0A1B0GRF6	Integrin-linked protein kinase OS=Mus musculus GN=Ilk PE=1 SV=1 - [A0A1B0GRF6_MOUSE]	9.87	3	2	2	2	6.07471
P51655	Glypican-4 OS=Mus musculus GN=Gpc4 PE=1 SV=2 - [GPC4_MOUSE]	5.92	1	2	2	2	6.32861
Q99KW3-1	Isoform 1 of TRIO and F-actin-binding protein OS=Mus musculus GN=Triobp - [TARA_MOUSE]	3.79	8	2	2	2	6.30322
P53026	60S ribosomal protein L10a OS=Mus musculus GN=Rpl10a PE=1 SV=3 - [RL10A_MOUSE]	16.13	5	3	3	4	9.979
V9GX87	Double-stranded RNA-binding protein Staufen homolog 1 OS=Mus musculus GN=Stau1 PE=1 SV=1 - [V9GX87_MOUSE]	5.28	15	2	2	2	9.86182
P32020	Non-specific lipid-transfer protein OS=Mus musculus GN=Scp2 PE=1 SV=3 - [NLTP_MOUSE]	3.66	2	2	2	2	7.44482
Q9D1N9	39S ribosomal protein L21, mitochondrial OS=Mus musculus GN=Mrpl21 PE=1 SV=1 - [RM21_MOUSE]	4.31	1	1	1	2	9.99365
D3YVR7	L-lactate dehydrogenase (Fragment) OS=Mus musculus GN=Ldhc PE=1 SV=1 - [D3YVR7_MOUSE]	11.49	7	1	3	3	8.32373
A0A1B0GT41	L-lactate dehydrogenase A chain (Fragment) OS=Mus musculus GN=Ldha PE=1 SV=1 - [A0A1B0GT41_MOUSE]	15.34	17	1	3	3	8.66064
Q9CXS4	Centromere protein V OS=Mus musculus GN=Cenpv PE=1 SV=2 - [CENPV_MOUSE]	13.49	2	3	3	3	9.78857
A2ALU4	Protein Shroom2 OS=Mus musculus GN=Shroom2 PE=1 SV=1 - [SHRM2_MOUSE]	1.76	2	2	2	2	6.69775
O54734	Dolichyl-diphosphooligosaccharide--protein glycosyltransferase 48 kDa subunit OS=Mus musculus GN=Ddost PE=1 SV=2 - [OST48_MOUSE]	6.8	3	3	3	3	5.8335
Q3UTJ2-3	Isoform 3 of Sorbin and SH3 domain-containing protein 2 OS=Mus musculus GN=Sorbs2 - [SRBS2_MOUSE]	1.54	14	1	1	1	9.36377
Q9R226	KH domain-containing, RNA-binding, signal transduction-associated protein 3 OS=Mus musculus GN=Khdrbs3 PE=1 SV=1 - [KHDR3_MOUSE]	4.91	5	1	2	4	8.104
Q3USZ5	Uncharacterized protein (Fragment) OS=Mus musculus GN=Nop56 PE=2 SV=1 - [Q3USZ5_MOUSE]	5.54	10	3	3	3	8.89502
Q9D883	Splicing factor U2AF 35 kDa subunit OS=Mus musculus GN=U2af1 PE=1 SV=4 - [U2AF1_MOUSE]	5.44	1	1	1	1	8.80713
P24549	Retinal dehydrogenase 1 OS=Mus musculus GN=Aldh1a1 PE=1 SV=5 - [AL1A1_MOUSE]	7.19	5	2	3	3	7.79639
Q6ZWZ6	40S ribosomal protein S12 OS=Mus musculus GN=Rps12-ps3 PE=1 SV=1 - [Q6ZWZ6_MOUSE]	18.94	4	2	2	2	7.21045
D3YYV8	60S ribosomal protein L5 (Fragment) OS=Mus musculus GN=Rpl5 PE=1 SV=1 - [D3YYV8_MOUSE]	11.04	4	1	1	1	7.35693
Q925B0-2	Isoform 2 of PRKC apoptosis WT1 regulator protein OS=Mus musculus GN=Pawr - [PAWR_MOUSE]	18.34	3	2	2	2	8.66064
Q4FJX7	Lcn7 protein OS=Mus musculus GN=Tinagl1 PE=2 SV=1 - [Q4FJX7_MOUSE]	3.13	3	1	1	1	6.46826
Q9CR57	60S ribosomal protein L14 OS=Mus musculus GN=Rpl14 PE=1 SV=3 - [RL14_MOUSE]	15.67	4	3	3	3	11.019
P24369	Peptidyl-prolyl cis-trans isomerase B OS=Mus musculus GN=Ppib PE=1 SV=2 - [PPIB_MOUSE]	10.19	2	2	2	2	9.5542
A0A0R4J187	X-ray repair cross-complementing protein 6 OS=Mus musculus GN=Xrcc6 PE=1 SV=1 - [A0A0R4J187_MOUSE]	1.64	2	1	1	1	6.52197
A0A087WP00	Nucleolar protein 58 (Fragment) OS=Mus musculus GN=Nop58 PE=1 SV=1 - [A0A087WP00_MOUSE]	6.67	4	1	1	1	9.75928
P80316	T-complex protein 1 subunit epsilon OS=Mus musculus GN=Cct5 PE=1 SV=1 - [TCPE_MOUSE]	2.96	1	1	1	1	6.02393
Q99LC3	NADH dehydrogenase [ubiquinone] 1 alpha subcomplex subunit 10, mitochondrial OS=Mus musculus GN=Ndufa10 PE=1 SV=1 - [NDUAA_MOUSE]	3.94	1	1	1	1	7.78174
P62320	Small nuclear ribonucleoprotein Sm D3 OS=Mus musculus GN=Snrpd3 PE=1 SV=1 - [SMD3_MOUSE]	15.08	2	2	2	2	10.3159
A0A1W2P6K3	Death-associated protein kinase 3 (Fragment) OS=Mus musculus GN=Dapk3 PE=1 SV=1 - [A0A1W2P6K3_MOUSE]	6.34	3	1	1	1	5.49072
B0V2N8	Annexin (Fragment) OS=Mus musculus GN=Anxa2 PE=1 SV=1 - [B0V2N8_MOUSE]	9.09	6	1	1	1	5.96045
Q7TSE6	Serine/threonine-protein kinase 38-like OS=Mus musculus GN=Stk38l PE=1 SV=2 - [ST38L_MOUSE]	2.37	3	1	1	1	6.96143
Q9DBZ5	Eukaryotic translation initiation factor 3 subunit K OS=Mus musculus GN=Eif3k PE=1 SV=1 - [EIF3K_MOUSE]	19.72	4	3	3	3	4.93213
Q62186	Translocon-associated protein subunit delta OS=Mus musculus GN=Ssr4 PE=1 SV=1 - [SSRD_MOUSE]	17.44	4	2	2	2	5.78271
Q3UW32	Uncharacterized protein (Fragment) OS=Mus musculus GN=Anp32b PE=2 SV=1 - [Q3UW32_MOUSE]	7.66	3	1	1	1	3.99268
F6ZSB7	D-3-phosphoglycerate dehydrogenase (Fragment) OS=Mus musculus GN=Phgdh PE=1 SV=1 - [F6ZSB7_MOUSE]	10.07	2	1	1	1	8.93896
A0A0R4J083	Long-chain-specific acyl-CoA dehydrogenase, mitochondrial OS=Mus musculus GN=Acadl PE=1 SV=1 - [A0A0R4J083_MOUSE]	3.02	2	1	1	1	8.14795
Q3TGM7	HBS1-like protein OS=Mus musculus GN=Hbs1l PE=1 SV=1 - [Q3TGM7_MOUSE]	7.66	9	3	3	3	6.354
Q3U026	Uncharacterized protein OS=Mus musculus GN=Mogs PE=2 SV=1 - [Q3U026_MOUSE]	3	5	2	2	2	8.99756
P62911	60S ribosomal protein L32 OS=Mus musculus GN=Rpl32 PE=1 SV=2 - [RL32_MOUSE]	20	2	2	2	2	11.3267
A0A0G2JG59	Nexilin (Fragment) OS=Mus musculus GN=Nexn PE=1 SV=1 - [A0A0G2JG59_MOUSE]	2.11	8	1	1	1	5.05908
Q8BFW7-5	Isoform 5 of Lipoma-preferred partner homolog OS=Mus musculus GN=Lpp - [LPP_MOUSE]	3.97	3	1	1	1	9.0415
Q3TF87	Uncharacterized protein OS=Mus musculus GN=Dars PE=2 SV=1 - [Q3TF87_MOUSE]	2.2	5	1	1	1	6.49365
A0A087WPL1	PDZ and LIM domain protein 2 OS=Mus musculus GN=Pdlim2 PE=1 SV=1 - [A0A087WPL1_MOUSE]	8.59	3	1	1	1	9.18799
Q5SX48	Mitochondrial 2-oxoglutarate/malate carrier protein (Fragment) OS=Mus musculus GN=Slc25a11 PE=1 SV=1 - [Q5SX48_MOUSE]	13.16	4	1	1	1	9.89111
Q9D1M0	Protein SEC13 homolog OS=Mus musculus GN=Sec13 PE=1 SV=3 - [SEC13_MOUSE]	4.66	1	1	1	1	5.37646
Q3TVI8	Pre-B-cell leukemia transcription factor-interacting protein 1 OS=Mus musculus GN=Pbxip1 PE=1 SV=2 - [PBIP1_MOUSE]	1.93	1	1	1	1	5.36377
O70326	Gremlin-1 OS=Mus musculus GN=Grem1 PE=2 SV=1 - [GREM1_MOUSE]	8.15	1	1	1	1	9.39307
O09012-2	Isoform 2 of Peroxisomal targeting signal 1 receptor OS=Mus musculus GN=Pex5 - [PEX5_MOUSE]	1.66	3	1	1	1	4.55127
A0A0G2JG95	Serine/threonine-protein phosphatase PGAM5, mitochondrial (Fragment) OS=Mus musculus GN=Pgam5 PE=1 SV=1 - [A0A0G2JG95_MOUSE]	6.7	5	1	1	1	9.01221
A6PWZ2	Eukaryotic translation initiation factor 6 (Fragment) OS=Mus musculus GN=Eif6 PE=1 SV=1 - [A6PWZ2_MOUSE]	31.03	7	1	1	1	6.75635
A0A1B0GQW6	60S ribosomal protein L13a (Fragment) OS=Mus musculus GN=Rpl13a PE=4 SV=1 - [A0A1B0GQW6_MOUSE]	24.29	9	2	2	2	10.2866
Q61649	Alpha-globin mRNA (Fragment) OS=Mus musculus PE=2 SV=1 - [Q61649_MOUSE]	25.86	7	1	1	1	7.51807
G3UYQ9	28S ribosomal protein S18b, mitochondrial (Fragment) OS=Mus musculus GN=Mrps18b PE=1 SV=1 - [G3UYQ9_MOUSE]	9.43	5	1	1	1	9.01221
Q9DC23	DnaJ homolog subfamily C member 10 OS=Mus musculus GN=Dnajc10 PE=1 SV=2 - [DJC10_MOUSE]	2.77	1	2	2	2	6.96143
F7D5L2	Methylosome protein 50 (Fragment) OS=Mus musculus GN=Wdr77 PE=1 SV=1 - [F7D5L2_MOUSE]	15.57	2	2	2	2	5.09717
A0A286YDW5	Regulator of microtubule dynamics protein 2 (Fragment) OS=Mus musculus GN=Rmdn2 PE=1 SV=1 - [A0A286YDW5_MOUSE]	9.84	2	1	1	1	8.67529
A0A1W2P7X3	Low molecular weight phosphotyrosine protein phosphatase OS=Mus musculus GN=Acp1 PE=1 SV=1 - [A0A1W2P7X3_MOUSE]	7.89	4	1	1	1	7.81104
Q8BW40	Uncharacterized protein OS=Mus musculus GN=Camk2g PE=2 SV=1 - [Q8BW40_MOUSE]	11.85	28	2	2	2	7.32764
Q60766-2	Isoform 2 of Immunity-related GTPase family M protein 1 OS=Mus musculus GN=Irgm1 - [IRGM1_MOUSE]	2.54	4	1	1	1	8.32373
Q5M9N9	Prdx2 protein OS=Mus musculus GN=Prdx2 PE=2 SV=1 - [Q5M9N9_MOUSE]	5.56	2	1	1	1	5.41455
Q9D7S7-2	Isoform 2 of 60S ribosomal protein L22-like 1 OS=Mus musculus GN=Rpl22l1 - [RL22L_MOUSE]	19.83	2	2	2	2	9.45166
Q8CGT9	Argonaute 2 protein (Fragment) OS=Mus musculus GN=Ago2 PE=3 SV=1 - [Q8CGT9_MOUSE]	2.28	2	1	1	1	9.46631
Q811Q9-2	Isoform 2 of Choline-phosphate cytidylyltransferase B OS=Mus musculus GN=Pcyt1b - [PCY1B_MOUSE]	3.54	3	1	1	1	7.54736
A0A0R4J049	Protein arginine N-methyltransferase 5 OS=Mus musculus GN=Prmt5 PE=1 SV=1 - [A0A0R4J049_MOUSE]	4.55	3	2	2	2	6.34131
A2A547	Ribosomal protein L19 OS=Mus musculus GN=Rpl19 PE=1 SV=1 - [A2A547_MOUSE]	4.64	2	1	1	1	11.4731
Q9CQV1	Mitochondrial import inner membrane translocase subunit TIM16 OS=Mus musculus GN=Pam16 PE=1 SV=1 - [TIM16_MOUSE]	10.4	1	1	1	1	9.64209
Q8C2R2	Uncharacterized protein (Fragment) OS=Mus musculus GN=Hsp90b1 PE=2 SV=1 - [Q8C2R2_MOUSE]	7.58	4	1	2	2	4.76709
Q6NXX7	Abce1 protein (Fragment) OS=Mus musculus GN=Abce1 PE=2 SV=1 - [Q6NXX7_MOUSE]	2.61	4	1	1	1	8.04541
S4R1E5	Glutathione peroxidase OS=Mus musculus GN=Gpx4 PE=1 SV=1 - [S4R1E5_MOUSE]	8.92	9	1	1	1	7.88428
Q3TL58	Uncharacterized protein OS=Mus musculus GN=Skp1a PE=2 SV=1 - [Q3TL58_MOUSE]	7.36	2	1	1	1	4.57666
O55125	Protein NipSnap homolog 1 OS=Mus musculus GN=Nipsnap1 PE=1 SV=1 - [NIPS1_MOUSE]	3.17	1	1	1	1	9.43701
Q922K7	Probable 28S rRNA (cytosine-C(5))-methyltransferase OS=Mus musculus GN=Nop2 PE=1 SV=1 - [NOP2_MOUSE]	1.77	2	1	1	1	9.21729
D3YUQ9	Elongation factor 1-delta (Fragment) OS=Mus musculus GN=Eef1d PE=1 SV=8 - [D3YUQ9_MOUSE]	12.44	6	1	1	1	5.5415
Q6NVC2	Tial1 protein (Fragment) OS=Mus musculus GN=Tial1 PE=2 SV=1 - [Q6NVC2_MOUSE]	10.78	9	3	3	3	8.49951
P00329	Alcohol dehydrogenase 1 OS=Mus musculus GN=Adh1 PE=1 SV=2 - [ADH1_MOUSE]	5.6	1	2	2	2	8.104
Q61586	Glycerol-3-phosphate acyltransferase 1, mitochondrial OS=Mus musculus GN=Gpam PE=1 SV=2 - [GPAT1_MOUSE]	1.33	2	1	1	1	7.84033
Q9CY16	28S ribosomal protein S28, mitochondrial OS=Mus musculus GN=Mrps28 PE=1 SV=1 - [RT28_MOUSE]	4.84	1	1	1	1	8.92432
D3YTW9	Protein Wnt OS=Mus musculus GN=Wnt5b PE=3 SV=1 - [D3YTW9_MOUSE]	3.43	5	1	1	1	8.39697
P14069	Protein S100-A6 OS=Mus musculus GN=S100a6 PE=1 SV=3 - [S10A6_MOUSE]	8.99	1	1	1	1	5.47803
A0A087WNN8	Sterol O-acyltransferase 1 (Fragment) OS=Mus musculus GN=Soat1 PE=1 SV=1 - [A0A087WNN8_MOUSE]	7.27	3	1	1	1	7.57666
P63271	Transcription elongation factor SPT4-A OS=Mus musculus GN=Supt4h1a PE=2 SV=1 - [SPT4A_MOUSE]	13.68	2	1	1	1	8.06006
Q07417	Short-chain specific acyl-CoA dehydrogenase, mitochondrial OS=Mus musculus GN=Acads PE=1 SV=2 - [ACADS_MOUSE]	3.16	1	1	1	1	8.47021
Q3TPD9	Amine oxidase (Fragment) OS=Mus musculus GN=Maoa PE=2 SV=1 - [Q3TPD9_MOUSE]	1.73	4	1	1	1	7.97217
P62743	AP-2 complex subunit sigma OS=Mus musculus GN=Ap2s1 PE=1 SV=1 - [AP2S1_MOUSE]	10.56	2	1	2	2	6.17627
Q7TT10	AP complex subunit sigma OS=Mus musculus GN=Ap2s1 PE=2 SV=1 - [Q7TT10_MOUSE]	17.42	1	1	2	2	5.13525
Q9DC16	Endoplasmic reticulum-Golgi intermediate compartment protein 1 OS=Mus musculus GN=Ergic1 PE=1 SV=1 - [ERGI1_MOUSE]	8.28	2	1	1	1	7.06396
E9PZW0	Desmoplakin OS=Mus musculus GN=Dsp PE=1 SV=1 - [E9PZW0_MOUSE]	1.05	2	3	3	3	6.91748
Q5M9L1	60S ribosomal protein L36 OS=Mus musculus GN=Rpl36 PE=2 SV=1 - [Q5M9L1_MOUSE]	10.48	2	1	1	1	11.5903
Q9EQ61	Pescadillo homolog OS=Mus musculus GN=Pes1 PE=1 SV=1 - [PESC_MOUSE]	1.54	2	1	1	1	6.84424
B2RPV4	C430048L16Rik protein OS=Mus musculus GN=Rbm12b2 PE=2 SV=1 - [B2RPV4_MOUSE]	2.64	4	2	2	2	7.85498
Q4FJQ2	Farsla protein OS=Mus musculus GN=Farsa PE=2 SV=1 - [Q4FJQ2_MOUSE]	4.26	5	1	1	1	6.90283
A8CVP4	LIM and senescent cell antigen-like-containing domain protein OS=Mus musculus GN=Lims1 PE=2 SV=1 - [A8CVP4_MOUSE]	3.69	7	1	1	1	7.91357
I6L9G8	Dtx3l protein OS=Mus musculus GN=Dtx3l PE=2 SV=1 - [I6L9G8_MOUSE]	1.74	3	1	1	1	8.01611
D3YZ09	H/ACA ribonucleoprotein complex subunit (Fragment) OS=Mus musculus GN=Gar1 PE=1 SV=1 - [D3YZ09_MOUSE]	4.55	5	1	1	1	10.1401
Q62219-7	Isoform 7 of Transforming growth factor beta-1-induced transcript 1 protein OS=Mus musculus GN=Tgfb1i1 - [TGFI1_MOUSE]	4	9	1	1	1	7.45947
Q8BGZ2-2	Isoform 2 of Protein FAM168A OS=Mus musculus GN=Fam168a - [F168A_MOUSE]	4.26	3	1	1	1	9.15869
Q9D1M7	Peptidyl-prolyl cis-trans isomerase FKBP11 OS=Mus musculus GN=Fkbp11 PE=1 SV=1 - [FKB11_MOUSE]	4.98	1	1	1	1	9.36377
Q80TP6	MKIAA0890 protein (Fragment) OS=Mus musculus GN=mKIAA0890 PE=4 SV=3 - [Q80TP6_MOUSE]	1.73	5	2	2	2	8.86572
Q3UT02	Uncharacterized protein OS=Mus musculus GN=Larp4 PE=2 SV=1 - [Q3UT02_MOUSE]	2.42	6	1	2	2	7.72314
Q9CQV5	28S ribosomal protein S24, mitochondrial OS=Mus musculus GN=Mrps24 PE=1 SV=1 - [RT24_MOUSE]	4.79	1	1	1	1	9.75928
P84089	Enhancer of rudimentary homolog OS=Mus musculus GN=Erh PE=1 SV=1 - [ERH_MOUSE]	10.58	2	1	1	1	5.92236
Q3UDA7	Uncharacterized protein (Fragment) OS=Mus musculus GN=Npm1 PE=2 SV=1 - [Q3UDA7_MOUSE]	10.5	9	1	1	1	4.36084
P18406	Protein CYR61 OS=Mus musculus GN=Cyr61 PE=1 SV=1 - [CYR61_MOUSE]	2.64	1	1	1	1	8.11865
A0A0R4J0L6	28S ribosomal protein S35, mitochondrial OS=Mus musculus GN=Mrps35 PE=1 SV=1 - [A0A0R4J0L6_MOUSE]	3.44	2	1	1	1	8.52881
A0A0G2JF71	Methionine aminopeptidase 1 OS=Mus musculus GN=Metap1 PE=1 SV=1 - [A0A0G2JF71_MOUSE]	10.56	2	1	1	1	8.54346
Q3TX72	Peptidylprolyl isomerase OS=Mus musculus GN=Fkbp5 PE=2 SV=1 - [Q3TX72_MOUSE]	1.97	2	1	1	1	7.82568
Q9WTX2	Interferon-inducible double-stranded RNA-dependent protein kinase activator A OS=Mus musculus GN=Prkra PE=1 SV=1 - [PRKRA_MOUSE]	7.99	1	2	2	2	8.42627
G3X956	Suppressor of Ty 16 OS=Mus musculus GN=Supt16 PE=1 SV=1 - [G3X956_MOUSE]	2.01	2	2	2	2	5.65576
A0A217FL53	Nucleolar GTP-binding protein 1 OS=Mus musculus GN=Gtpbp4 PE=1 SV=1 - [A0A217FL53_MOUSE]	6.1	4	1	1	1	9.64209
Q9DC71	28S ribosomal protein S15, mitochondrial OS=Mus musculus GN=Mrps15 PE=1 SV=2 - [RT15_MOUSE]	4.65	1	1	1	1	10.1255
A0A0G2JDI9	ATP-binding cassette sub-family D member 3 OS=Mus musculus GN=Abcd3 PE=1 SV=1 - [A0A0G2JDI9_MOUSE]	2.55	6	1	1	1	9.12939
Q9CQY5-2	Isoform 2 of Magnesium transporter protein 1 OS=Mus musculus GN=Magt1 - [MAGT1_MOUSE]	2.94	6	1	1	1	9.71533
A0A087WQ70	Glia-derived nexin (Fragment) OS=Mus musculus GN=Serpine2 PE=1 SV=1 - [A0A087WQ70_MOUSE]	4.31	7	1	1	1	9.87646
P06795	Multidrug resistance protein 1B OS=Mus musculus GN=Abcb1b PE=1 SV=1 - [MDR1B_MOUSE]	1.02	2	1	1	1	8.33838
Q8VEB2	Protein salvador homolog 1 OS=Mus musculus GN=Sav1 PE=1 SV=2 - [SAV1_MOUSE]	2.33	1	1	1	1	9.05615
A0A1D5RL86	60S ribosomal protein L37a (Fragment) OS=Mus musculus GN=Rpl37a PE=1 SV=1 - [A0A1D5RL86_MOUSE]	13.33	6	1	1	1	9.68604
Z4YKT6	Dehydrogenase/reductase SDR family member 7B OS=Mus musculus GN=Dhrs7b PE=1 SV=1 - [Z4YKT6_MOUSE]	4.87	3	1	1	1	9.43701
Q80X85	28S ribosomal protein S7, mitochondrial OS=Mus musculus GN=Mrps7 PE=1 SV=1 - [RT07_MOUSE]	4.96	1	1	1	1	9.93506
Q9JJ21	Gs alpha subunit (Fragment) OS=Mus musculus PE=4 SV=1 - [Q9JJ21_MOUSE]	15.71	30	1	1	1	9.83252
Q921S7	39S ribosomal protein L37, mitochondrial OS=Mus musculus GN=Mrpl37 PE=1 SV=1 - [RM37_MOUSE]	3.78	1	1	1	1	8.83643
Q6ZQ58	La-related protein 1 OS=Mus musculus GN=Larp1 PE=1 SV=3 - [LARP1_MOUSE]	3.92	5	4	4	4	8.79248
Q80ZU1	WD repeat domain 68 OS=Mus musculus GN=Dcaf7 PE=2 SV=1 - [Q80ZU1_MOUSE]	2.64	3	1	1	1	5.51611
H7BWY7	E3 ubiquitin-protein ligase ARIH1 OS=Mus musculus GN=Arih1 PE=1 SV=1 - [H7BWY7_MOUSE]	7.35	3	2	2	2	4.79248
P23242	Gap junction alpha-1 protein OS=Mus musculus GN=Gja1 PE=1 SV=2 - [CXA1_MOUSE]	19.37	3	5	5	5	8.76318
A0A0R4J0D3	Dolichyl-diphosphooligosaccharide--protein glycosyltransferase subunit STT3B OS=Mus musculus GN=Stt3b PE=1 SV=1 - [A0A0R4J0D3_MOUSE]	1.46	2	1	1	1	8.99756
Q8BRY5	DNA topoisomerase 2 (Fragment) OS=Mus musculus GN=Top2b PE=2 SV=1 - [Q8BRY5_MOUSE]	2.37	3	1	1	1	8.89502
P70199	ERF1 (Fragment) OS=Mus musculus GN=Etf1 PE=2 SV=1 - [P70199_MOUSE]	2.96	6	1	1	1	5.09717
Q9CWU3	Serine/threonine-protein phosphatase 2A 55 kDa regulatory subunit B OS=Mus musculus GN=Ppp2r2a PE=1 SV=1 - [Q9CWU3_MOUSE]	18.53	12	4	4	4	5.36377
Q06185	ATP synthase subunit e, mitochondrial OS=Mus musculus GN=Atp5i PE=1 SV=2 - [ATP5I_MOUSE]	16.9	2	1	1	1	9.34912
Q8K363	ATP-dependent RNA helicase DDX18 OS=Mus musculus GN=Ddx18 PE=1 SV=1 - [DDX18_MOUSE]	1.52	1	1	1	1	9.5249
F8WHP8	ATP synthase subunit f, mitochondrial OS=Mus musculus GN=Atp5j2 PE=1 SV=1 - [F8WHP8_MOUSE]	15.79	2	1	1	1	9.87646
A0A0N4SVQ1	Cytochrome c oxidase subunit NDUFA4 OS=Mus musculus GN=Ndufa4 PE=1 SV=1 - [A0A0N4SVQ1_MOUSE]	16.33	2	1	1	1	8.47021
Q9D0R8	Protein LSM12 homolog OS=Mus musculus GN=Lsm12 PE=1 SV=1 - [LSM12_MOUSE]	7.18	1	1	1	1	7.73779
Q3TTK6	Uncharacterized protein OS=Mus musculus GN=Sec61a2 PE=2 SV=1 - [Q3TTK6_MOUSE]	7.44	6	1	1	1	8.48486
A0A0R4J260	OTU domain-containing protein 4 OS=Mus musculus GN=Otud4 PE=1 SV=1 - [A0A0R4J260_MOUSE]	2.08	2	2	2	2	6.75635
D3Z730	Eukaryotic translation initiation factor 4E type 2 OS=Mus musculus GN=Eif4e2 PE=1 SV=1 - [D3Z730_MOUSE]	4.82	9	1	1	1	7.53271
O35326	Serine/arginine-rich splicing factor 5 OS=Mus musculus GN=Srsf5 PE=1 SV=2 - [SRSF5_MOUSE]	8.55	7	2	2	2	11.561
Q3TVC5	Uncharacterized protein (Fragment) OS=Mus musculus GN=Rars PE=2 SV=1 - [Q3TVC5_MOUSE]	4.7	2	2	2	2	6.93213
Q99LT6	Eef2 protein (Fragment) OS=Mus musculus GN=Eef2 PE=2 SV=1 - [Q99LT6_MOUSE]	4.88	16	1	1	1	6.78564
Q3V455	Nicotinamide-nucleotide adenylyltransferase OS=Mus musculus PE=2 SV=1 - [Q3V455_MOUSE]	3.86	2	1	1	1	8.99756
A2AU60	RNA-binding protein Raly (Fragment) OS=Mus musculus GN=Raly PE=1 SV=1 - [A2AU60_MOUSE]	8.51	6	1	1	1	11.019
F7ARZ1	28S ribosomal protein S23, mitochondrial (Fragment) OS=Mus musculus GN=Mrps23 PE=1 SV=1 - [F7ARZ1_MOUSE]	20	7	2	2	2	5.31299
B7ZD63	RNA-binding protein 39 (Fragment) OS=Mus musculus GN=Rbm39 PE=1 SV=1 - [B7ZD63_MOUSE]	7.05	8	1	1	1	11.4292
P26231	Catenin alpha-1 OS=Mus musculus GN=Ctnna1 PE=1 SV=1 - [CTNA1_MOUSE]	1.88	3	2	2	2	6.22705
B8JKK2	Ribosomal protein L15 (Fragment) OS=Mus musculus GN=Rpl15 PE=3 SV=1 - [B8JKK2_MOUSE]	8.41	4	1	1	1	11.5171
F7CUU8	Liprin-beta-1 (Fragment) OS=Mus musculus GN=Ppfibp1 PE=1 SV=1 - [F7CUU8_MOUSE]	5.37	5	1	1	1	5.24951
A0A140LJH8	Serine protease 23 (Fragment) OS=Mus musculus GN=Prss23 PE=1 SV=1 - [A0A140LJH8_MOUSE]	7.78	3	1	1	1	9.33447
D3YY42	Protein YIF1B OS=Mus musculus GN=Yif1b PE=1 SV=1 - [D3YY42_MOUSE]	5.18	4	1	1	1	9.46631
Q8BW44	Uncharacterized protein OS=Mus musculus GN=Acsl4 PE=2 SV=1 - [Q8BW44_MOUSE]	3.13	5	2	2	2	8.00146
P57784	U2 small nuclear ribonucleoprotein A' OS=Mus musculus GN=Snrpa1 PE=1 SV=2 - [RU2A_MOUSE]	5.49	1	1	1	1	8.6167
A0A1Y7VKB8	Cyclin-dependent kinase 20 (Fragment) OS=Mus musculus GN=Cdk20 PE=4 SV=1 - [A0A1Y7VKB8_MOUSE]	11.27	140	1	1	1	9.31982
Q6ZQM3	cDNA fis, clone TRACH3010757, highly similar to Interferon-gamma inducible protein MG11 OS=Mus musculus GN=Samhd1 PE=2 SV=1 - [Q6ZQM3_MOUSE]	1.73	6	1	1	1	8.1626
Q8BQ99	Uncharacterized protein OS=Mus musculus GN=Mrps2 PE=2 SV=1 - [Q8BQ99_MOUSE]	7.22	2	1	1	1	9.26123
Q99JR1	Sideroflexin-1 OS=Mus musculus GN=Sfxn1 PE=1 SV=3 - [SFXN1_MOUSE]	4.04	1	1	1	1	9.23193
Q3UA72	Actin-related protein 2/3 complex subunit 5 OS=Mus musculus GN=Arpc5 PE=1 SV=1 - [Q3UA72_MOUSE]	13.04	5	1	1	1	5.18604
P47857	ATP-dependent 6-phosphofructokinase, muscle type OS=Mus musculus GN=Pfkm PE=1 SV=3 - [PFKAM_MOUSE]	2.18	8	1	2	2	8.00146
E9Q8Y1	Protein DEK (Fragment) OS=Mus musculus GN=Dek PE=1 SV=1 - [E9Q8Y1_MOUSE]	4.95	5	1	1	1	5.63037
D3Z3H4	Cingulin-like protein 1 OS=Mus musculus GN=Cgnl1 PE=1 SV=1 - [D3Z3H4_MOUSE]	0.82	7	1	1	1	6.03662
Q60855	Receptor-interacting serine/threonine-protein kinase 1 OS=Mus musculus GN=Ripk1 PE=1 SV=1 - [RIPK1_MOUSE]	1.52	1	1	1	1	6.46826
Q80UW7	IQ motif containing GTPase activating protein 1 OS=Mus musculus GN=Iqgap1 PE=2 SV=1 - [Q80UW7_MOUSE]	1.33	13	2	2	2	6.44287
Q9ERU9	E3 SUMO-protein ligase RanBP2 OS=Mus musculus GN=Ranbp2 PE=1 SV=2 - [RBP2_MOUSE]	0.72	1	2	2	2	6.17627
A0A0J9YKD4	Creatine kinase M-type OS=Mus musculus GN=Ckm PE=1 SV=1 - [A0A0J9YKD4_MOUSE]	1.92	3	1	1	1	7.09326
Q8BXX7	Uncharacterized protein OS=Mus musculus GN=Mthfd1 PE=2 SV=1 - [Q8BXX7_MOUSE]	1.52	5	1	1	1	8.17725
A0A0N4SVP8	Predicted pseudogene 5580 OS=Mus musculus GN=Gm5580 PE=3 SV=1 - [A0A0N4SVP8_MOUSE]	1.95	3	1	1	1	7.75244
Q54AH9	Beta-2-globin (Fragment) OS=Mus musculus GN=Hbb-b2 PE=2 SV=1 - [Q54AH9_MOUSE]	6.16	29	1	1	1	8.04541
P10605	Cathepsin B OS=Mus musculus GN=Ctsb PE=1 SV=2 - [CATB_MOUSE]	3.83	3	1	1	1	5.90967
Q3UVI9	Uncharacterized protein OS=Mus musculus GN=Abcf2 PE=2 SV=1 - [Q3UVI9_MOUSE]	3.03	2	2	2	3	7.04932
A2AFW6	Mitochondrial carrier homolog 2 OS=Mus musculus GN=Mtch2 PE=1 SV=1 - [A2AFW6_MOUSE]	9.86	5	3	3	3	8.51416
Q9JIF7	Coatomer subunit beta OS=Mus musculus GN=Copb1 PE=1 SV=1 - [COPB_MOUSE]	1.05	1	1	1	1	5.99854
S4R2C4	Son of sevenless homolog 2 OS=Mus musculus GN=Sos2 PE=1 SV=1 - [S4R2C4_MOUSE]	0.62	3	1	1	1	6.68311
D3Z504	WD repeat-containing protein 75 (Fragment) OS=Mus musculus GN=Wdr75 PE=1 SV=1 - [D3Z504_MOUSE]	4.64	6	1	1	1	6.26514
A2RRR3	Clasp2 protein OS=Mus musculus GN=Clasp2 PE=2 SV=1 - [A2RRR3_MOUSE]	1.47	5	1	1	2	8.76318
A2AMY7	Ubiquitin-associated protein 2 (Fragment) OS=Mus musculus GN=Ubap2 PE=1 SV=1 - [A2AMY7_MOUSE]	6.61	3	1	1	1	6.13818
Q9CPQ1	Cytochrome c oxidase subunit 6C OS=Mus musculus GN=Cox6c PE=1 SV=3 - [COX6C_MOUSE]	9.21	1	1	1	1	10.1401
Q99K94	Signal transducer and activator of transcription OS=Mus musculus GN=Stat1 PE=1 SV=1 - [Q99K94_MOUSE]	2.95	8	2	2	2	6.02393
F8VPN3	Peptidyl-prolyl cis-trans isomerase OS=Mus musculus GN=Gm5160 PE=3 SV=2 - [F8VPN3_MOUSE]	6.12	6	1	1	1	6.771
A0A0A6YVZ8	Mitogen-activated protein kinase kinase kinase kinase 4 (Fragment) OS=Mus musculus GN=Map4k4 PE=1 SV=1 - [A0A0A6YVZ8_MOUSE]	5.45	31	2	2	2	6.31592
A0A0G2JFT4	Microtubule-associated protein (Fragment) OS=Mus musculus GN=Map4 PE=1 SV=1 - [A0A0G2JFT4_MOUSE]	5.43	10	1	1	1	10.1255
G3UZA4	Casein kinase II subunit beta (Fragment) OS=Mus musculus GN=Csnk2b PE=1 SV=8 - [G3UZA4_MOUSE]	20.49	12	2	2	2	4.22119
A0A286YDZ1	Nucleolar and coiled-body phosphoprotein 1 (Fragment) OS=Mus musculus GN=Nolc1 PE=1 SV=1 - [A0A286YDZ1_MOUSE]	33.33	7	1	1	1	8.73389
G3XA79	Protein regulator of cytokinesis 1 OS=Mus musculus GN=Prc1 PE=1 SV=1 - [G3XA79_MOUSE]	1.9	5	1	1	1	8.27979
Q6PAC3	DDB1- and CUL4-associated factor 13 OS=Mus musculus GN=Dcaf13 PE=2 SV=2 - [DCA13_MOUSE]	2.25	1	1	1	1	9.31982
D3YTQ9	40S ribosomal protein S15 OS=Mus musculus GN=Rps15 PE=1 SV=1 - [D3YTQ9_MOUSE]	22.88	3	1	1	1	10.5942
Q8BUE4	Apoptosis-inducing factor 2 OS=Mus musculus GN=Aifm2 PE=1 SV=1 - [AIFM2_MOUSE]	2.41	2	1	1	1	8.98291
Q9D898	Actin-related protein 2/3 complex subunit 5-like protein OS=Mus musculus GN=Arpc5l PE=1 SV=1 - [ARP5L_MOUSE]	7.84	1	1	1	1	6.80029
Q9D8Z1	Activating signal cointegrator 1 complex subunit 1 OS=Mus musculus GN=Ascc1 PE=1 SV=1 - [ASCC1_MOUSE]	3.09	1	1	1	1	6.53662
P63038	60 kDa heat shock protein, mitochondrial OS=Mus musculus GN=Hspd1 PE=1 SV=1 - [CH60_MOUSE]	1.57	1	1	1	1	6.17627
O35218	Cleavage and polyadenylation specificity factor subunit 2 OS=Mus musculus GN=Cpsf2 PE=1 SV=1 - [CPSF2_MOUSE]	2.56	1	1	1	1	5.10986
Q8CBY8-2	Isoform 2 of Dynactin subunit 4 OS=Mus musculus GN=Dctn4 - [DCTN4_MOUSE]	2.39	2	1	1	1	7.69385
P51660	Peroxisomal multifunctional enzyme type 2 OS=Mus musculus GN=Hsd17b4 PE=1 SV=3 - [DHB4_MOUSE]	1.63	3	1	1	1	8.57275
Q5U458	DnaJ homolog subfamily C member 11 OS=Mus musculus GN=Dnajc11 PE=1 SV=2 - [DJC11_MOUSE]	1.43	1	1	1	1	8.32373
P32233	Developmentally-regulated GTP-binding protein 1 OS=Mus musculus GN=Drg1 PE=1 SV=1 - [DRG1_MOUSE]	3.27	3	1	1	1	8.89502
Q6P5H6-4	Isoform 4 of FERM domain-containing protein 5 OS=Mus musculus GN=Frmd5 - [FRMD5_MOUSE]	2.39	8	1	1	1	8.32373
Q8K297	Procollagen galactosyltransferase 1 OS=Mus musculus GN=Colgalt1 PE=1 SV=2 - [GT251_MOUSE]	1.78	1	1	1	1	7.28369
Q6A0A2-2	Isoform 2 of La-related protein 4B OS=Mus musculus GN=Larp4b - [LAR4B_MOUSE]	3.5	4	1	2	2	6.22705
P16045	Galectin-1 OS=Mus musculus GN=Lgals1 PE=1 SV=3 - [LEG1_MOUSE]	5.93	1	1	1	1	5.49072
P58022-2	Isoform 2 of Lysyl oxidase homolog 2 OS=Mus musculus GN=Loxl2 - [LOXL2_MOUSE]	2.34	2	1	1	1	6.81494
Q9Z175	Lysyl oxidase homolog 3 OS=Mus musculus GN=Loxl3 PE=1 SV=2 - [LOXL3_MOUSE]	1.59	1	1	1	1	7.00537
Q91VH6	Protein MEMO1 OS=Mus musculus GN=Memo1 PE=1 SV=1 - [MEMO1_MOUSE]	2.36	2	1	1	1	7.13721
C0HKD9	Microfibrillar-associated protein 1B OS=Mus musculus GN=Mfap1b PE=1 SV=1 - [MFA1B_MOUSE]	2.96	1	1	1	1	4.98291
Q6PHQ8	N-alpha-acetyltransferase 35, NatC auxiliary subunit OS=Mus musculus GN=Naa35 PE=1 SV=1 - [NAA35_MOUSE]	0.97	1	1	1	1	7.29834
P27773	Protein disulfide-isomerase A3 OS=Mus musculus GN=Pdia3 PE=1 SV=2 - [PDIA3_MOUSE]	9.11	2	3	3	3	6.21436
Q8BFY6	Peflin OS=Mus musculus GN=Pef1 PE=1 SV=1 - [PEF1_MOUSE]	9.09	1	1	1	2	6.30322
Q8BW41-2	Isoform 2 of Protein O-linked-mannose beta-1,4-N-acetylglucosaminyltransferase 2 OS=Mus musculus GN=Pomgnt2 - [PMGT2_MOUSE]	2.76	2	1	1	2	8.47021
Q80W00-2	Isoform 2 of Serine/threonine-protein phosphatase 1 regulatory subunit 10 OS=Mus musculus GN=Ppp1r10 - [PP1RA_MOUSE]	1.14	3	1	1	1	9.15869
Q4FK66-2	Isoform 2 of Pre-mRNA-splicing factor 38A OS=Mus musculus GN=Prpf38a - [PR38A_MOUSE]	18.18	2	1	1	1	4.29736
Q99KP6-3	Isoform 3 of Pre-mRNA-processing factor 19 OS=Mus musculus GN=Prpf19 - [PRP19_MOUSE]	2.39	3	1	1	1	7.06396
Q9DB77	Cytochrome b-c1 complex subunit 2, mitochondrial OS=Mus musculus GN=Uqcrc2 PE=1 SV=1 - [QCR2_MOUSE]	5.3	2	2	2	2	9.24658
Q9CQ69	Cytochrome b-c1 complex subunit 8 OS=Mus musculus GN=Uqcrq PE=1 SV=3 - [QCR8_MOUSE]	15.85	1	1	1	1	10.2573
Q7TPE5	Probable RNA polymerase II nuclear localization protein SLC7A6OS OS=Mus musculus GN=Slc7a6os PE=1 SV=1 - [S7A6O_MOUSE]	3.59	1	1	1	1	4.57666
P18828-2	Isoform 2 of Syndecan-1 OS=Mus musculus GN=Sdc1 - [SDC1_MOUSE]	7.12	2	1	1	1	4.84326
Q8CH25-2	Isoform 2 of SAFB-like transcription modulator OS=Mus musculus GN=Sltm - [SLTM_MOUSE]	1.28	2	1	1	1	8.04541
P47758	Signal recognition particle receptor subunit beta OS=Mus musculus GN=Srprb PE=1 SV=1 - [SRPRB_MOUSE]	7.06	3	1	1	1	9.27588
P46978	Dolichyl-diphosphooligosaccharide--protein glycosyltransferase subunit STT3A OS=Mus musculus GN=Stt3a PE=1 SV=1 - [STT3A_MOUSE]	0.99	10	1	1	1	8.104
A2A9C3-2	Isoform 2 of KICSTOR complex protein SZT2 OS=Mus musculus GN=Szt2 - [SZT2_MOUSE]	0.32	2	1	1	1	6.18896
O08583-2	Isoform 2 of THO complex subunit 4 OS=Mus musculus GN=Alyref - [THOC4_MOUSE]	6.75	7	1	1	1	9.74463
Q99LG1	Transmembrane protein 51 OS=Mus musculus GN=Tmem51 PE=1 SV=1 - [TMM51_MOUSE]	17.27	1	1	1	1	6.94678
Q8VDF2-2	Isoform 2 of E3 ubiquitin-protein ligase UHRF1 OS=Mus musculus GN=Uhrf1 - [UHRF1_MOUSE]	3.62	2	1	1	1	8.30908
Q3ULB1	Testin OS=Mus musculus GN=Tes PE=1 SV=1 - [Q3ULB1_MOUSE]	4.15	3	1	1	1	7.86963
G3UWD7	MCG123152 OS=Mus musculus GN=Gm10269 PE=1 SV=1 - [G3UWD7_MOUSE]	7.32	2	1	1	1	11.063
Q9D481	Kinesin family member 2A, isoform CRA_c OS=Mus musculus GN=Kif2a PE=1 SV=1 - [Q9D481_MOUSE]	3.53	6	1	1	1	7.69385
Q8C605	ATP-dependent 6-phosphofructokinase OS=Mus musculus GN=Pfkp PE=1 SV=1 - [Q8C605_MOUSE]	2.55	8	1	2	2	6.88818
A2AEP2	Cyclin B3 OS=Mus musculus GN=Ccnb3 PE=1 SV=1 - [A2AEP2_MOUSE]	1.15	2	1	1	1	6.354
B1B0C7	Basement membrane-specific heparan sulfate proteoglycan core protein OS=Mus musculus GN=Hspg2 PE=1 SV=1 - [B1B0C7_MOUSE]	0.66	5	2	2	2	6.48096
E9PXX5	Mitogen-activated protein kinase 4 OS=Mus musculus GN=Mapk4 PE=1 SV=1 - [E9PXX5_MOUSE]	5.18	15	1	1	1	8.1626
E9Q7P5	Olfactory receptor OS=Mus musculus GN=Olfr640 PE=3 SV=1 - [E9Q7P5_MOUSE]	6.69	3	1	1	1	8.90967
E0CX59	Plakophilin 2 OS=Mus musculus GN=Pkp2 PE=1 SV=1 - [E0CX59_MOUSE]	3.63	4	1	1	1	10.4185
F6VVE6	Actin-related protein 2/3 complex subunit 1B (Fragment) OS=Mus musculus GN=Arpc1b PE=1 SV=1 - [F6VVE6_MOUSE]	3.02	6	1	1	1	6.90283
A0A0A6YXS8	Antithrombin-III OS=Mus musculus GN=Serpinc1 PE=1 SV=1 - [A0A0A6YXS8_MOUSE]	11.96	4	1	1	1	8.6167
D3Z069	Pleckstrin homology-like domain family B member 2 (Fragment) OS=Mus musculus GN=Phldb2 PE=1 SV=1 - [D3Z069_MOUSE]	2.3	3	1	1	1	6.26514
A0A0B4J1F0	Integrin alpha-11 OS=Mus musculus GN=Itga11 PE=1 SV=1 - [A0A0B4J1F0_MOUSE]	3.37	3	1	1	1	6.82959
S4R2M7	Phosphoglycerate kinase OS=Mus musculus GN=Pgk1 PE=1 SV=1 - [S4R2M7_MOUSE]	5.88	3	1	1	1	9.14404
A6PWX7	Ubiquinol-cytochrome-c reductase complex assembly factor 1 OS=Mus musculus GN=Uqcc1 PE=1 SV=1 - [A6PWX7_MOUSE]	3.96	4	1	1	1	8.00146
F6T4M4	Serine/arginine repetitive matrix protein 1 (Fragment) OS=Mus musculus GN=Srrm1 PE=1 SV=1 - [F6T4M4_MOUSE]	6.43	1	1	1	3	5.37646
A2ANR6	Casein kinase II subunit alpha (Fragment) OS=Mus musculus GN=Csnk2a1 PE=1 SV=1 - [A2ANR6_MOUSE]	11.45	5	1	1	1	7.12256
A0A087WS80	Phenylalanine--tRNA ligase beta subunit (Fragment) OS=Mus musculus GN=Farsb PE=1 SV=1 - [A0A087WS80_MOUSE]	4.37	9	1	1	1	7.32764
D3Z4J1	DAZ-associated protein 1 (Fragment) OS=Mus musculus GN=Dazap1 PE=1 SV=1 - [D3Z4J1_MOUSE]	9.36	5	1	1	1	8.1626
D3Z3J6	Polyadenylate-binding protein-interacting protein 1 OS=Mus musculus GN=Paip1 PE=1 SV=1 - [D3Z3J6_MOUSE]	2.45	4	1	1	2	4.51318
S4R2B0	RNA-binding protein 25 (Fragment) OS=Mus musculus GN=Rbm25 PE=1 SV=1 - [S4R2B0_MOUSE]	5.98	4	2	2	2	8.07471
A2A5F6	Ras-related protein Rab-5C (Fragment) OS=Mus musculus GN=Rab5c PE=1 SV=8 - [A2A5F6_MOUSE]	32.35	9	1	1	1	10.2866
A0A0A0MQM3	NADH-cytochrome b5 reductase 3 (Fragment) OS=Mus musculus GN=Cyb5r3 PE=1 SV=6 - [A0A0A0MQM3_MOUSE]	9.09	5	1	1	1	9.65674
Q5NC80	Nucleoside diphosphate kinase (Fragment) OS=Mus musculus GN=Nme1 PE=1 SV=1 - [Q5NC80_MOUSE]	13.39	6	1	1	1	9.08545
E9PW56	RNA-binding protein NOB1 OS=Mus musculus GN=Nob1 PE=1 SV=1 - [E9PW56_MOUSE]	15.72	4	3	3	3	5.79541
A0A0R4J0H8	Fibronectin type III domain-containing protein 3B OS=Mus musculus GN=Fndc3b PE=1 SV=1 - [A0A0R4J0H8_MOUSE]	2.32	3	2	2	2	6.29053
A0A0U1RP30	Protein LSM14 homolog A (Fragment) OS=Mus musculus GN=Lsm14a PE=1 SV=1 - [A0A0U1RP30_MOUSE]	6.45	2	1	1	1	9.89111
A0A171EBL2	E3 ubiquitin-protein ligase RNF213 OS=Mus musculus GN=Rnf213 PE=1 SV=1 - [A0A171EBL2_MOUSE]	0.14	2	1	1	1	6.78564
A0A0N4SVU4	Succinate--CoA ligase [ADP/GDP-forming] subunit alpha, mitochondrial (Fragment) OS=Mus musculus GN=Suclg1 PE=1 SV=1 - [A0A0N4SVU4_MOUSE]	7.14	2	1	1	1	10.4331
Q8BUA6	Uncharacterized protein (Fragment) OS=Mus musculus GN=Nup155 PE=2 SV=1 - [Q8BUA6_MOUSE]	0.99	5	1	1	1	6.03662
Q8C553	Uncharacterized protein (Fragment) OS=Mus musculus GN=Lmnb1 PE=2 SV=1 - [Q8C553_MOUSE]	2.66	2	1	1	1	5.23682
A1L392	Angiopoietin 4 OS=Mus musculus GN=Angpt4 PE=2 SV=1 - [A1L392_MOUSE]	3.54	3	1	1	1	9.0415
Q3TT76	Protein disulfide-isomerase (Fragment) OS=Mus musculus GN=P4hb PE=2 SV=1 - [Q3TT76_MOUSE]	2.08	13	1	1	1	5.13525
Q8C1Y3	Uncharacterized protein OS=Mus musculus GN=H1f0 PE=2 SV=1 - [Q8C1Y3_MOUSE]	4.47	3	1	1	1	10.228
A0A286YDB7	Translocon-associated protein subunit alpha (Fragment) OS=Mus musculus GN=Ssr1 PE=1 SV=1 - [A0A286YDB7_MOUSE]	6.96	6	1	1	1	3.81494
B9EIU1	Glutamyl-prolyl-tRNA synthetase OS=Mus musculus GN=Eprs PE=2 SV=1 - [B9EIU1_MOUSE]	1.06	2	1	1	1	7.59131
Q9CRY0	Uncharacterized protein (Fragment) OS=Mus musculus GN=Sec62 PE=2 SV=1 - [Q9CRY0_MOUSE]	6.82	3	1	1	1	9.72998
Q3UXA7	Uncharacterized protein OS=Mus musculus GN=Pdzrn3 PE=2 SV=1 - [Q3UXA7_MOUSE]	5.23	5	1	1	1	8.71924
Q3U2U4	Uncharacterized protein OS=Mus musculus GN=Mrps5 PE=2 SV=1 - [Q3U2U4_MOUSE]	7.41	2	2	2	2	10.1401
A0A1P9FG12	Betatrophin (Fragment) OS=Mus musculus GN=Angptl8 PE=2 SV=1 - [A0A1P9FG12_MOUSE]	8.74	3	1	1	1	7.2251
Q3UIR2	Transcription initiation factor IIE subunit beta OS=Mus musculus GN=Gtf2e2 PE=2 SV=1 - [Q3UIR2_MOUSE]	4.98	2	1	1	1	9.48096
Q9CSH0	Uncharacterized protein (Fragment) OS=Mus musculus GN=Hnrnpll PE=2 SV=1 - [Q9CSH0_MOUSE]	2.89	5	2	2	2	6.85889
Q3UDB1	Uncharacterized protein (Fragment) OS=Mus musculus GN=Cct7 PE=2 SV=1 - [Q3UDB1_MOUSE]	1.87	8	1	1	1	8.04541
A0A1Y7VIZ9	Cleavage and polyadenylation-specificity factor subunit 3 (Fragment) OS=Mus musculus GN=Cpsf3 PE=1 SV=1 - [A0A1Y7VIZ9_MOUSE]	4.56	8	1	1	1	5.5415
Q6PB94	Arfgap1 protein OS=Mus musculus GN=Arfgap1 PE=2 SV=1 - [Q6PB94_MOUSE]	2.3	7	1	1	1	5.43994
Q3UQ71	Uncharacterized protein OS=Mus musculus GN=Ephx2 PE=2 SV=1 - [Q3UQ71_MOUSE]	1.81	1	1	1	1	6.32861
Q4FZG5	Arp2/3 complex 34 kDa subunit (Fragment) OS=Mus musculus GN=Arpc2 PE=2 SV=1 - [Q4FZG5_MOUSE]	3.99	4	1	1	1	8.00146
Q3TMK0	Uncharacterized protein (Fragment) OS=Mus musculus GN=Heatr1 PE=2 SV=1 - [Q3TMK0_MOUSE]	1.02	4	1	1	1	6.75635
Q8BMA4	Uncharacterized protein OS=Mus musculus PE=2 SV=1 - [Q8BMA4_MOUSE]	7.58	2	2	2	2	6.78564
Q0VE06	Olfactory receptor (Fragment) OS=Mus musculus GN=Olfr1298 PE=2 SV=1 - [Q0VE06_MOUSE]	3.22	2	1	1	1	8.22119
Q8BMY3	Uncharacterized protein (Fragment) OS=Mus musculus GN=Nifk PE=2 SV=1 - [Q8BMY3_MOUSE]	21.62	3	1	1	1	9.53955
O54994	Sarcoplasmic reticulum Ca2+-ATPase (Fragment) OS=Mus musculus GN=Atp2a2 PE=2 SV=1 - [O54994_MOUSE]	1.99	5	1	1	1	7.26904
Q6LAP4	Complement receptor 2 (Fragment) OS=Mus musculus GN=CR2 PE=4 SV=1 - [Q6LAP4_MOUSE]	4.76	6	1	1	1	7.23975
Q3V0X4	Uncharacterized protein OS=Mus musculus GN=Gfpt2 PE=2 SV=1 - [Q3V0X4_MOUSE]	1.48	4	1	1	1	6.66846
Q7TPG4	Activating transcription factor ATF3b OS=Mus musculus GN=Atf3 PE=2 SV=1 - [Q7TPG4_MOUSE]	6.45	3	1	1	1	9.1001
Q99KP1	Bckdk protein (Fragment) OS=Mus musculus GN=Bckdk PE=2 SV=1 - [Q99KP1_MOUSE]	7.77	8	1	2	2	7.95752
Q8BIU3	Uncharacterized protein OS=Mus musculus GN=Pcdh20 PE=2 SV=1 - [Q8BIU3_MOUSE]	4.76	1	1	1	2	5.51611
Q6LEM8	Uncharacterized protein (Fragment) OS=Mus musculus PE=2 SV=1 - [Q6LEM8_MOUSE]	23.21	1	1	1	1	7.98682
